# Supplementary material for: Atroposelective Access to π‐Conjugated 1,2‐Azaborepines Enabled by Palladium‐Catalyzed Cyclization of N‐Heterobiaryls with Alkynylboronates
Source: Adv Sci (Weinh). 2026 May 19:e75755. Online ahead of print. doi: 10.1002/advs.75755 (PMC13335858; doi:10.1002/advs.75755)
Supplement: Supplementary file 2 — Supporting File 2: advs75755‐sup‐0002‐cif.zip. [file ADVS-9999-e75755-s001.zip]

Archive with 5 entries (4 files):
- advs75755-sup-0002-cif/
- advs75755-sup-0002-cif/checkcif for compound 4.pdf
- advs75755-sup-0002-cif/checkcif for compound 46.pdf
- advs75755-sup-0002-cif/CIF for compound 4.cif
- advs75755-sup-0002-cif/CIF for compound 46.cif
