# Supplementary material for: Atroposelective Access to π‐Conjugated 1,2‐Azaborepines Enabled by Palladium‐Catalyzed Cyclization of N‐Heterobiaryls with Alkynylboronates
Source: Adv Sci (Weinh). 2026 May 19:e75755. Online ahead of print. doi: 10.1002/advs.75755 (PMC13335858; doi:10.1002/advs.75755)
Supplement: Supplementary file 2 — Supporting File 2: advs75755‐sup‐0002‐cif.zip. [file ADVS-9999-e75755-s001.zip › advs75755-sup-0002-cif/CIF for compound 4.cif]

data_20250724b
_audit_creation_date               2025-07-23
_audit_creation_method
;
Olex2 1.5
(compiled 2022.04.07 svn.rca3783a0 for OlexSys, GUI svn.r6498)
;
_shelx_SHELXL_version_number       '2019/3'
_audit_contact_author_address      ?
_audit_contact_author_email        ?
_audit_contact_author_name         ''
_audit_contact_author_phone        ?
_publ_contact_author_id_orcid      ?
_publ_section_references
;
Dolomanov, O.V., Bourhis, L.J., Gildea, R.J, Howard, J.A.K. & Puschmann, H.
 (2009), J. Appl. Cryst. 42, 339-341.

Sheldrick, G.M. (2015). Acta Cryst. A71, 3-8.

Sheldrick, G.M. (2015). Acta Cryst. C71, 3-8.
;
_chemical_name_common              ?
_chemical_name_systematic          ?
_chemical_formula_moiety           'C42 H34 B N'
_chemical_formula_sum              'C42 H34 B N'
_chemical_formula_weight           563.51
_chemical_absolute_configuration   ad
_chemical_melting_point            ?
loop_
  _atom_type_symbol
  _atom_type_description
  _atom_type_scat_dispersion_real
  _atom_type_scat_dispersion_imag
  _atom_type_scat_source
 'C' 'C' 0.0181 0.0091 'International Tables Vol C Tables 4.2.6.8 and 6.1.1.4'
 'H' 'H' 0.0000 0.0000 'International Tables Vol C Tables 4.2.6.8 and 6.1.1.4'
 'B' 'B' 0.0090 0.0039 'International Tables Vol C Tables 4.2.6.8 and 6.1.1.4'
 'N' 'N' 0.0311 0.0180 'International Tables Vol C Tables 4.2.6.8 and 6.1.1.4'

_shelx_space_group_comment
;
The symmetry employed for this shelxl refinement is uniquely defined
by the following loop, which should always be used as a source of
symmetry information in preference to the above space-group names.
They are only intended as comments.
;
_space_group_crystal_system        'orthorhombic'
_space_group_IT_number             19
_space_group_name_H-M_alt          'P 21 21 21'
_space_group_name_Hall             'P 2ac 2ab'
loop_
  _space_group_symop_operation_xyz
 'x, y, z'
 '-x+1/2, -y, z+1/2'
 '-x, y+1/2, -z+1/2'
 'x+1/2, -y+1/2, -z'

_cell_length_a                     8.7555(2)
_cell_length_b                     14.1862(3)
_cell_length_c                     25.5392(6)
_cell_angle_alpha                  90
_cell_angle_beta                   90
_cell_angle_gamma                  90
_cell_volume                       3172.15(12)
_cell_formula_units_Z              4
_cell_measurement_reflns_used      2673
_cell_measurement_temperature      298(2)
_cell_measurement_theta_max        27.249
_cell_measurement_theta_min        3.570
_shelx_estimated_absorpt_T_max     0.808
_shelx_estimated_absorpt_T_min     0.777
_exptl_absorpt_coefficient_mu      0.506
_exptl_absorpt_correction_T_max    0.7536
_exptl_absorpt_correction_T_min    0.4375
_exptl_absorpt_correction_type     multi-scan
_exptl_absorpt_process_details
;
SADABS-2016/2 (Bruker,2016/2) was used for absorption correction.
wR2(int) was 0.1159 before and 0.0825 after correction.
The Ratio of minimum to maximum transmission is 0.5805.
The \l/2 correction factor is Not present.
;
_exptl_absorpt_special_details     ?
_exptl_crystal_colour              'clear yellowish yellow'
_exptl_crystal_colour_lustre       clear
_exptl_crystal_colour_modifier     yellowish
_exptl_crystal_colour_primary      yellow
_exptl_crystal_density_diffrn      1.180
_exptl_crystal_density_meas        ?
_exptl_crystal_density_method      'not measured'
_exptl_crystal_description         block
_exptl_crystal_F_000               1192
_exptl_crystal_size_max            0.5265
_exptl_crystal_size_mid            0.4865
_exptl_crystal_size_min            0.439
_exptl_transmission_factor_max     ?
_exptl_transmission_factor_min     ?
_diffrn_reflns_av_R_equivalents    0.0484
_diffrn_reflns_av_unetI/netI       0.0347
_diffrn_reflns_Laue_measured_fraction_full  0.997
_diffrn_reflns_Laue_measured_fraction_max  0.995
_diffrn_reflns_limit_h_max         10
_diffrn_reflns_limit_h_min         -10
_diffrn_reflns_limit_k_max         17
_diffrn_reflns_limit_k_min         -17
_diffrn_reflns_limit_l_max         31
_diffrn_reflns_limit_l_min         -31
_diffrn_reflns_number              31885
_diffrn_reflns_point_group_measured_fraction_full  0.992
_diffrn_reflns_point_group_measured_fraction_max  0.984
_diffrn_reflns_theta_full          67.679
_diffrn_reflns_theta_max           72.447
_diffrn_reflns_theta_min           3.564
_diffrn_ambient_temperature        298(2)
_diffrn_detector                   'Bruker PHOTON-II area detector'
_diffrn_detector_area_resol_mean   7.4
_diffrn_detector_type              'CMOS-PHOTONII area detector'
_diffrn_measured_fraction_theta_full  0.997
_diffrn_measured_fraction_theta_max  0.995
_diffrn_measurement_device         'three-circle diffractometer'
_diffrn_measurement_device_type    'Bruker PHOTON-II area detector'
_diffrn_measurement_method         'phi and omega scans'
_diffrn_radiation_monochromator    graphite
_diffrn_radiation_probe            X-ray
_diffrn_radiation_type             CuK\a
_diffrn_radiation_wavelength       1.54178
_diffrn_source                     'sealed X-ray tube'
_diffrn_source_current             1.0
_diffrn_source_power               0.05
_diffrn_source_target              Mo
_diffrn_source_voltage             50.0
_diffrn_standards_number           0
_reflns_Friedel_coverage           0.748
_reflns_Friedel_fraction_full      0.986
_reflns_Friedel_fraction_max       0.969
_reflns_number_gt                  5698
_reflns_number_total               6182
_reflns_special_details
;
 Reflections were merged by SHELXL according to the crystal
 class for the calculation of statistics and refinement.
 
 _reflns_Friedel_fraction is defined as the number of unique
 Friedel pairs measured divided by the number that would be
 possible theoretically, ignoring centric projections and
 systematic absences.
;
_reflns_threshold_expression       'I > 2\s(I)'
_computing_cell_refinement         'SAINT V8.40B (Bruker, 2016)'
_computing_data_collection         'Bruker D8 Venture diffractometer'
_computing_data_reduction          'SAINT V8.40B (Bruker, 2016)'
_computing_molecular_graphics      'Olex2 1.5 (Dolomanov et al., 2009)'
_computing_publication_material    'Olex2 1.5 (Dolomanov et al., 2009)'
_computing_structure_refinement    'SHELXL 2019/3 (Sheldrick, 2015)'
_computing_structure_solution      'SHELXT  (Sheldrick, 2015)'
_refine_diff_density_max           0.193
_refine_diff_density_min           -0.150
_refine_diff_density_rms           0.026
_refine_ls_abs_structure_details
;
 Flack x determined using 2298 quotients [(I+)-(I-)]/[(I+)+(I-)]
 (Parsons, Flack and Wagner, Acta Cryst. B69 (2013) 249-259).
;
_refine_ls_abs_structure_Flack     0.1(2)
_refine_ls_extinction_coef         0.0074(6)
_refine_ls_extinction_expression  
 'Fc^*^=kFc[1+0.001xFc^2^\l^3^/sin(2\q)]^-1/4^'
_refine_ls_extinction_method       'SHELXL-2019/2 (Sheldrick 2019)'
_refine_ls_goodness_of_fit_ref     1.086
_refine_ls_hydrogen_treatment      constr
_refine_ls_matrix_type             full
_refine_ls_number_parameters       502
_refine_ls_number_reflns           6182
_refine_ls_number_restraints       406
_refine_ls_R_factor_all            0.0444
_refine_ls_R_factor_gt             0.0409
_refine_ls_restrained_S_all        1.153
_refine_ls_shift/su_max            0.000
_refine_ls_shift/su_mean           0.000
_refine_ls_structure_factor_coef   Fsqd
_refine_ls_weighting_details      
 'w=1/[\s^2^(Fo^2^)+(0.0479P)^2^+0.4237P] where P=(Fo^2^+2Fc^2^)/3'
_refine_ls_weighting_scheme        calc
_refine_ls_wR_factor_gt            0.1075
_refine_ls_wR_factor_ref           0.1119
_refine_special_details            ?
_olex2_refinement_description
;
1. Fixed Uiso
 At 1.2 times of:
  All C(H) groups
 At 1.5 times of:
  All C(H,H,H) groups
2. Restrained planarity
 C37A, C31, C39A, C35A, C33A, C34A, N1, C32A, C38A, C36A, C40A
 with sigma of 0.01
3. Uiso/Uaniso restraints and constraints
N1 \\sim C31 \\sim C32 \\sim C33 \\sim C34 \\sim C35 \\sim C36 \\sim C37 \\sim
C38 \\sim C39 \\sim C40 \\sim C41 \\sim C42 \\sim C32A \\sim C33A \\sim C34A
\\sim C35A \\sim C36A \\sim C37A \\sim C38A \\sim C39A \\sim C40A \\sim C41A
\\sim C42A: within 2A with sigma of 0.01 and sigma for terminal atoms of 0.02
within 2A
4. Same fragment restrains
{N1, C31, C32A, C33A, C34A, C35A, C36A, C37A, C38A, C39A, C40A, C41A, C42A}
sigma for 1-2: 0.01, 1-3: 0.01
as in
{N1, C31, C32, C33, C34, C35, C36, C37, C38, C39, C40, C41, C42}
5. Others
 Sof(C32A)=Sof(C33A)=Sof(H33A)=Sof(C34A)=Sof(H34A)=Sof(C35A)=Sof(C36A)=
 Sof(H36A)=Sof(C37A)=Sof(C38A)=Sof(H38A)=Sof(C39A)=Sof(H39A)=Sof(C40A)=
 Sof(H40A)=Sof(C41A)=Sof(H41D)=Sof(H41E)=Sof(H41F)=Sof(C42A)=Sof(H42D)=
 Sof(H42E)=Sof(H42F)=1-FVAR(1)
 Sof(C32)=Sof(C33)=Sof(H33)=Sof(C34)=Sof(H34)=Sof(C35)=Sof(C36)=Sof(H36)=
 Sof(C37)=Sof(C38)=Sof(H38)=Sof(C39)=Sof(H39)=Sof(C40)=Sof(H40)=Sof(C41)=
 Sof(H41A)=Sof(H41B)=Sof(H41C)=Sof(C42)=Sof(H42A)=Sof(H42B)=Sof(H42C)=FVAR(1)
6.a Ternary CH refined with riding coordinates:
 C40(H40), C40A(H40A)
6.b Aromatic/amide H refined with riding coordinates:
 C33(H33), C34(H34), C36(H36), C38(H38), C39(H39), C2(H2), C3(H3), C4(H4),
 C5(H5), C6(H6), C8(H8), C9(H9), C10(H10), C11(H11), C12(H12), C14(H14),
 C15(H15), C16(H16), C17(H17), C18(H18), C20(H20), C22(H22), C23(H23), C25(H25),
  C26(H26), C27(H27), C28(H28), C33A(H33A), C34A(H34A), C36A(H36A), C38A(H38A),
 C39A(H39A)
6.c Idealised Me refined as rotating group:
 C41(H41A,H41B,H41C), C42(H42A,H42B,H42C), C41A(H41D,H41E,H41F), C42A(H42D,
 H42E,H42F)
;
_atom_sites_solution_hydrogens     geom
_atom_sites_solution_primary       dual
_atom_sites_solution_secondary     difmap
loop_
  _atom_site_label
  _atom_site_type_symbol
  _atom_site_fract_x
  _atom_site_fract_y
  _atom_site_fract_z
  _atom_site_U_iso_or_equiv
  _atom_site_adp_type
  _atom_site_occupancy
  _atom_site_site_symmetry_order
  _atom_site_calc_flag
  _atom_site_refinement_flags_posn
  _atom_site_refinement_flags_adp
  _atom_site_refinement_flags_occupancy
  _atom_site_disorder_assembly
  _atom_site_disorder_group
 N1 N 0.1968(3) 0.36179(13) 0.36855(7) 0.0559(5) Uani 1 1 d D U . . .
 C31 C 0.3168(3) 0.33806(15) 0.33872(9) 0.0521(5) Uani 1 1 d D U . . .
 C32 C 0.4283(5) 0.2698(3) 0.35413(19) 0.0524(11) Uani 0.678(6) 1 d D U P A 1
 C33 C 0.5655(5) 0.2548(3) 0.3254(2) 0.0581(13) Uani 0.678(6) 1 d D U P A 1
 H33 H 0.581602 0.287575 0.294382 0.070 Uiso 0.678(6) 1 calc R U P A 1
 C34 C 0.6738(6) 0.1929(3) 0.3427(2) 0.0616(12) Uani 0.678(6) 1 d D U P A 1
 H34 H 0.760593 0.183263 0.322394 0.074 Uiso 0.678(6) 1 calc R U P A 1
 C35 C 0.6590(5) 0.1427(3) 0.3905(2) 0.0615(11) Uani 0.678(6) 1 d D U P A 1
 C36 C 0.5290(5) 0.1608(3) 0.42043(19) 0.0611(11) Uani 0.678(6) 1 d D U P A 1
 H36 H 0.518423 0.131137 0.452703 0.073 Uiso 0.678(6) 1 calc R U P A 1
 C37 C 0.4126(5) 0.2227(3) 0.40331(17) 0.0538(10) Uani 0.678(6) 1 d D U P A 1
 C38 C 0.2809(6) 0.2458(3) 0.43197(18) 0.0619(12) Uani 0.678(6) 1 d D U P A 1
 H38 H 0.261210 0.214272 0.463183 0.074 Uiso 0.678(6) 1 calc R U P A 1
 C39 C 0.1830(7) 0.3119(4) 0.41550(19) 0.0664(14) Uani 0.678(6) 1 d D U P A 1
 H39 H 0.099861 0.325625 0.436824 0.080 Uiso 0.678(6) 1 calc R U P A 1
 C40 C 0.7870(6) 0.0734(4) 0.4039(2) 0.0785(13) Uani 0.678(6) 1 d D U P A 1
 H40 H 0.806137 0.036574 0.372104 0.094 Uiso 0.678(6) 1 calc R U P A 1
 C41 C 0.7445(8) 0.0036(4) 0.4459(3) 0.0939(18) Uani 0.678(6) 1 d D U P A 1
 H41A H 0.722026 0.036740 0.477808 0.141 Uiso 0.678(6) 1 calc R U P A 1
 H41B H 0.828232 -0.038830 0.451729 0.141 Uiso 0.678(6) 1 calc R U P A 1
 H41C H 0.656300 -0.031463 0.435089 0.141 Uiso 0.678(6) 1 calc R U P A 1
 C42 C 0.9335(7) 0.1254(6) 0.4159(3) 0.0989(19) Uani 0.678(6) 1 d D U P A 1
 H42A H 0.958417 0.166243 0.387172 0.148 Uiso 0.678(6) 1 calc R U P A 1
 H42B H 1.014570 0.080730 0.420951 0.148 Uiso 0.678(6) 1 calc R U P A 1
 H42C H 0.920556 0.162124 0.447123 0.148 Uiso 0.678(6) 1 calc R U P A 1
 C1 C -0.0548(3) 0.46232(16) 0.39405(9) 0.0572(6) Uani 1 1 d . . . . .
 C2 C -0.2057(3) 0.44494(18) 0.37982(11) 0.0651(6) Uani 1 1 d . . . . .
 H2 H -0.225807 0.425000 0.345827 0.078 Uiso 1 1 calc R U . . .
 C3 C -0.3281(4) 0.4561(2) 0.41424(13) 0.0795(8) Uani 1 1 d . . . . .
 H3 H -0.427135 0.443343 0.403100 0.095 Uiso 1 1 calc R U . . .
 C4 C -0.3020(4) 0.4859(2) 0.46472(13) 0.0802(9) Uani 1 1 d . . . . .
 H4 H -0.383071 0.493535 0.487868 0.096 Uiso 1 1 calc R U . . .
 C5 C -0.1554(4) 0.5043(2) 0.48057(11) 0.0766(8) Uani 1 1 d . . . . .
 H5 H -0.137022 0.524539 0.514630 0.092 Uiso 1 1 calc R U . . .
 C6 C -0.0343(4) 0.4930(2) 0.44606(10) 0.0685(7) Uani 1 1 d . . . . .
 H6 H 0.064098 0.506064 0.457703 0.082 Uiso 1 1 calc R U . . .
 C7 C 0.0189(3) 0.43287(18) 0.29408(9) 0.0552(5) Uani 1 1 d . . . . .
 C8 C -0.0332(3) 0.3438(2) 0.27941(11) 0.0697(7) Uani 1 1 d . . . . .
 H8 H -0.019417 0.293495 0.302286 0.084 Uiso 1 1 calc R U . . .
 C9 C -0.1045(4) 0.3279(3) 0.23205(14) 0.0919(11) Uani 1 1 d . . . . .
 H9 H -0.135743 0.267347 0.223174 0.110 Uiso 1 1 calc R U . . .
 C10 C -0.1293(5) 0.4009(4) 0.19812(15) 0.1066(14) Uani 1 1 d . . . . .
 H10 H -0.179091 0.390341 0.166480 0.128 Uiso 1 1 calc R U . . .
 C11 C -0.0802(5) 0.4898(3) 0.21111(12) 0.0944(11) Uani 1 1 d . . . . .
 H11 H -0.096384 0.539801 0.188196 0.113 Uiso 1 1 calc R U . . .
 C12 C -0.0063(3) 0.5051(2) 0.25863(10) 0.0691(7) Uani 1 1 d . . . . .
 H12 H 0.027238 0.565555 0.266796 0.083 Uiso 1 1 calc R U . . .
 C13 C 0.1834(3) 0.62540(16) 0.38901(9) 0.0543(5) Uani 1 1 d . . . . .
 C14 C 0.0515(3) 0.67882(18) 0.38527(10) 0.0633(6) Uani 1 1 d . . . . .
 H14 H -0.023486 0.661103 0.361423 0.076 Uiso 1 1 calc R U . . .
 C15 C 0.0282(4) 0.7576(2) 0.41591(13) 0.0794(8) Uani 1 1 d . . . . .
 H15 H -0.060697 0.792866 0.412223 0.095 Uiso 1 1 calc R U . . .
 C16 C 0.1367(5) 0.7836(2) 0.45185(14) 0.0937(11) Uani 1 1 d . . . . .
 H16 H 0.120621 0.835949 0.473078 0.112 Uiso 1 1 calc R U . . .
 C17 C 0.2690(5) 0.7324(3) 0.45647(12) 0.0911(10) Uani 1 1 d . . . . .
 H17 H 0.342971 0.750496 0.480599 0.109 Uiso 1 1 calc R U . . .
 C18 C 0.2927(4) 0.6537(2) 0.42520(11) 0.0722(7) Uani 1 1 d . . . . .
 H18 H 0.382767 0.619518 0.428517 0.087 Uiso 1 1 calc R U . . .
 C19 C 0.2074(3) 0.54171(15) 0.35469(9) 0.0521(5) Uani 1 1 d . . . . .
 C20 C 0.3323(3) 0.54487(16) 0.32371(9) 0.0549(5) Uani 1 1 d . . . . .
 H20 H 0.399733 0.594681 0.328804 0.066 Uiso 1 1 calc R U . . .
 C21 C 0.3703(3) 0.47708(16) 0.28309(9) 0.0523(5) Uani 1 1 d . . . . .
 C22 C 0.4354(3) 0.51145(18) 0.23600(10) 0.0613(6) Uani 1 1 d . . . . .
 H22 H 0.466330 0.574093 0.234312 0.074 Uiso 1 1 calc R U . . .
 C23 C 0.4538(3) 0.45611(19) 0.19362(10) 0.0668(7) Uani 1 1 d . . . . .
 H23 H 0.499835 0.480771 0.163806 0.080 Uiso 1 1 calc R U . . .
 C24 C 0.4045(3) 0.36135(19) 0.19360(10) 0.0601(6) Uani 1 1 d . . . . .
 C25 C 0.4093(4) 0.3035(2) 0.14835(10) 0.0728(8) Uani 1 1 d . . . . .
 H25 H 0.449244 0.327518 0.117375 0.087 Uiso 1 1 calc R U . . .
 C26 C 0.3565(4) 0.2137(2) 0.14952(11) 0.0742(8) Uani 1 1 d . . . . .
 H26 H 0.357714 0.177467 0.119165 0.089 Uiso 1 1 calc R U . . .
 C27 C 0.3005(3) 0.1752(2) 0.19598(11) 0.0677(7) Uani 1 1 d . . . . .
 H27 H 0.265488 0.113284 0.196529 0.081 Uiso 1 1 calc R U . . .
 C28 C 0.2970(3) 0.22793(17) 0.24057(10) 0.0587(6) Uani 1 1 d . . . . .
 H28 H 0.260131 0.201188 0.271325 0.070 Uiso 1 1 calc R U . . .
 C29 C 0.3479(3) 0.32213(17) 0.24104(9) 0.0525(5) Uani 1 1 d . . . . .
 C30 C 0.3389(3) 0.38140(16) 0.28658(9) 0.0508(5) Uani 1 1 d . . . . .
 B1 B 0.0867(3) 0.45351(18) 0.35222(10) 0.0536(6) Uani 1 1 d . . . . .
 C32A C 0.4298(7) 0.2781(3) 0.3629(3) 0.056(3) Uani 0.322(6) 1 d D U P A 2
 C33A C 0.5641(8) 0.2495(5) 0.3362(4) 0.061(3) Uani 0.322(6) 1 d D U P A 2
 H33A H 0.582838 0.268903 0.301994 0.073 Uiso 0.322(6) 1 calc R U P A 2
 C34A C 0.6654(9) 0.1926(5) 0.3621(4) 0.060(2) Uani 0.322(6) 1 d D U P A 2
 H34A H 0.753846 0.173697 0.344903 0.072 Uiso 0.322(6) 1 calc R U P A 2
 C35A C 0.6408(9) 0.1616(4) 0.4139(4) 0.0581(19) Uani 0.322(6) 1 d D U P A 2
 C36A C 0.5121(9) 0.1884(4) 0.4397(3) 0.063(2) Uani 0.322(6) 1 d D U P A 2
 H36A H 0.494561 0.167811 0.473797 0.076 Uiso 0.322(6) 1 calc R U P A 2
 C37A C 0.4063(9) 0.2470(4) 0.4147(3) 0.058(2) Uani 0.322(6) 1 d D U P A 2
 C38A C 0.2751(10) 0.2736(5) 0.4418(3) 0.062(2) Uani 0.322(6) 1 d D U P A 2
 H38A H 0.258037 0.252869 0.475890 0.075 Uiso 0.322(6) 1 calc R U P A 2
 C39A C 0.1738(10) 0.3299(5) 0.4176(3) 0.061(3) Uani 0.322(6) 1 d D U P A 2
 H39A H 0.085209 0.347311 0.435273 0.074 Uiso 0.322(6) 1 calc R U P A 2
 C40A C 0.7621(8) 0.1000(4) 0.4384(3) 0.058(2) Uani 0.322(6) 1 d D U P A 2
 H40A H 0.729654 0.090141 0.474712 0.070 Uiso 0.322(6) 1 calc R U P A 2
 C41A C 0.9103(13) 0.1603(9) 0.4416(6) 0.091(3) Uani 0.322(6) 1 d D U P A 2
 H41D H 0.989710 0.124252 0.457987 0.137 Uiso 0.322(6) 1 calc R U P A 2
 H41E H 0.890772 0.216097 0.461823 0.137 Uiso 0.322(6) 1 calc R U P A 2
 H41F H 0.941662 0.177930 0.406923 0.137 Uiso 0.322(6) 1 calc R U P A 2
 C42A C 0.7863(15) 0.0059(7) 0.4168(6) 0.088(3) Uani 0.322(6) 1 d D U P A 2
 H42D H 0.830805 0.011163 0.382521 0.132 Uiso 0.322(6) 1 calc R U P A 2
 H42E H 0.690268 -0.026369 0.414333 0.132 Uiso 0.322(6) 1 calc R U P A 2
 H42F H 0.853928 -0.028822 0.439193 0.132 Uiso 0.322(6) 1 calc R U P A 2

loop_
  _atom_site_aniso_label
  _atom_site_aniso_U_11
  _atom_site_aniso_U_22
  _atom_site_aniso_U_33
  _atom_site_aniso_U_23
  _atom_site_aniso_U_13
  _atom_site_aniso_U_12
 N1 0.0670(12) 0.0469(9) 0.0537(10) 0.0019(8) 0.0035(9) -0.0073(9)
 C31 0.0583(13) 0.0420(10) 0.0560(12) 0.0000(9) -0.0022(10) -0.0035(9)
 C32 0.067(3) 0.0356(18) 0.054(2) -0.0018(15) -0.0112(19) -0.0087(18)
 C33 0.060(2) 0.049(2) 0.066(2) 0.0001(18) -0.0121(19) -0.001(2)
 C34 0.062(2) 0.055(2) 0.067(3) 0.0091(18) -0.012(2) -0.0011(18)
 C35 0.063(2) 0.056(2) 0.065(3) 0.006(2) -0.013(2) -0.0048(18)
 C36 0.079(3) 0.0412(19) 0.063(2) 0.0059(18) -0.020(2) -0.0108(19)
 C37 0.077(2) 0.0280(17) 0.056(2) -0.0055(16) -0.0114(17) -0.0082(16)
 C38 0.100(3) 0.032(2) 0.054(2) 0.0041(18) -0.003(2) -0.008(2)
 C39 0.088(3) 0.050(2) 0.061(3) 0.011(2) 0.012(3) -0.001(2)
 C40 0.073(3) 0.087(3) 0.075(3) 0.011(2) -0.004(2) 0.010(2)
 C41 0.098(4) 0.083(3) 0.100(4) 0.020(3) 0.003(3) 0.026(3)
 C42 0.072(3) 0.123(5) 0.102(4) 0.019(4) -0.022(3) -0.004(3)
 C1 0.0657(15) 0.0481(11) 0.0577(12) -0.0036(9) 0.0086(11) -0.0069(11)
 C2 0.0639(15) 0.0595(14) 0.0720(15) -0.0115(12) 0.0111(13) -0.0109(12)
 C3 0.0683(17) 0.0724(17) 0.098(2) -0.0189(16) 0.0235(16) -0.0113(14)
 C4 0.085(2) 0.0692(17) 0.0866(19) -0.0066(14) 0.0336(18) -0.0026(16)
 C5 0.103(2) 0.0686(16) 0.0581(14) -0.0038(12) 0.0202(15) 0.0024(16)
 C6 0.0807(18) 0.0687(15) 0.0561(13) -0.0014(12) 0.0063(13) -0.0030(14)
 C7 0.0476(12) 0.0634(13) 0.0545(12) -0.0055(10) 0.0057(10) -0.0033(10)
 C8 0.0598(15) 0.0761(17) 0.0730(15) -0.0210(13) 0.0048(13) -0.0107(13)
 C9 0.0693(19) 0.115(3) 0.091(2) -0.048(2) -0.0074(17) -0.0023(19)
 C10 0.086(2) 0.159(4) 0.075(2) -0.042(2) -0.0186(18) 0.028(3)
 C11 0.092(2) 0.126(3) 0.0646(17) -0.0018(18) -0.0097(17) 0.028(2)
 C12 0.0664(16) 0.0816(17) 0.0592(13) -0.0014(13) -0.0009(12) 0.0080(14)
 C13 0.0575(14) 0.0502(12) 0.0551(12) -0.0020(9) -0.0010(10) -0.0064(11)
 C14 0.0692(16) 0.0559(13) 0.0649(14) -0.0048(11) -0.0025(12) 0.0027(12)
 C15 0.088(2) 0.0618(15) 0.0889(19) -0.0139(14) 0.0076(17) 0.0059(15)
 C16 0.108(3) 0.078(2) 0.095(2) -0.0378(18) 0.013(2) -0.011(2)
 C17 0.091(2) 0.104(2) 0.0776(19) -0.0350(18) -0.0082(16) -0.021(2)
 C18 0.0659(16) 0.0809(18) 0.0697(15) -0.0134(14) -0.0097(13) -0.0058(14)
 C19 0.0561(13) 0.0454(11) 0.0548(11) 0.0015(9) -0.0037(10) -0.0010(10)
 C20 0.0552(13) 0.0457(11) 0.0638(13) -0.0010(10) -0.0035(11) -0.0050(10)
 C21 0.0475(12) 0.0507(12) 0.0588(12) 0.0042(9) 0.0019(10) -0.0024(9)
 C22 0.0627(15) 0.0544(13) 0.0668(14) 0.0098(11) 0.0066(12) -0.0052(11)
 C23 0.0694(16) 0.0708(15) 0.0603(13) 0.0095(12) 0.0091(12) 0.0025(13)
 C24 0.0568(14) 0.0654(14) 0.0580(12) 0.0022(11) 0.0001(11) 0.0110(12)
 C25 0.0775(18) 0.0849(19) 0.0559(13) -0.0046(13) 0.0039(13) 0.0182(15)
 C26 0.0742(18) 0.0819(19) 0.0666(15) -0.0200(14) -0.0069(14) 0.0173(15)
 C27 0.0615(16) 0.0623(14) 0.0791(16) -0.0153(13) -0.0094(13) 0.0082(13)
 C28 0.0560(14) 0.0542(12) 0.0660(13) -0.0062(11) -0.0009(11) 0.0028(11)
 C29 0.0461(12) 0.0545(12) 0.0567(12) 0.0004(10) -0.0016(10) 0.0055(10)
 C30 0.0497(12) 0.0480(11) 0.0548(12) 0.0008(9) -0.0002(10) -0.0007(9)
 B1 0.0596(15) 0.0478(13) 0.0533(13) -0.0023(10) 0.0028(12) -0.0044(12)
 C32A 0.065(5) 0.043(4) 0.060(4) -0.009(3) -0.018(4) -0.002(4)
 C33A 0.069(5) 0.051(4) 0.064(5) 0.010(4) -0.019(4) 0.005(4)
 C34A 0.059(4) 0.059(4) 0.063(5) 0.006(4) -0.020(4) 0.001(3)
 C35A 0.069(4) 0.053(4) 0.052(4) 0.000(3) -0.019(4) -0.007(3)
 C36A 0.081(4) 0.046(4) 0.062(4) -0.007(3) -0.025(4) 0.001(4)
 C37A 0.087(4) 0.028(4) 0.060(4) -0.009(3) -0.017(4) -0.013(3)
 C38A 0.101(5) 0.035(4) 0.052(4) -0.013(3) -0.002(4) -0.005(4)
 C39A 0.096(5) 0.033(4) 0.055(5) 0.008(3) 0.001(5) -0.004(4)
 C40A 0.059(4) 0.063(4) 0.052(4) 0.007(3) -0.013(3) 0.005(3)
 C41A 0.076(7) 0.109(8) 0.090(8) -0.008(6) -0.023(6) -0.005(6)
 C42A 0.094(8) 0.068(6) 0.100(8) 0.008(7) -0.016(7) 0.018(6)

_geom_special_details
;
 All esds (except the esd in the dihedral angle between two l.s. planes)
 are estimated using the full covariance matrix.  The cell esds are taken
 into account individually in the estimation of esds in distances, angles
 and torsion angles; correlations between esds in cell parameters are only
 used when they are defined by crystal symmetry.  An approximate (isotropic)
 treatment of cell esds is used for estimating esds involving l.s. planes.
;
loop_
  _geom_bond_atom_site_label_1
  _geom_bond_atom_site_label_2
  _geom_bond_distance
  _geom_bond_site_symmetry_2
  _geom_bond_publ_flag
 N1 C31 1.340(3) . ?
 N1 C39 1.397(5) . ?
 N1 B1 1.672(3) . ?
 N1 C39A 1.348(8) . ?
 C31 C32 1.430(4) . ?
 C31 C30 1.479(3) . ?
 C31 C32A 1.444(7) . ?
 C32 C33 1.424(6) . ?
 C32 C37 1.429(5) . ?
 C33 H33 0.9300 . ?
 C33 C34 1.366(6) . ?
 C34 H34 0.9300 . ?
 C34 C35 1.419(6) . ?
 C35 C36 1.395(6) . ?
 C35 C40 1.530(6) . ?
 C36 H36 0.9300 . ?
 C36 C37 1.415(5) . ?
 C37 C38 1.404(6) . ?
 C38 H38 0.9300 . ?
 C38 C39 1.338(6) . ?
 C39 H39 0.9300 . ?
 C40 H40 0.9800 . ?
 C40 C41 1.507(8) . ?
 C40 C42 1.511(8) . ?
 C41 H41A 0.9600 . ?
 C41 H41B 0.9600 . ?
 C41 H41C 0.9600 . ?
 C42 H42A 0.9600 . ?
 C42 H42B 0.9600 . ?
 C42 H42C 0.9600 . ?
 C1 C2 1.392(4) . ?
 C1 C6 1.409(3) . ?
 C1 B1 1.640(4) . ?
 C2 H2 0.9300 . ?
 C2 C3 1.395(4) . ?
 C3 H3 0.9300 . ?
 C3 C4 1.376(4) . ?
 C4 H4 0.9300 . ?
 C4 C5 1.371(5) . ?
 C5 H5 0.9300 . ?
 C5 C6 1.389(4) . ?
 C6 H6 0.9300 . ?
 C7 C8 1.395(4) . ?
 C7 C12 1.385(4) . ?
 C7 B1 1.626(4) . ?
 C8 H8 0.9300 . ?
 C8 C9 1.380(4) . ?
 C9 H9 0.9300 . ?
 C9 C10 1.367(6) . ?
 C10 H10 0.9300 . ?
 C10 C11 1.374(6) . ?
 C11 H11 0.9300 . ?
 C11 C12 1.393(4) . ?
 C12 H12 0.9300 . ?
 C13 C14 1.384(4) . ?
 C13 C18 1.390(4) . ?
 C13 C19 1.491(3) . ?
 C14 H14 0.9300 . ?
 C14 C15 1.379(4) . ?
 C15 H15 0.9300 . ?
 C15 C16 1.372(5) . ?
 C16 H16 0.9300 . ?
 C16 C17 1.372(6) . ?
 C17 H17 0.9300 . ?
 C17 C18 1.388(4) . ?
 C18 H18 0.9300 . ?
 C19 C20 1.351(3) . ?
 C19 B1 1.639(3) . ?
 C20 H20 0.9300 . ?
 C20 C21 1.453(3) . ?
 C21 C22 1.417(3) . ?
 C21 C30 1.388(3) . ?
 C22 H22 0.9300 . ?
 C22 C23 1.347(4) . ?
 C23 H23 0.9300 . ?
 C23 C24 1.412(4) . ?
 C24 C25 1.418(4) . ?
 C24 C29 1.422(3) . ?
 C25 H25 0.9300 . ?
 C25 C26 1.355(5) . ?
 C26 H26 0.9300 . ?
 C26 C27 1.395(4) . ?
 C27 H27 0.9300 . ?
 C27 C28 1.363(3) . ?
 C28 H28 0.9300 . ?
 C28 C29 1.409(3) . ?
 C29 C30 1.437(3) . ?
 C32A C33A 1.419(9) . ?
 C32A C37A 1.411(8) . ?
 C33A H33A 0.9300 . ?
 C33A C34A 1.370(9) . ?
 C34A H34A 0.9300 . ?
 C34A C35A 1.411(9) . ?
 C35A C36A 1.359(10) . ?
 C35A C40A 1.511(8) . ?
 C36A H36A 0.9300 . ?
 C36A C37A 1.400(8) . ?
 C37A C38A 1.393(9) . ?
 C38A H38A 0.9300 . ?
 C38A C39A 1.344(10) . ?
 C39A H39A 0.9300 . ?
 C40A H40A 0.9800 . ?
 C40A C41A 1.557(11) . ?
 C40A C42A 1.460(11) . ?
 C41A H41D 0.9600 . ?
 C41A H41E 0.9600 . ?
 C41A H41F 0.9600 . ?
 C42A H42D 0.9600 . ?
 C42A H42E 0.9600 . ?
 C42A H42F 0.9600 . ?

loop_
  _geom_angle_atom_site_label_1
  _geom_angle_atom_site_label_2
  _geom_angle_atom_site_label_3
  _geom_angle
  _geom_angle_site_symmetry_1
  _geom_angle_site_symmetry_3
  _geom_angle_publ_flag
 C31 N1 C39 115.4(3) . . ?
 C31 N1 B1 120.36(18) . . ?
 C31 N1 C39A 124.2(5) . . ?
 C39 N1 B1 123.9(3) . . ?
 C39A N1 B1 114.0(4) . . ?
 N1 C31 C32 123.2(3) . . ?
 N1 C31 C30 120.6(2) . . ?
 N1 C31 C32A 116.2(4) . . ?
 C32 C31 C30 116.1(3) . . ?
 C32A C31 C30 122.7(4) . . ?
 C33 C32 C31 122.4(4) . . ?
 C33 C32 C37 117.6(4) . . ?
 C37 C32 C31 119.5(4) . . ?
 C32 C33 H33 119.5 . . ?
 C34 C33 C32 121.1(5) . . ?
 C34 C33 H33 119.5 . . ?
 C33 C34 H34 118.8 . . ?
 C33 C34 C35 122.5(5) . . ?
 C35 C34 H34 118.8 . . ?
 C34 C35 C40 116.6(4) . . ?
 C36 C35 C34 117.0(4) . . ?
 C36 C35 C40 126.4(4) . . ?
 C35 C36 H36 118.9 . . ?
 C35 C36 C37 122.2(4) . . ?
 C37 C36 H36 118.9 . . ?
 C36 C37 C32 119.5(4) . . ?
 C38 C37 C32 115.4(3) . . ?
 C38 C37 C36 125.1(4) . . ?
 C37 C38 H38 119.2 . . ?
 C39 C38 C37 121.7(4) . . ?
 C39 C38 H38 119.2 . . ?
 N1 C39 H39 117.7 . . ?
 C38 C39 N1 124.7(4) . . ?
 C38 C39 H39 117.7 . . ?
 C35 C40 H40 106.4 . . ?
 C41 C40 C35 113.6(4) . . ?
 C41 C40 H40 106.4 . . ?
 C41 C40 C42 112.7(5) . . ?
 C42 C40 C35 110.7(5) . . ?
 C42 C40 H40 106.4 . . ?
 C40 C41 H41A 109.5 . . ?
 C40 C41 H41B 109.5 . . ?
 C40 C41 H41C 109.5 . . ?
 H41A C41 H41B 109.5 . . ?
 H41A C41 H41C 109.5 . . ?
 H41B C41 H41C 109.5 . . ?
 C40 C42 H42A 109.5 . . ?
 C40 C42 H42B 109.5 . . ?
 C40 C42 H42C 109.5 . . ?
 H42A C42 H42B 109.5 . . ?
 H42A C42 H42C 109.5 . . ?
 H42B C42 H42C 109.5 . . ?
 C2 C1 C6 114.9(2) . . ?
 C2 C1 B1 122.2(2) . . ?
 C6 C1 B1 122.8(2) . . ?
 C1 C2 H2 118.5 . . ?
 C1 C2 C3 123.0(3) . . ?
 C3 C2 H2 118.5 . . ?
 C2 C3 H3 120.1 . . ?
 C4 C3 C2 119.8(3) . . ?
 C4 C3 H3 120.1 . . ?
 C3 C4 H4 120.3 . . ?
 C5 C4 C3 119.4(3) . . ?
 C5 C4 H4 120.3 . . ?
 C4 C5 H5 119.8 . . ?
 C4 C5 C6 120.4(3) . . ?
 C6 C5 H5 119.8 . . ?
 C1 C6 H6 118.8 . . ?
 C5 C6 C1 122.5(3) . . ?
 C5 C6 H6 118.8 . . ?
 C8 C7 B1 121.9(2) . . ?
 C12 C7 C8 116.3(2) . . ?
 C12 C7 B1 121.5(2) . . ?
 C7 C8 H8 119.0 . . ?
 C9 C8 C7 122.1(3) . . ?
 C9 C8 H8 119.0 . . ?
 C8 C9 H9 119.9 . . ?
 C10 C9 C8 120.3(4) . . ?
 C10 C9 H9 119.9 . . ?
 C9 C10 H10 120.3 . . ?
 C9 C10 C11 119.5(3) . . ?
 C11 C10 H10 120.3 . . ?
 C10 C11 H11 120.0 . . ?
 C10 C11 C12 119.9(4) . . ?
 C12 C11 H11 120.0 . . ?
 C7 C12 C11 121.9(3) . . ?
 C7 C12 H12 119.0 . . ?
 C11 C12 H12 119.0 . . ?
 C14 C13 C18 117.5(2) . . ?
 C14 C13 C19 120.9(2) . . ?
 C18 C13 C19 121.6(2) . . ?
 C13 C14 H14 119.1 . . ?
 C15 C14 C13 121.8(3) . . ?
 C15 C14 H14 119.1 . . ?
 C14 C15 H15 120.2 . . ?
 C16 C15 C14 119.7(3) . . ?
 C16 C15 H15 120.2 . . ?
 C15 C16 H16 120.0 . . ?
 C15 C16 C17 120.0(3) . . ?
 C17 C16 H16 120.0 . . ?
 C16 C17 H17 119.9 . . ?
 C16 C17 C18 120.1(3) . . ?
 C18 C17 H17 119.9 . . ?
 C13 C18 H18 119.6 . . ?
 C17 C18 C13 120.8(3) . . ?
 C17 C18 H18 119.6 . . ?
 C13 C19 B1 122.7(2) . . ?
 C20 C19 C13 115.6(2) . . ?
 C20 C19 B1 121.7(2) . . ?
 C19 C20 H20 117.2 . . ?
 C19 C20 C21 125.6(2) . . ?
 C21 C20 H20 117.2 . . ?
 C22 C21 C20 118.0(2) . . ?
 C30 C21 C20 123.8(2) . . ?
 C30 C21 C22 118.1(2) . . ?
 C21 C22 H22 119.0 . . ?
 C23 C22 C21 122.0(2) . . ?
 C23 C22 H22 119.0 . . ?
 C22 C23 H23 119.4 . . ?
 C22 C23 C24 121.3(2) . . ?
 C24 C23 H23 119.4 . . ?
 C23 C24 C25 122.9(2) . . ?
 C23 C24 C29 118.6(2) . . ?
 C25 C24 C29 118.6(2) . . ?
 C24 C25 H25 119.5 . . ?
 C26 C25 C24 121.1(3) . . ?
 C26 C25 H25 119.5 . . ?
 C25 C26 H26 119.8 . . ?
 C25 C26 C27 120.4(3) . . ?
 C27 C26 H26 119.8 . . ?
 C26 C27 H27 119.9 . . ?
 C28 C27 C26 120.2(3) . . ?
 C28 C27 H27 119.9 . . ?
 C27 C28 H28 119.3 . . ?
 C27 C28 C29 121.4(3) . . ?
 C29 C28 H28 119.3 . . ?
 C24 C29 C30 118.7(2) . . ?
 C28 C29 C24 118.3(2) . . ?
 C28 C29 C30 123.0(2) . . ?
 C21 C30 C31 119.3(2) . . ?
 C21 C30 C29 120.6(2) . . ?
 C29 C30 C31 119.50(19) . . ?
 C1 B1 N1 109.41(18) . . ?
 C7 B1 N1 107.35(18) . . ?
 C7 B1 C1 109.4(2) . . ?
 C7 B1 C19 114.09(19) . . ?
 C19 B1 N1 102.28(19) . . ?
 C19 B1 C1 113.80(19) . . ?
 C33A C32A C31 122.0(6) . . ?
 C37A C32A C31 119.1(6) . . ?
 C37A C32A C33A 118.9(6) . . ?
 C32A C33A H33A 120.9 . . ?
 C34A C33A C32A 118.2(8) . . ?
 C34A C33A H33A 120.9 . . ?
 C33A C34A H34A 118.7 . . ?
 C33A C34A C35A 122.6(8) . . ?
 C35A C34A H34A 118.7 . . ?
 C34A C35A C40A 117.5(7) . . ?
 C36A C35A C34A 119.6(6) . . ?
 C36A C35A C40A 122.9(7) . . ?
 C35A C36A H36A 120.2 . . ?
 C35A C36A C37A 119.6(7) . . ?
 C37A C36A H36A 120.2 . . ?
 C36A C37A C32A 121.1(7) . . ?
 C38A C37A C32A 120.1(6) . . ?
 C38A C37A C36A 118.7(7) . . ?
 C37A C38A H38A 120.8 . . ?
 C39A C38A C37A 118.5(7) . . ?
 C39A C38A H38A 120.8 . . ?
 N1 C39A H39A 119.1 . . ?
 C38A C39A N1 121.9(8) . . ?
 C38A C39A H39A 119.1 . . ?
 C35A C40A H40A 105.7 . . ?
 C35A C40A C41A 106.8(6) . . ?
 C41A C40A H40A 105.7 . . ?
 C42A C40A C35A 118.3(6) . . ?
 C42A C40A H40A 105.7 . . ?
 C42A C40A C41A 113.7(8) . . ?
 C40A C41A H41D 109.5 . . ?
 C40A C41A H41E 109.5 . . ?
 C40A C41A H41F 109.5 . . ?
 H41D C41A H41E 109.5 . . ?
 H41D C41A H41F 109.5 . . ?
 H41E C41A H41F 109.5 . . ?
 C40A C42A H42D 109.5 . . ?
 C40A C42A H42E 109.5 . . ?
 C40A C42A H42F 109.5 . . ?
 H42D C42A H42E 109.5 . . ?
 H42D C42A H42F 109.5 . . ?
 H42E C42A H42F 109.5 . . ?

loop_
  _geom_torsion_atom_site_label_1
  _geom_torsion_atom_site_label_2
  _geom_torsion_atom_site_label_3
  _geom_torsion_atom_site_label_4
  _geom_torsion
  _geom_torsion_site_symmetry_1
  _geom_torsion_site_symmetry_2
  _geom_torsion_site_symmetry_3
  _geom_torsion_site_symmetry_4
  _geom_torsion_publ_flag
 N1 C31 C32 C33 -171.2(3) . . . . ?
 N1 C31 C32 C37 0.8(6) . . . . ?
 N1 C31 C30 C21 66.1(3) . . . . ?
 N1 C31 C30 C29 -122.2(2) . . . . ?
 N1 C31 C32A C33A -178.5(2) . . . . ?
 N1 C31 C32A C37A 1.5(3) . . . . ?
 C31 N1 C39 C38 1.3(7) . . . . ?
 C31 N1 B1 C1 177.27(19) . . . . ?
 C31 N1 B1 C7 58.6(3) . . . . ?
 C31 N1 B1 C19 -61.8(2) . . . . ?
 C31 N1 C39A C38A 2.9(3) . . . . ?
 C31 C32 C33 C34 176.2(4) . . . . ?
 C31 C32 C37 C36 -175.0(4) . . . . ?
 C31 C32 C37 C38 2.7(6) . . . . ?
 C31 C32A C33A C34A 180.0(2) . . . . ?
 C31 C32A C37A C36A 179.59(18) . . . . ?
 C31 C32A C37A C38A 0.4(3) . . . . ?
 C32 C31 C30 C21 -114.8(3) . . . . ?
 C32 C31 C30 C29 56.8(4) . . . . ?
 C32 C33 C34 C35 -2.1(7) . . . . ?
 C32 C37 C38 C39 -4.2(7) . . . . ?
 C33 C32 C37 C36 -2.6(6) . . . . ?
 C33 C32 C37 C38 175.1(4) . . . . ?
 C33 C34 C35 C36 -1.5(7) . . . . ?
 C33 C34 C35 C40 178.0(4) . . . . ?
 C34 C35 C36 C37 2.9(6) . . . . ?
 C34 C35 C40 C41 -163.5(5) . . . . ?
 C34 C35 C40 C42 68.5(6) . . . . ?
 C35 C36 C37 C32 -0.8(6) . . . . ?
 C35 C36 C37 C38 -178.4(4) . . . . ?
 C36 C35 C40 C41 15.9(7) . . . . ?
 C36 C35 C40 C42 -112.1(5) . . . . ?
 C36 C37 C38 C39 173.4(5) . . . . ?
 C37 C32 C33 C34 4.1(6) . . . . ?
 C37 C38 C39 N1 2.3(8) . . . . ?
 C39 N1 C31 C32 -2.8(5) . . . . ?
 C39 N1 C31 C30 176.2(3) . . . . ?
 C39 N1 B1 C1 -10.0(4) . . . . ?
 C39 N1 B1 C7 -128.6(4) . . . . ?
 C39 N1 B1 C19 111.0(4) . . . . ?
 C40 C35 C36 C37 -176.5(4) . . . . ?
 C1 C2 C3 C4 0.3(5) . . . . ?
 C2 C1 C6 C5 0.4(4) . . . . ?
 C2 C1 B1 N1 -111.9(3) . . . . ?
 C2 C1 B1 C7 5.5(3) . . . . ?
 C2 C1 B1 C19 134.4(2) . . . . ?
 C2 C3 C4 C5 0.0(5) . . . . ?
 C3 C4 C5 C6 0.0(5) . . . . ?
 C4 C5 C6 C1 -0.2(5) . . . . ?
 C6 C1 C2 C3 -0.5(4) . . . . ?
 C6 C1 B1 N1 71.8(3) . . . . ?
 C6 C1 B1 C7 -170.9(2) . . . . ?
 C6 C1 B1 C19 -41.9(3) . . . . ?
 C7 C8 C9 C10 -1.4(5) . . . . ?
 C8 C7 C12 C11 0.4(4) . . . . ?
 C8 C7 B1 N1 41.5(3) . . . . ?
 C8 C7 B1 C1 -77.1(3) . . . . ?
 C8 C7 B1 C19 154.1(2) . . . . ?
 C8 C9 C10 C11 1.2(6) . . . . ?
 C9 C10 C11 C12 -0.2(6) . . . . ?
 C10 C11 C12 C7 -0.6(5) . . . . ?
 C12 C7 C8 C9 0.6(4) . . . . ?
 C12 C7 B1 N1 -145.9(2) . . . . ?
 C12 C7 B1 C1 95.4(3) . . . . ?
 C12 C7 B1 C19 -33.4(3) . . . . ?
 C13 C14 C15 C16 -1.1(5) . . . . ?
 C13 C19 C20 C21 -172.8(2) . . . . ?
 C13 C19 B1 N1 -122.3(2) . . . . ?
 C13 C19 B1 C1 -4.4(3) . . . . ?
 C13 C19 B1 C7 122.1(2) . . . . ?
 C14 C13 C18 C17 0.4(4) . . . . ?
 C14 C13 C19 C20 120.7(3) . . . . ?
 C14 C13 C19 B1 -56.4(3) . . . . ?
 C14 C15 C16 C17 1.3(5) . . . . ?
 C15 C16 C17 C18 -0.6(6) . . . . ?
 C16 C17 C18 C13 -0.2(5) . . . . ?
 C18 C13 C14 C15 0.3(4) . . . . ?
 C18 C13 C19 C20 -58.3(3) . . . . ?
 C18 C13 C19 B1 124.6(3) . . . . ?
 C19 C13 C14 C15 -178.7(3) . . . . ?
 C19 C13 C18 C17 179.3(3) . . . . ?
 C19 C20 C21 C22 141.3(3) . . . . ?
 C19 C20 C21 C30 -34.9(4) . . . . ?
 C20 C19 B1 N1 60.7(3) . . . . ?
 C20 C19 B1 C1 178.6(2) . . . . ?
 C20 C19 B1 C7 -54.8(3) . . . . ?
 C20 C21 C22 C23 -170.2(2) . . . . ?
 C20 C21 C30 C31 -22.4(4) . . . . ?
 C20 C21 C30 C29 166.0(2) . . . . ?
 C21 C22 C23 C24 2.0(4) . . . . ?
 C22 C21 C30 C31 161.3(2) . . . . ?
 C22 C21 C30 C29 -10.2(4) . . . . ?
 C22 C23 C24 C25 174.2(3) . . . . ?
 C22 C23 C24 C29 -6.0(4) . . . . ?
 C23 C24 C25 C26 -178.0(3) . . . . ?
 C23 C24 C29 C28 179.2(2) . . . . ?
 C23 C24 C29 C30 1.9(4) . . . . ?
 C24 C25 C26 C27 -2.0(4) . . . . ?
 C24 C29 C30 C31 -165.3(2) . . . . ?
 C24 C29 C30 C21 6.3(3) . . . . ?
 C25 C24 C29 C28 -1.0(4) . . . . ?
 C25 C24 C29 C30 -178.3(2) . . . . ?
 C25 C26 C27 C28 0.6(4) . . . . ?
 C26 C27 C28 C29 0.5(4) . . . . ?
 C27 C28 C29 C24 -0.3(4) . . . . ?
 C27 C28 C29 C30 176.8(2) . . . . ?
 C28 C29 C30 C31 17.6(3) . . . . ?
 C28 C29 C30 C21 -170.8(2) . . . . ?
 C29 C24 C25 C26 2.2(4) . . . . ?
 C30 C31 C32 C33 9.8(5) . . . . ?
 C30 C31 C32 C37 -178.2(3) . . . . ?
 C30 C31 C32A C33A -6.0(4) . . . . ?
 C30 C31 C32A C37A 173.9(3) . . . . ?
 C30 C21 C22 C23 6.2(4) . . . . ?
 B1 N1 C31 C32 170.6(3) . . . . ?
 B1 N1 C31 C30 -10.5(3) . . . . ?
 B1 N1 C31 C32A 162.2(2) . . . . ?
 B1 N1 C39 C38 -171.8(4) . . . . ?
 B1 N1 C39A C38A -163.2(2) . . . . ?
 B1 C1 C2 C3 -177.1(3) . . . . ?
 B1 C1 C6 C5 177.0(2) . . . . ?
 B1 C7 C8 C9 173.5(3) . . . . ?
 B1 C7 C12 C11 -172.5(3) . . . . ?
 B1 C19 C20 C21 4.4(4) . . . . ?
 C32A C31 C30 C21 -106.0(3) . . . . ?
 C32A C31 C30 C29 65.6(3) . . . . ?
 C32A C33A C34A C35A 0.2(4) . . . . ?
 C32A C37A C38A C39A -0.7(3) . . . . ?
 C33A C32A C37A C36A -0.5(3) . . . . ?
 C33A C32A C37A C38A -179.7(2) . . . . ?
 C33A C34A C35A C36A 0.1(4) . . . . ?
 C33A C34A C35A C40A -179.3(3) . . . . ?
 C34A C35A C36A C37A -0.6(4) . . . . ?
 C34A C35A C40A C41A 63.2(7) . . . . ?
 C34A C35A C40A C42A -66.5(10) . . . . ?
 C35A C36A C37A C32A 0.7(3) . . . . ?
 C35A C36A C37A C38A 180.0(2) . . . . ?
 C36A C35A C40A C41A -116.2(7) . . . . ?
 C36A C35A C40A C42A 114.1(10) . . . . ?
 C36A C37A C38A C39A -179.95(19) . . . . ?
 C37A C32A C33A C34A 0.0(4) . . . . ?
 C37A C38A C39A N1 -0.8(3) . . . . ?
 C39A N1 C31 C30 -175.8(3) . . . . ?
 C39A N1 C31 C32A -3.1(3) . . . . ?
 C39A N1 B1 C1 -16.0(3) . . . . ?
 C39A N1 B1 C7 -134.7(3) . . . . ?
 C39A N1 B1 C19 105.0(3) . . . . ?
 C40A C35A C36A C37A 178.8(2) . . . . ?

_shelx_res_file
;
TITL 20250724b_a.res in P2(1)2(1)2(1)
    20250724b.res
    created by SHELXL-2019/3 at 22:03:20 on 23-Jul-2025
REM Old TITL 20250724b in P2(1)2(1)2(1)
REM SHELXT solution in P2(1)2(1)2(1): R1 0.178, Rweak 0.044, Alpha 0.010
REM <I/s> 1.346 for 28 systematic absences, Orientation as input
REM Flack x = 0.377 ( 0.110 ) from 2292 Parsons' quotients
REM Formula found by SHELXT: C35 N9
CELL 1.54178 8.7555 14.1862 25.5392 90 90 90
ZERR 4 0.0002 0.0003 0.0006 0 0 0
LATT -1
SYMM 0.5-X,-Y,0.5+Z
SYMM -X,0.5+Y,0.5-Z
SYMM 0.5+X,0.5-Y,-Z
SFAC C H B N
UNIT 168 136 4 4
SIMU 0.01 0.02 2 N1 C31 C32 > C42 C32A > C42A
FLAT 0.01 C37A C31 C39A C35A C33A C34A N1 C32A C38A C36A C40A

L.S. 10
PLAN  2
SIZE 0.439 0.4865 0.5265
TEMP 0
CONF
BOND
list 4
MORE -1
fmap 2
BOND $H
ACTA
REM <olex2.extras>
REM <HklSrc "%.\\20250724b.hkl">
REM </olex2.extras>

SAME 0.01 0.01 N1 C31 C32A > C42A
WGHT    0.047900    0.423700
EXTI    0.007357
FVAR       0.28636   0.67831
N1    4    0.196834    0.361787    0.368554    11.00000    0.06702    0.04694 =
         0.05371    0.00190    0.00346   -0.00726
C31   1    0.316783    0.338061    0.338717    11.00000    0.05826    0.04203 =
         0.05600    0.00000   -0.00218   -0.00350
PART 1
C32   1    0.428256    0.269802    0.354130    21.00000    0.06718    0.03557 =
         0.05442   -0.00181   -0.01119   -0.00868
C33   1    0.565482    0.254753    0.325415    21.00000    0.05951    0.04890 =
         0.06585    0.00009   -0.01208   -0.00100
AFIX  43
H33   2    0.581602    0.287575    0.294382    21.00000   -1.20000
AFIX   0
C34   1    0.673839    0.192885    0.342714    21.00000    0.06189    0.05543 =
         0.06746    0.00912   -0.01243   -0.00108
AFIX  43
H34   2    0.760593    0.183263    0.322394    21.00000   -1.20000
AFIX   0
C35   1    0.659042    0.142737    0.390521    21.00000    0.06296    0.05618 =
         0.06537    0.00613   -0.01265   -0.00481
C36   1    0.528983    0.160799    0.420431    21.00000    0.07932    0.04123 =
         0.06271    0.00592   -0.01955   -0.01078
AFIX  43
H36   2    0.518423    0.131137    0.452703    21.00000   -1.20000
AFIX   0
C37   1    0.412607    0.222737    0.403308    21.00000    0.07706    0.02803 =
         0.05640   -0.00549   -0.01140   -0.00820
C38   1    0.280914    0.245766    0.431968    21.00000    0.10005    0.03166 =
         0.05398    0.00408   -0.00336   -0.00806
AFIX  43
H38   2    0.261210    0.214272    0.463183    21.00000   -1.20000
AFIX   0
C39   1    0.183032    0.311894    0.415496    21.00000    0.08820    0.04994 =
         0.06102    0.01091    0.01235   -0.00084
AFIX  43
H39   2    0.099861    0.325625    0.436824    21.00000   -1.20000
AFIX   0
C40   1    0.787005    0.073388    0.403905    21.00000    0.07300    0.08716 =
         0.07538    0.01115   -0.00433    0.01033
AFIX  13
H40   2    0.806137    0.036574    0.372104    21.00000   -1.20000
AFIX   0
C41   1    0.744538    0.003630    0.445947    21.00000    0.09831    0.08278 =
         0.10048    0.02050    0.00302    0.02588
AFIX 137
H41A  2    0.722026    0.036740    0.477808    21.00000   -1.50000
H41B  2    0.828232   -0.038830    0.451729    21.00000   -1.50000
H41C  2    0.656300   -0.031463    0.435089    21.00000   -1.50000
AFIX   0
C42   1    0.933484    0.125357    0.415879    21.00000    0.07173    0.12318 =
         0.10184    0.01923   -0.02152   -0.00391
AFIX 137
H42A  2    0.958417    0.166243    0.387172    21.00000   -1.50000
H42B  2    1.014570    0.080730    0.420951    21.00000   -1.50000
H42C  2    0.920556    0.162124    0.447123    21.00000   -1.50000
AFIX   0
PART 0
C1    1   -0.054797    0.462315    0.394054    11.00000    0.06569    0.04813 =
         0.05767   -0.00356    0.00859   -0.00687
C2    1   -0.205700    0.444937    0.379825    11.00000    0.06386    0.05954 =
         0.07201   -0.01147    0.01109   -0.01087
AFIX  43
H2    2   -0.225807    0.425000    0.345827    11.00000   -1.20000
AFIX   0
C3    1   -0.328136    0.456066    0.414243    11.00000    0.06826    0.07235 =
         0.09778   -0.01886    0.02351   -0.01132
AFIX  43
H3    2   -0.427135    0.443343    0.403100    11.00000   -1.20000
AFIX   0
C4    1   -0.302016    0.485917    0.464717    11.00000    0.08468    0.06922 =
         0.08662   -0.00657    0.03359   -0.00263
AFIX  43
H4    2   -0.383071    0.493535    0.487868    11.00000   -1.20000
AFIX   0
C5    1   -0.155427    0.504325    0.480569    11.00000    0.10315    0.06863 =
         0.05815   -0.00381    0.02015    0.00244
AFIX  43
H5    2   -0.137022    0.524539    0.514630    11.00000   -1.20000
AFIX   0
C6    1   -0.034277    0.492959    0.446056    11.00000    0.08074    0.06873 =
         0.05609   -0.00141    0.00626   -0.00305
AFIX  43
H6    2    0.064098    0.506064    0.457703    11.00000   -1.20000
AFIX   0
C7    1    0.018875    0.432867    0.294082    11.00000    0.04760    0.06337 =
         0.05450   -0.00549    0.00568   -0.00331
C8    1   -0.033187    0.343794    0.279414    11.00000    0.05980    0.07611 =
         0.07304   -0.02095    0.00476   -0.01070
AFIX  43
H8    2   -0.019417    0.293495    0.302286    11.00000   -1.20000
AFIX   0
C9    1   -0.104467    0.327923    0.232055    11.00000    0.06929    0.11508 =
         0.09144   -0.04803   -0.00737   -0.00226
AFIX  43
H9    2   -0.135743    0.267347    0.223174    11.00000   -1.20000
AFIX   0
C10   1   -0.129330    0.400865    0.198116    11.00000    0.08608    0.15879 =
         0.07490   -0.04248   -0.01865    0.02784
AFIX  43
H10   2   -0.179091    0.390341    0.166480    11.00000   -1.20000
AFIX   0
C11   1   -0.080232    0.489836    0.211110    11.00000    0.09201    0.12639 =
         0.06465   -0.00177   -0.00970    0.02763
AFIX  43
H11   2   -0.096384    0.539801    0.188196    11.00000   -1.20000
AFIX   0
C12   1   -0.006258    0.505105    0.258629    11.00000    0.06637    0.08158 =
         0.05922   -0.00140   -0.00094    0.00804
AFIX  43
H12   2    0.027238    0.565555    0.266796    11.00000   -1.20000
AFIX   0
C13   1    0.183355    0.625403    0.389008    11.00000    0.05754    0.05021 =
         0.05509   -0.00198   -0.00103   -0.00645
C14   1    0.051489    0.678819    0.385267    11.00000    0.06918    0.05587 =
         0.06490   -0.00482   -0.00253    0.00274
AFIX  43
H14   2   -0.023486    0.661103    0.361423    11.00000   -1.20000
AFIX   0
C15   1    0.028175    0.757581    0.415910    11.00000    0.08754    0.06176 =
         0.08887   -0.01393    0.00761    0.00589
AFIX  43
H15   2   -0.060697    0.792866    0.412223    11.00000   -1.20000
AFIX   0
C16   1    0.136702    0.783618    0.451850    11.00000    0.10781    0.07808 =
         0.09522   -0.03781    0.01258   -0.01107
AFIX  43
H16   2    0.120621    0.835949    0.473078    11.00000   -1.20000
AFIX   0
C17   1    0.269002    0.732425    0.456470    11.00000    0.09146    0.10418 =
         0.07759   -0.03505   -0.00821   -0.02118
AFIX  43
H17   2    0.342971    0.750496    0.480599    11.00000   -1.20000
AFIX   0
C18   1    0.292665    0.653719    0.425203    11.00000    0.06594    0.08089 =
         0.06965   -0.01340   -0.00974   -0.00581
AFIX  43
H18   2    0.382767    0.619518    0.428517    11.00000   -1.20000
AFIX   0
C19   1    0.207351    0.541712    0.354694    11.00000    0.05612    0.04544 =
         0.05481    0.00147   -0.00372   -0.00101
C20   1    0.332301    0.544868    0.323706    11.00000    0.05520    0.04570 =
         0.06381   -0.00096   -0.00349   -0.00497
AFIX  43
H20   2    0.399733    0.594681    0.328804    11.00000   -1.20000
AFIX   0
C21   1    0.370345    0.477082    0.283090    11.00000    0.04750    0.05074 =
         0.05875    0.00419    0.00195   -0.00237
C22   1    0.435405    0.511450    0.236000    11.00000    0.06271    0.05438 =
         0.06684    0.00976    0.00661   -0.00520
AFIX  43
H22   2    0.466330    0.574093    0.234312    11.00000   -1.20000
AFIX   0
C23   1    0.453782    0.456106    0.193623    11.00000    0.06940    0.07084 =
         0.06030    0.00947    0.00905    0.00251
AFIX  43
H23   2    0.499835    0.480771    0.163806    11.00000   -1.20000
AFIX   0
C24   1    0.404464    0.361348    0.193600    11.00000    0.05684    0.06542 =
         0.05803    0.00218    0.00014    0.01101
C25   1    0.409266    0.303463    0.148353    11.00000    0.07753    0.08492 =
         0.05595   -0.00462    0.00392    0.01823
AFIX  43
H25   2    0.449244    0.327518    0.117375    11.00000   -1.20000
AFIX   0
C26   1    0.356542    0.213660    0.149524    11.00000    0.07417    0.08192 =
         0.06658   -0.01996   -0.00690    0.01730
AFIX  43
H26   2    0.357714    0.177467    0.119165    11.00000   -1.20000
AFIX   0
C27   1    0.300523    0.175165    0.195981    11.00000    0.06150    0.06234 =
         0.07912   -0.01532   -0.00939    0.00816
AFIX  43
H27   2    0.265488    0.113284    0.196529    11.00000   -1.20000
AFIX   0
C28   1    0.296961    0.227931    0.240569    11.00000    0.05602    0.05418 =
         0.06601   -0.00615   -0.00086    0.00277
AFIX  43
H28   2    0.260131    0.201188    0.271325    11.00000   -1.20000
AFIX   0
C29   1    0.347901    0.322132    0.241040    11.00000    0.04612    0.05452 =
         0.05675    0.00037   -0.00164    0.00550
C30   1    0.338869    0.381395    0.286577    11.00000    0.04965    0.04798 =
         0.05477    0.00082   -0.00022   -0.00066
B1    3    0.086678    0.453509    0.352223    11.00000    0.05956    0.04779 =
         0.05332   -0.00226    0.00285   -0.00442
PART 2
C32A  1    0.429823    0.278127    0.362911   -21.00000    0.06480    0.04307 =
         0.05974   -0.00887   -0.01754   -0.00234
C33A  1    0.564091    0.249542    0.336185   -21.00000    0.06940    0.05057 =
         0.06367    0.01007   -0.01867    0.00531
AFIX  43
H33A  2    0.582838    0.268903    0.301994   -21.00000   -1.20000
AFIX   0
C34A  1    0.665417    0.192622    0.362122   -21.00000    0.05909    0.05907 =
         0.06279    0.00582   -0.02004    0.00126
AFIX  43
H34A  2    0.753846    0.173697    0.344903   -21.00000   -1.20000
AFIX   0
C35A  1    0.640821    0.161609    0.413930   -21.00000    0.06867    0.05313 =
         0.05248    0.00030   -0.01922   -0.00685
C36A  1    0.512144    0.188359    0.439747   -21.00000    0.08141    0.04601 =
         0.06241   -0.00695   -0.02491    0.00110
AFIX  43
H36A  2    0.494561    0.167811    0.473797   -21.00000   -1.20000
AFIX   0
C37A  1    0.406283    0.247030    0.414750   -21.00000    0.08726    0.02765 =
         0.06035   -0.00896   -0.01656   -0.01311
C38A  1    0.275111    0.273595    0.441843   -21.00000    0.10053    0.03463 =
         0.05181   -0.01281   -0.00248   -0.00533
AFIX  43
H38A  2    0.258037    0.252869    0.475890   -21.00000   -1.20000
AFIX   0
C39A  1    0.173762    0.329881    0.417648   -21.00000    0.09612    0.03337 =
         0.05453    0.00810    0.00096   -0.00364
AFIX  43
H39A  2    0.085209    0.347311    0.435273   -21.00000   -1.20000
AFIX   0
C40A  1    0.762085    0.099983    0.438394   -21.00000    0.05905    0.06319 =
         0.05186    0.00709   -0.01324    0.00494
AFIX  13
H40A  2    0.729654    0.090141    0.474712   -21.00000   -1.20000
AFIX   0
C41A  1    0.910255    0.160350    0.441588   -21.00000    0.07563    0.10907 =
         0.08978   -0.00797   -0.02266   -0.00478
AFIX 137
H41D  2    0.989710    0.124252    0.457987   -21.00000   -1.50000
H41E  2    0.890772    0.216097    0.461823   -21.00000   -1.50000
H41F  2    0.941662    0.177930    0.406923   -21.00000   -1.50000
AFIX   0
C42A  1    0.786347    0.005942    0.416759   -21.00000    0.09444    0.06839 =
         0.10042    0.00792   -0.01605    0.01836
AFIX 137
H42D  2    0.830805    0.011163    0.382521   -21.00000   -1.50000
H42E  2    0.690268   -0.026369    0.414333   -21.00000   -1.50000
H42F  2    0.853928   -0.028822    0.439193   -21.00000   -1.50000
AFIX   0
HKLF 4


REM  20250724b_a.res in P2(1)2(1)2(1)
REM wR2 = 0.1119, GooF = S = 1.086, Restrained GooF = 1.153 for all data
REM R1 = 0.0409 for 5698 Fo > 4sig(Fo) and 0.0444 for all 6182 data
REM 502 parameters refined using 406 restraints

END

WGHT      0.0479      0.4238

REM Highest difference peak  0.193,  deepest hole -0.150,  1-sigma level  0.026
Q1    1   0.7694  0.1266  0.4462  11.00000  0.05    0.19
Q2    1   0.1423  0.5041  0.3587  11.00000  0.05    0.13
;
_shelx_res_checksum                60893
_shelx_hkl_file
;
   1   0   0    1.11    0.16
  -2   0   0   68.77    3.98
   2   0   0   62.71    3.98
  -3   0   0    1.14    0.32
   4   0   0    9.72    0.60
  -4   0   0    8.89    0.61
   4   0   0    9.89    0.56
  -4   0   0   10.00    0.57
  -5   0   0    0.00    0.04
  -6   0   0   26.63    1.56
  -7   0   0    0.01    0.07
  -7   0   0    0.05    0.08
  -8   0   0   54.89    3.17
  -8   0   0   51.79    3.17
   8   0   0   57.71    3.37
  -9   0   0   -0.08    0.09
   9   0   0    0.02    0.23
  -9   0   0    0.00    0.11
  10   0   0    0.09    0.13
 -10   0   0    0.17    0.10
   0   1   0    0.03    0.01
   0   1   0    0.02    0.01
   0  -1   0    0.07    0.04
  -3  -1   0    0.67    0.09
   3   1   0    0.83    0.32
   3  -1   0    0.53    0.07
   3  -1   0    0.82    0.25
   4  -1   0   39.87    2.14
  -4   1   0   33.97    2.14
  -4   1   0   39.47    2.13
  -4  -1   0   38.55    2.12
   4   1   0   37.83    2.16
  -4  -1   0   34.07    2.17
   4  -1   0   37.13    2.11
   5  -1   0    0.67    0.08
  -5  -1   0    0.67    0.09
  -5   1   0    0.63    0.10
  -6  -1   0    0.20    0.07
  -7   1   0    2.35    0.22
  -7  -1   0    2.29    0.21
  -7  -1   0    2.17    0.23
  -7   1   0    2.19    0.23
  -8   1   0    1.25    0.20
  -8  -1   0    1.84    0.23
  -8   1   0    1.76    0.23
   8  -1   0    1.63    0.37
  -8  -1   0    1.92    0.22
   9   1   0    0.53    0.26
  -9   1   0    0.53    0.14
  -9   1   0    0.44    0.15
  -9  -1   0    0.46    0.12
  -9  -1   0    0.59    0.16
  10   1   0   -0.04    0.13
 -10  -1   0    0.05    0.09
 -10   1   0    0.09    0.16
  10  -1   0   -0.03    0.11
   0   2   0    4.76    0.29
   0  -2   0    4.21    0.47
  -1  -2   0  130.79    7.56
  -1   2   0  125.21    7.29
   1   2   0  126.76    7.50
   1  -2   0  123.74    7.27
  -2  -2   0   44.70    2.52
  -2   2   0   41.54    2.49
   2   2   0   42.72    2.52
   2  -2   0   46.19    2.48
  -2   2   0   48.40    2.68
  -2  -2   0   39.97    2.47
   2   2   0   45.32    3.02
  -3   2   0   14.52    0.92
   3   2   0   15.39    1.48
  -3  -2   0   16.34    0.98
  -3   2   0   16.05    1.15
  -3   2   0   14.06    0.92
  -3   2   0   16.18    0.93
   3  -2   0   17.54    0.92
  -3  -2   0   18.14    1.61
  -4  -2   0   33.31    2.07
  -4   2   0   37.39    2.01
   4  -2   0   37.87    2.00
   4   2   0   34.97    2.06
  -4   2   0   31.93    2.00
   5  -2   0   40.66    2.31
  -5  -2   0   39.32    2.32
  -5   2   0   41.95    2.34
  -6   2   0    5.74    0.38
  -6  -2   0    4.53    0.34
  -7  -2   0    1.45    0.16
  -7   2   0    1.08    0.18
  -7   2   0    1.66    0.21
  -8   2   0    0.32    0.14
  -8  -2   0    0.43    0.12
   8   2   0    0.24    0.23
  -8   2   0    0.16    0.13
  -8  -2   0    0.13    0.10
   9   2   0    3.53    0.40
  -9  -2   0    2.94    0.40
  -9   2   0    2.98    0.31
  -9   2   0    3.24    0.31
  10  -2   0   -0.05    0.11
 -10   2   0    0.13    0.18
 -10  -2   0   -0.11    0.08
  -1  -3   0  707.07   38.44
   1   3   0  643.14   38.33
  -2  -3   0   34.37    2.17
  -2   3   0   40.17    2.18
   2   3   0   36.48    2.79
  -2   3   0   41.31    2.19
  -2   3   0   43.68    2.47
  -2  -3   0   35.55    2.23
   2   3   0   38.36    2.23
  -2   3   0   35.88    2.18
   2  -3   0   40.79    2.18
  -3   3   0   16.51    0.92
  -3  -3   0   13.98    0.90
  -3   3   0   16.14    0.93
   3   3   0   15.22    1.59
   3  -3   0   17.28    0.91
   3  -3   0   16.56    1.11
  -3  -3   0   15.56    0.98
  -3   3   0   15.77    0.92
  -3   3   0   17.06    1.13
  -3   3   0   14.07    0.90
   3   3   0   14.91    0.96
  -4  -3   0    3.41    0.32
  -4   3   0    3.27    0.25
   4  -3   0    3.55    0.24
  -4  -3   0    3.57    0.22
  -5  -3   0    6.79    0.47
  -5   3   0    8.63    0.52
   5  -3   0    8.03    0.48
  -6   3   0    2.68    0.26
   6  -3   0    2.92    0.21
  -6   3   0    2.73    0.26
  -7   3   0   38.48    2.10
  -7  -3   0   31.70    2.02
  -8   3   0    0.39    0.14
  -8   3   0    0.32    0.14
  -8  -3   0    0.30    0.10
  -9  -3   0    2.37    0.24
  -9  -3   0    3.04    0.26
  -9   3   0    3.32    0.32
  10  -3   0    0.04    0.12
 -10   3   0    0.17    0.12
 -10  -3   0   -0.02    0.09
   0  -4   0 1000.00   56.61
   1   4   0   11.38    0.76
  -1   4   0   12.25    0.72
   1   4   0   13.31    0.78
   1   4   0   11.65    0.71
  -1   4   0   12.03    0.74
  -1  -4   0   15.14    1.43
   1  -4   0   13.32    1.11
  -1   4   0   12.43    0.73
   1  -4   0   13.35    1.15
  -1  -4   0   11.80    1.24
  -2   4   0   92.70    5.08
   2   4   0   90.26    5.06
   2   4   0   89.24    5.13
   2  -4   0   98.44    5.50
  -2   4   0   80.36    5.08
  -3  -4   0  247.82   14.43
   3   4   0  216.59   13.12
   3  -4   0  236.10   13.34
   4  -4   0   17.02    1.00
  -4  -4   0   16.27    0.98
  -4   4   0   18.07    1.03
  -4  -4   0   17.13    0.99
  -5  -4   0   86.45    5.27
  -5   4   0  100.93    5.32
   6  -4   0   28.55    1.57
  -6   4   0   26.29    1.61
  -6  -4   0   25.27    1.56
  -6   4   0   27.65    1.61
   7  -4   0    0.07    0.09
   7   4   0    0.04    0.14
  -7   4   0    0.30    0.15
  -7   4   0   -0.01    0.15
   8   4   0   -0.18    0.13
  -8   4   0   -0.05    0.21
  -8   4   0    0.02    0.12
  -9   4   0    2.19    0.25
  -9   4   0    2.55    0.38
   9  -4   0    1.62    0.32
  -9  -4   0    1.68    0.22
 -10   4   0    0.50    0.14
   0  -5   0    0.16    0.20
  -1  -5   0   27.15    2.28
   1   5   0   26.53    1.58
  -1   5   0   28.05    1.56
  -1   5   0   24.67    1.51
  -1  -5   0   29.90    2.44
  -1   5   0   25.30    1.55
   1  -5   0   25.93    2.03
  -1   5   0   25.84    1.52
  -1  -5   0   26.00    1.51
   1   5   0   25.26    1.50
   1  -5   0   29.40    2.16
  -2  -5   0    3.93    0.93
  -2   5   0    3.21    0.22
   2   5   0    2.96    0.26
  -2  -5   0    2.90    0.21
  -2  -5   0    2.72    0.85
  -2  -5   0    3.05    0.20
   2   5   0    3.11    0.19
   2  -5   0    3.82    0.61
  -3   5   0    0.70    0.11
   3  -5   0    1.10    0.35
  -3  -5   0    0.91    0.71
   3   5   0    0.95    0.15
  -3   5   0    1.02    0.11
  -3  -5   0    0.74    0.09
  -3  -5   0    1.22    0.57
  -3   5   0    0.73    0.11
  -3  -5   0    0.85    0.08
  -4  -5   0   19.60    1.22
   4  -5   0   22.50    1.25
  -4   5   0   20.93    1.27
  -4   5   0   22.45    1.28
   5  -5   0    0.65    0.11
  -5  -5   0    0.65    0.09
  -5   5   0    0.50    0.12
  -6   5   0   13.94    0.88
  -6   5   0   13.31    0.87
   6  -5   0   13.93    0.83
  -6  -5   0   12.96    0.82
  -7   5   0    4.62    0.38
  -7  -5   0    3.42    0.29
  -7   5   0    4.15    0.38
   7   5   0    4.16    0.36
   7  -5   0    4.12    0.29
  -8   5   0    4.71    0.43
  -8   5   0    5.41    0.42
   8   5   0    4.53    0.40
  -9   5   0    0.26    0.15
   9  -5   0    0.02    0.17
   0  -6   0  773.84   44.42
   1   6   0   55.57    2.97
   1  -6   0   56.44    4.01
   1   6   0   46.33    2.94
  -1   6   0   49.58    2.89
  -1   6   0   53.06    2.93
  -1   6   0   49.02    2.93
   1   6   0   50.49    2.87
  -1   6   0   49.49    2.88
  -1  -6   0   47.72    3.79
  -2   6   0    3.66    0.28
  -2  -6   0    5.80    1.28
   2  -6   0    4.23    0.28
   2  -6   0    3.88    0.27
   2   6   0    4.03    0.25
  -2   6   0    3.89    0.30
  -2  -6   0    3.29    0.97
   2  -6   0    4.08    0.84
  -2   6   0    3.74    0.28
  -2   6   0    3.96    0.27
   2   6   0    4.41    0.36
   2   6   0    3.55    0.33
   3   6   0   13.13    0.96
  -3  -6   0   15.04    2.17
  -3   6   0   14.76    0.89
  -3  -6   0   14.64    2.28
  -3  -6   0   13.97    0.85
  -3   6   0   15.02    0.89
  -3   6   0   15.35    0.88
   3   6   0   14.48    0.98
   3  -6   0   15.60    0.88
  -4   6   0   12.19    0.74
  -4  -6   0   10.37    0.69
  -4   6   0   12.67    0.75
  -5   6   0    0.11    0.10
   5  -6   0    0.02    0.07
  -5  -6   0    0.05    0.05
  -6   6   0   20.08    1.26
  -6   6   0   21.45    1.28
   6  -6   0   21.36    1.22
  -6  -6   0   19.06    1.22
  -7   6   0    0.00    0.13
  -7  -6   0   -0.02    0.06
  -7   6   0   -0.06    0.11
   7   6   0    0.05    0.12
  -8   6   0    0.99    0.19
   8   6   0    0.85    0.18
   9   6   0    0.36    0.12
   9  -6   0    0.37    0.20
  -9   6   0    0.80    0.17
  10  -6   0    0.00    0.09
 -10   6   0    0.00    0.10
   0  -7   0   -0.21    0.50
   0   7   0    0.06    0.05
   0   7   0    0.10    0.06
  -1   7   0  159.70    8.98
   1   7   0  152.24    8.97
  -1   7   0  162.27    8.99
   1   7   0  156.46    9.08
   1  -7   0  175.04   10.27
   1   7   0  153.73    9.06
  -1  -7   0  161.18   10.29
  -2   7   0    1.65    0.17
   2   7   0    1.94    0.24
  -2   7   0    1.53    0.17
   2  -7   0    1.87    0.17
   2  -7   0    1.87    0.16
   2   7   0    1.69    0.22
  -2   7   0    1.90    0.16
  -2   7   0    1.39    0.18
  -2  -7   0    1.17    0.92
  -2  -7   0    2.07    1.09
  -3   7   0    3.64    0.30
  -3   7   0    3.88    0.30
  -3   7   0    3.93    0.29
   3  -7   0    3.80    0.28
  -3  -7   0    4.05    0.27
  -4  -7   0   41.51    2.55
   4  -7   0   46.61    2.57
  -4   7   0   44.96    2.60
  -4   7   0   45.55    2.60
  -5   7   0   24.27    1.42
  -5  -7   0   21.80    1.36
  -5   7   0   23.54    1.42
   5  -7   0   23.11    1.37
   6  -7   0    1.85    0.20
  -6  -7   0    1.81    0.27
   6   7   0    1.86    0.28
  -6   7   0    1.91    0.27
   7  -7   0    0.16    0.09
   7   7   0    0.23    0.14
  -7   7   0    0.19    0.13
  -7   7   0   -0.01    0.17
   8   7   0    1.39    0.27
  -8   7   0    0.93    0.20
  -9   7   0    0.86    0.18
   9   7   0    1.22    0.18
   0   8   0   43.35    2.61
   0  -8   0   48.16    2.63
   1   8   0    0.87    0.11
  -1   8   0    0.92    0.11
   1  -8   0    0.88    0.12
   1  -8   0    0.92    0.12
  -2   8   0    0.24    0.07
  -2  -8   0    0.17    0.07
   2  -8   0    0.30    0.08
  -2   8   0    0.40    0.10
  -3   8   0   39.90    2.40
   3  -8   0   40.40    2.38
  -3  -8   0   40.03    2.37
  -3   8   0   44.97    2.44
  -4   8   0    0.85    0.17
   4  -8   0    0.88    0.14
  -4   8   0    0.91    0.18
  -4  -8   0    0.90    0.12
   5  -8   0    0.30    0.11
  -5   8   0    0.22    0.15
  -5  -8   0    0.36    0.09
  -5   8   0    0.30    0.14
  -6   8   0    6.18    0.48
  -6   8   0    6.30    0.49
   6  -8   0    6.26    0.44
   6   8   0    6.56    0.49
  -7   8   0    5.40    0.45
   7  -8   0    5.57    0.39
   7   8   0    5.25    0.46
  -7   8   0    5.83    0.46
   8   8   0    0.01    0.12
  -8   8   0    0.02    0.13
   9  -8   0    0.07    0.13
   9   8   0    0.26    0.13
   0  -9   0    0.10    0.07
   0   9   0    0.11    0.06
   0  -9   0    0.08    0.06
   1  -9   0   32.60    2.09
   1  -9   0   37.34    2.10
  -1  -9   0   38.67    2.10
  -1   9   0   35.74    2.09
   2  -9   0    0.18    0.08
   3  -9   0   16.85    1.02
  -3  -9   0   16.49    1.01
  -4   9   0    4.73    0.39
  -4  -9   0    4.84    0.35
   4  -9   0    4.66    0.36
  -5   9   0    2.96    0.31
   5  -9   0    3.11    0.27
  -5  -9   0    2.54    0.27
   5   9   0    3.01    0.29
  -5   9   0    3.19    0.34
   6   9   0    1.05    0.20
   6  -9   0    1.39    0.18
  -6  -9   0    0.82    0.15
  -6   9   0    1.04    0.20
  -6   9   0    1.15    0.20
   7   9   0    4.25    0.37
  -7   9   0    3.76    0.35
   7  -9   0    3.86    0.30
  -8   9   0    0.15    0.12
   8   9   0    0.01    0.12
   9  -9   0    0.03    0.09
   9   9   0    0.16    0.08
   0 -10   0   76.07    4.48
   0 -10   0   82.02    4.49
   0 -10   0   77.84    4.49
  -1  10   0    2.08    0.21
   1 -10   0    2.53    0.25
   1 -10   0    2.39    0.21
  -1 -10   0    2.00    0.26
   2 -10   0    0.74    0.13
   2 -10   0    0.74    0.13
  -2 -10   0    0.69    0.13
  -2 -10   0    0.65    0.12
   3 -10   0    1.25    0.17
   3 -10   0    1.29    0.18
  -3 -10   0    1.23    0.17
  -3 -10   0    1.57    0.17
   4  10   0    7.40    0.58
   4  10   0    7.14    0.62
  -4 -10   0    7.39    0.57
   4 -10   0    6.90    0.50
  -5 -10   0    3.02    0.28
  -5 -10   0    3.19    0.29
  -5  10   0    3.53    0.33
   5  10   0    3.85    0.34
   6  10   0    0.27    0.15
  -6 -10   0    0.16    0.10
  -6  10   0    0.29    0.14
  -6 -10   0    0.07    0.08
   6 -10   0    0.28    0.10
   7  10   0    1.04    0.18
  -7  10   0    0.83    0.15
   7 -10   0    0.94    0.14
   8  10   0    3.57    0.31
   0 -11   0    0.49    0.16
   0 -11   0    0.23    0.11
  -1 -11   0    3.65    0.30
   1 -11   0    3.57    0.30
   1 -11   0    3.37    0.30
  -1 -11   0    3.53    0.30
   1 -11   0    3.73    0.31
   2 -11   0    5.27    0.39
  -2 -11   0    5.07    0.39
   2 -11   0    4.48    0.39
   2 -11   0    5.31    0.39
  -2 -11   0    5.93    0.41
   3 -11   0    0.16    0.10
   3 -11   0    0.11    0.14
  -3 -11   0    0.26    0.11
  -3 -11   0    0.26    0.10
   3  11   0   -0.07    0.18
   3  11   0    0.20    0.18
   4  11   0    2.59    0.36
  -4  11   0    2.69    0.29
   4 -11   0    2.77    0.27
   4  11   0    3.02    0.31
  -4 -11   0    2.89    0.26
  -4 -11   0    3.10    0.28
  -5  11   0    0.04    0.11
   5 -11   0    0.17    0.11
   5  11   0   -0.03    0.11
  -5 -11   0    0.13    0.15
  -5 -11   0    0.30    0.11
  -6  11   0    1.57    0.21
   6  11   0    1.85    0.25
   6 -11   0    1.94    0.21
  -7 -11   0   -0.07    0.09
   7  11   0    0.12    0.14
   8  11   0    0.33    0.12
   8 -11   0    0.38    0.13
   0  12   0    2.35    0.43
   0 -12   0    1.82    0.35
   0 -12   0    1.98    0.24
   0 -12   0    2.31    0.27
   1 -12   0    9.69    0.64
  -1  12   0    9.12    0.66
   1 -12   0    9.25    0.73
  -1 -12   0    9.70    0.65
   1 -12   0    8.72    0.63
  -1 -12   0    9.21    0.63
   1  12   0   10.82    0.80
   1 -12   0    9.23    0.71
  -2 -12   0   10.77    0.70
  -2  12   0   11.39    0.72
   2  12   0   10.25    0.67
   2  12   0    9.77    0.71
   2 -12   0    9.60    0.69
   2 -12   0   11.07    0.72
  -2 -12   0   10.80    0.69
  -2 -12   0   10.35    0.72
   2 -12   0   10.17    0.69
   2 -12   0    9.42    0.67
  -3 -12   0    6.91    0.52
   3  12   0    7.69    0.65
   3  12   0    6.71    0.54
   3 -12   0    7.11    0.52
  -3 -12   0    8.21    0.55
  -3  12   0    7.37    0.55
  -3 -12   0    8.22    0.57
  -4  12   0   12.02    0.83
  -4 -12   0   12.46    0.81
  -4 -12   0   11.89    0.96
   4  12   0   11.49    0.90
   4  12   0   13.98    0.86
   4 -12   0   13.60    0.82
  -5 -12   0    5.59    0.42
   5  12   0    6.67    0.48
  -5 -12   0    5.05    0.42
  -5  12   0    6.00    0.47
   6  12   0    0.12    0.13
   6 -12   0    0.16    0.09
  -6  12   0    0.11    0.11
  -6 -12   0    0.12    0.09
   7  12   0    0.32    0.13
   0 -13   0    0.00    0.10
   0 -13   0    0.06    0.11
   0 -13   0    0.14    0.13
   0  13   0    0.04    0.11
   1  13   0    7.51    0.54
   1  13   0    7.98    0.69
  -1 -13   0    7.64    0.58
   1 -13   0    7.90    0.55
  -1 -13   0    8.37    0.56
  -1 -13   0    7.95    0.57
   1 -13   0    7.59    0.56
   1 -13   0    8.45    0.58
  -1  13   0    8.24    0.57
   1 -13   0    7.15    0.55
   2  13   0    0.53    0.22
   2 -13   0    0.25    0.21
   2 -13   0    0.61    0.13
  -2 -13   0    0.38    0.13
   2  13   0    0.24    0.22
  -2 -13   0    0.72    0.25
  -3 -13   0    2.35    0.25
   3  13   0    2.25    0.28
   3 -13   0    2.09    0.24
   3 -13   0    2.02    0.26
  -3  13   0    2.53    0.29
  -3 -13   0    2.53    0.27
   3  13   0    1.90    0.33
  -3 -13   0    1.78    0.27
  -4 -13   0    1.51    0.20
  -4 -13   0    1.26    0.19
  -4  13   0    1.67    0.23
   4  13   0    1.25    0.20
  -4 -13   0    1.84    0.28
   4 -13   0    1.49    0.19
  -5  13   0    2.52    0.26
   5  13   0    2.21    0.28
   5 -13   0    1.96    0.21
  -5 -13   0    1.93    0.24
  -5 -13   0    1.58    0.21
  -6  13   0    0.13    0.09
   6  13   0   -0.04    0.13
  -6 -13   0    0.22    0.11
   7  13   0    1.22    0.18
   0 -14   0    4.46    0.39
   0 -14   0    4.38    0.38
   0 -14   0    5.23    0.42
   0  14   0    5.00    0.39
  -1 -14   0    0.73    0.18
  -1 -14   0    0.46    0.14
   1 -14   0    0.63    0.15
   1 -14   0    1.07    0.17
   1  14   0    0.64    0.14
   1 -14   0    0.90    0.19
  -1 -14   0    0.87    0.17
  -1  14   0    0.60    0.15
   1 -14   0    0.74    0.22
   2  14   0   -0.06    0.09
   2 -14   0    0.22    0.11
  -2 -14   0    0.11    0.11
   2  14   0   -0.09    0.16
  -2  14   0   -0.02    0.11
   2 -14   0    0.02    0.13
  -2 -14   0   -0.09    0.09
   2 -14   0    0.06    0.10
  -2 -14   0    0.02    0.10
  -3 -14   0    2.65    0.30
  -3 -14   0    2.63    0.27
  -3  14   0    2.17    0.34
   3 -14   0    2.09    0.23
   3  14   0    2.48    0.26
  -3 -14   0    2.60    0.26
  -4 -14   0    0.03    0.09
  -4  14   0    0.07    0.11
  -4 -14   0    0.15    0.12
   4 -14   0   -0.13    0.09
   4  14   0    0.03    0.12
  -5 -14   0    0.08    0.10
  -5  14   0    0.12    0.10
  -5 -14   0   -0.03    0.08
  -6 -14   0    0.06    0.08
   6  14   0    0.07    0.10
  -6  14   0    0.01    0.08
   0  15   0   -0.12    0.09
   0 -15   0    0.18    0.20
   0 -15   0    0.00    0.15
   1  15   0    0.41    0.11
  -1  15   0    0.35    0.14
  -1 -15   0    0.40    0.17
   1 -15   0    0.20    0.10
   1 -15   0    0.14    0.12
  -1 -15   0    0.28    0.13
  -2  15   0    0.03    0.10
  -2 -15   0   -0.05    0.11
  -2 -15   0    0.10    0.11
   2 -15   0    0.13    0.10
   2 -15   0    0.06    0.11
  -3 -15   0   -0.07    0.09
  -3 -15   0    0.07    0.10
  -3  15   0    0.12    0.11
   3  15   0   -0.06    0.10
  -4 -15   0    1.14    0.17
  -4 -15   0    0.92    0.17
  -4  15   0    1.35    0.20
   4  15   0    1.09    0.17
  -5 -15   0    0.06    0.08
  -5  15   0    0.09    0.09
  -5 -15   0    0.10    0.07
   5  15   0    0.07    0.09
   0 -16   0    2.49    0.25
   0  16   0    2.02    0.28
   0 -16   0    3.02    0.27
   1 -16   0   -0.06    0.11
   1 -16   0   -0.04    0.09
  -1 -16   0    0.04    0.12
  -1 -16   0    0.16    0.10
   1  16   0   -0.06    0.08
  -1  16   0   -0.05    0.09
  -2 -16   0    0.06    0.13
  -2  16   0    0.03    0.19
  -2 -16   0    0.13    0.16
  -3 -16   0    0.11    0.09
  -3  16   0    0.01    0.09
  -3 -16   0   -0.07    0.08
  -4 -16   0    0.41    0.09
  -4  16   0    0.33    0.10
  -4 -16   0    0.32    0.09
   0 -17   0   -0.03    0.08
  -1 -17   0   -0.01    0.10
  -1 -17   0    0.18    0.09
  -1  17   0    0.07    0.12
  -2  17   0    0.59    0.10
  -2 -17   0    0.76    0.13
   0   0  -1    0.00    0.00
  -1   0  -1   11.98    0.76
  -1   0   1   12.36    0.76
  -1   0  -1   12.11    0.75
   1   0   1   14.75    0.95
   1   0  -1   14.30    0.88
  -1   0  -1   14.71    0.95
  -1   0   1   13.85    0.76
   1   0  -1   14.96    0.76
   1   0  -1   12.79    0.76
   2   0  -1  244.13   13.91
  -2   0  -1  250.66   13.98
  -2   0   1  240.75   13.89
   2   0   1  238.76   14.00
   3   0  -1  752.47   40.54
  -3   0   1  708.66   40.49
   3   0   1  688.85   40.63
  -4   0  -1    8.85    0.62
  -4   0   1   10.32    0.58
   4   0  -1    9.44    0.57
   4   0  -1   10.40    0.60
   4   0   1    9.50    0.61
   5   0  -1   18.21    1.09
  -5   0   1   18.60    1.06
  -5   0  -1   17.88    1.06
   5   0  -1   17.74    1.05
  -6   0  -1    1.78    0.17
  -6   0   1    1.65    0.17
  -7   0   1    0.30    0.11
  -7   0  -1    0.07    0.09
  -7   0   1    0.17    0.09
  -7   0  -1    0.30    0.09
  -8   0   1    4.82    0.42
  -8   0   1    5.96    0.44
   8   0  -1    5.76    0.59
  -8   0  -1    5.42    0.42
  -8   0  -1    5.16    0.42
  -9   0   1   13.18    0.91
  -9   0  -1   14.42    0.91
  -9   0   1   14.84    0.92
   9   0   1   15.25    1.14
  -9   0  -1   13.70    0.91
 -10   0  -1    0.34    0.12
 -10   0   1    0.40    0.14
  10   0   1    0.30    0.15
   0   1  -1  159.57    8.61
   0  -1   1  153.97    8.60
   0   1   1  138.24    8.56
   1  -1   1  359.75   20.77
  -1  -1  -1  360.83   20.89
   1   1   1  378.54   20.91
  -1  -1   1  372.87   20.89
   2  -1   1  660.63   39.45
  -2  -1  -1  703.12   39.64
  -2   1   1  718.35   39.32
   2   1  -1  712.03   39.60
   2  -1  -1  701.48   39.32
  -2   1  -1  725.49   39.49
   2   1   1  681.33   39.66
  -3  -1  -1  119.17    7.10
   3  -1   1  134.78    7.52
  -3  -1  -1  131.57    7.68
  -3   1   1  129.02    7.32
   3   1  -1  119.05    7.57
  -3  -1   1  117.17    7.09
   3   1   1  123.30    7.68
  -3   1  -1  128.32    7.49
  -3  -1   1  137.71    7.69
  -3   1  -1  111.14    7.07
   3  -1  -1  134.09    7.34
   4   1  -1   91.48    5.25
  -4  -1  -1   95.63    5.21
  -4   1   1   82.75    5.73
  -4   1   1   96.32    5.22
   4  -1   1   97.33    5.25
  -4  -1  -1   83.89    5.27
   4  -1  -1   91.90    5.21
   4   1   1   93.70    5.26
  -4   1  -1   95.39    5.22
  -4  -1   1   89.29    5.21
   4  -1  -1   99.30    5.22
  -5   1   1   26.61    1.49
   5  -1   1   24.76    1.45
   5  -1   1   25.85    1.53
  -5   1  -1   25.86    1.48
   5  -1  -1   25.06    1.46
  -5  -1   1   24.88    1.47
  -6  -1  -1    9.55    0.62
  -6  -1   1   10.81    0.64
  -7   1   1    0.59    0.13
  -7  -1  -1    0.72    0.12
  -7   1   1    0.62    0.13
  -7  -1   1    0.60    0.12
  -7   1  -1    0.42    0.12
  -7   1  -1    0.69    0.14
  -7  -1   1    0.77    0.14
  -8  -1  -1   10.59    0.69
  -8  -1  -1    9.41    0.68
  -8   1   1   10.38    0.71
   8  -1   1    9.67    0.85
  -8   1  -1   11.02    0.71
  -8  -1   1   10.98    0.70
  -8  -1   1   10.74    0.70
  -9   1   1    2.89    0.28
  -9  -1  -1    2.63    0.26
  -9   1   1    2.79    0.29
  -9   1  -1    2.53    0.27
  -9  -1   1    2.51    0.26
  -9  -1   1    2.41    0.27
  -9   1  -1    2.96    0.29
  10  -1   1    0.06    0.12
 -10  -1  -1   -0.02    0.09
 -10   1   1    0.13    0.19
 -10  -1   1    0.11    0.10
  10  -1  -1    0.04    0.12
  10   1   1    0.05    0.11
 -10   1  -1    0.10    0.11
   0   2  -1  453.22   24.54
   0   2   1  411.99   24.48
  -1  -2  -1  490.23   27.59
   1   2   1  495.15   27.58
  -1  -2   1  512.56   27.61
   1  -2  -1  473.81   27.27
  -1  -2   1  452.10   27.50
   2  -2   1  232.10   12.71
  -2   2   1  225.95   12.49
   2   2  -1  204.96   12.94
   2  -2  -1  213.90   12.48
   2   2   1  211.52   13.00
  -2  -2   1  242.48   13.12
   3  -2   1   49.58    2.93
  -3   2   1   45.03    2.56
  -3  -2  -1   49.89    3.33
   3   2  -1   42.81    3.17
  -3   2   1   43.75    2.53
   3   2  -1   41.30    2.59
  -3   2   1   44.72    2.63
  -3  -2  -1   44.19    2.61
  -3   2  -1   45.60    2.55
  -3   2  -1   45.79    2.56
   3   2   1   43.41    2.59
   3   2   1   43.01    3.24
  -3  -2   1   43.47    2.60
  -3   2  -1   43.28    2.89
  -3  -2   1   48.61    3.34
   3  -2  -1   44.42    2.55
   3  -2  -1   48.72    2.64
   3  -2  -1   47.89    2.53
  -3   2  -1   42.89    2.55
  -4  -2  -1   60.43    3.72
   4   2  -1   66.20    3.79
  -4  -2  -1   65.14    3.82
  -4   2  -1   73.13    3.75
  -4  -2   1   67.08    3.73
   4   2   1   67.72    3.80
  -4   2  -1   63.18    3.75
  -5   2   1   35.31    1.94
   5  -2   1   33.58    1.90
  -5   2  -1   33.55    1.93
  -5  -2   1   30.49    1.91
   5  -2  -1   34.04    1.91
  -6   2   1    1.16    0.16
  -6   2   1    1.15    0.16
  -6  -2  -1    0.93    0.11
   6  -2   1    1.31    0.11
  -6   2  -1    1.21    0.15
   6  -2  -1    1.48    0.12
  -7   2   1   15.32    0.97
  -7  -2  -1   15.65    0.93
  -7  -2   1   15.35    0.94
  -7   2  -1   14.92    0.96
  -8  -2  -1   13.26    0.86
  -8  -2  -1   13.11    0.85
  -8   2   1   14.65    0.90
  -8   2  -1   12.58    0.88
  -8  -2   1   13.54    0.87
  -8  -2   1   14.37    0.87
  -9   2   1    2.71    0.29
  -9   2   1    2.80    0.28
  -9  -2  -1    2.04    0.26
  -9  -2   1    2.15    0.32
   9  -2  -1    2.16    0.36
  -9   2  -1    2.80    0.28
  -9   2  -1    2.84    0.29
  10  -2   1    0.22    0.15
 -10  -2  -1    0.11    0.09
 -10   2   1    0.46    0.22
 -10  -2   1    0.09    0.10
  10  -2  -1    0.16    0.13
 -10   2  -1    0.34    0.15
   0  -3   1  255.58   13.60
   0  -3  -1  212.66   13.75
  -1  -3  -1  369.36   20.79
   1  -3   1  359.81   20.51
  -1  -3   1  394.40   20.86
  -1  -3   1  338.21   20.68
   1  -3  -1  339.90   20.45
   1   3   1  328.82   20.69
  -1   3  -1  383.75   20.57
   1  -3  -1  366.44   20.44
  -2   3   1   12.27    0.75
  -2   3   1   13.28    0.74
   2  -3   1   13.32    0.76
   2   3  -1   12.46    0.79
  -2  -3  -1   11.95    0.79
   2  -3   1   14.62    1.06
  -2   3   1   12.25    0.75
  -2  -3  -1   13.95    1.38
   2   3  -1   12.85    0.74
  -2   3   1   13.96    0.75
  -2  -3   1   14.39    1.41
  -2   3  -1   13.10    0.75
   2  -3  -1   13.33    0.91
  -2   3  -1   12.06    0.76
   2   3   1   11.25    1.25
   2   3   1   12.17    0.79
  -2   3  -1   14.43    1.08
  -2  -3   1   11.42    0.74
  -2   3  -1   12.37    0.75
   2  -3  -1   14.24    0.90
   3   3  -1   49.23    2.91
   3  -3   1   53.49    2.86
  -3   3   1   51.99    2.86
  -3   3   1   54.02    2.87
  -3  -3  -1   47.95    2.83
  -3  -3  -1   55.06    3.83
  -3  -3  -1   48.57    3.03
  -3   3  -1   52.72    3.22
  -3   3  -1   51.78    2.85
   3   3   1   49.09    3.69
   3   3   1   48.43    2.91
  -3   3  -1   51.46    2.86
  -3   3  -1   47.14    2.86
  -3  -3   1   45.89    2.84
   4  -3   1   26.88    1.48
  -4  -3  -1   22.82    1.46
   4  -3   1   26.01    1.48
  -4   3   1   26.37    1.50
   4   3  -1   25.68    1.56
  -4  -3  -1   26.24    1.60
  -4   3   1   27.48    1.51
   4   3   1   25.88    1.56
  -4   3  -1   25.64    1.50
  -4   3  -1   26.45    1.50
  -4  -3   1   25.54    1.47
  -4  -3   1   24.13    2.39
  -5   3   1   10.68    0.64
   5  -3   1    9.85    0.60
  -5   3  -1   10.94    0.64
  -5   3  -1    9.07    0.62
   5  -3  -1    9.26    0.60
  -6   3   1   21.71    1.27
   6  -3   1   21.60    1.22
   6  -3  -1   21.44    1.22
  -6   3  -1   20.74    1.26
  -6  -3   1   18.95    1.27
  -7   3   1    2.78    0.32
  -7  -3  -1    2.23    0.22
  -7   3  -1    2.94    0.29
  -7  -3   1    2.54    0.23
  -8   3   1    0.98    0.18
  -8   3   1    0.86    0.18
  -8  -3  -1    0.75    0.13
  -8  -3   1    0.86    0.15
  -8   3  -1    0.75    0.19
  -8   3  -1    1.02    0.18
  -9   3   1    3.40    0.34
  -9  -3  -1    3.08    0.29
  -9  -3   1    2.75    0.26
  -9  -3   1    3.24    0.29
  -9   3  -1    3.56    0.34
  10  -3   1    0.20    0.15
 -10  -3  -1    0.16    0.14
 -10   3   1    0.07    0.11
 -10   3  -1    0.22    0.12
 -10  -3   1    0.10    0.12
  10  -3  -1    0.23    0.14
   0  -4   1   78.16    4.83
   0  -4  -1   79.76    4.82
   0   4  -1   71.24    4.22
   0  -4  -1   72.30    4.71
   0  -4   1   71.87    4.73
   0   4   1   71.12    4.21
   0   4   1   74.49    4.22
   0   4  -1   71.02    4.18
   0   4  -1   79.87    4.23
   1  -4   1  306.03   18.87
  -1  -4  -1  347.54   19.27
  -1  -4   1  330.74   19.26
  -1  -4   1  304.72   19.09
   1  -4  -1  355.03   18.88
   1  -4  -1  329.20   18.90
   2  -4   1   35.07    1.84
   2   4  -1   33.40    1.89
  -2   4   1   33.35    1.82
  -2   4   1   30.32    1.83
  -2  -4  -1   36.36    2.78
  -2  -4  -1   29.23    1.88
  -2  -4  -1   30.34    1.80
   2   4  -1   31.87    1.81
  -2   4   1   32.37    1.82
  -2   4   1   30.33    1.83
   2   4  -1   30.55    1.88
  -2  -4   1   29.56    2.53
  -2   4  -1   31.43    1.83
  -2   4  -1   30.23    1.84
  -2   4  -1   37.25    2.33
  -2  -4   1   29.04    1.81
   2   4   1   34.36    1.89
  -2   4  -1   33.31    1.82
  -3  -4  -1   20.80    1.29
  -3  -4  -1   23.13    2.26
  -3   4   1   20.18    1.21
   3   4  -1   21.50    1.28
   3  -4   1   22.44    1.21
  -3  -4   1   23.56    2.31
  -3  -4   1   21.57    2.08
  -3   4  -1   21.78    1.21
  -3  -4   1   19.74    1.18
   3   4   1   21.16    1.28
  -3   4  -1   18.17    1.21
  -3   4  -1   20.37    1.21
  -3   4  -1   21.57    1.59
  -3  -4   1   18.98    1.19
  -4  -4  -1   15.38    0.98
   4  -4   1   18.93    1.01
  -4  -4  -1   16.88    0.98
  -4   4   1   18.91    1.04
  -4  -4   1   15.93    0.99
  -4   4  -1   17.00    1.03
   4  -4  -1   17.57    1.01
  -5   4   1   30.57    1.87
  -5   4  -1   31.45    1.87
  -5   4  -1   33.68    1.87
   6  -4   1    1.17    0.13
  -6   4   1    1.13    0.17
  -6   4   1    1.37    0.20
  -6   4  -1    1.22    0.19
   6  -4  -1    1.20    0.14
  -6   4  -1    1.38    0.19
  -6  -4   1    1.01    0.13
  -7   4   1   29.45    1.71
  -7   4   1   27.86    1.71
   7   4  -1   27.44    1.70
  -7   4  -1   30.04    1.71
  -7   4  -1   27.32    1.71
   7  -4  -1   28.55    1.64
   7   4   1   27.28    1.70
  -8   4   1    0.19    0.14
   8   4  -1    0.17    0.13
  -8   4  -1    0.21    0.22
  -8   4  -1    0.21    0.14
  -8  -4   1    0.20    0.13
  -8  -4   1    0.22    0.11
  -9   4   1    1.02    0.24
  -9   4   1    0.79    0.17
  -9   4  -1    1.01    0.27
  -9   4  -1    0.99    0.18
   9  -4  -1    0.95    0.27
  -9  -4   1    0.92    0.16
 -10   4   1    0.02    0.12
  10  -4   1    0.07    0.13
 -10   4  -1    0.01    0.11
  10  -4  -1    0.09    0.12
   0   5  -1   17.45    1.00
   0   5  -1   17.12    1.01
   0   5   1   16.36    1.00
   0  -5   1   20.45    1.75
   0   5  -1   18.78    1.07
   0  -5  -1   16.68    1.57
   0   5   1   16.86    1.01
   0   5  -1   16.08    1.05
   0   5   1   16.61    1.05
   0   5   1   18.17    1.06
   0  -5  -1   18.01    1.67
   0  -5   1   19.38    1.65
   1  -5   1  182.35   10.89
  -1  -5  -1  188.14   11.20
   1  -5   1  180.97   10.80
  -1  -5   1  194.39   11.27
  -1  -5   1  165.79   10.98
   1  -5  -1  187.76   10.85
   1  -5  -1  170.15   10.71
   2   5  -1   47.43    2.65
  -2   5   1   40.64    2.58
  -2   5   1   45.84    2.57
   2  -5   1   48.27    3.20
  -2   5   1   44.13    2.57
  -2  -5  -1   41.32    2.55
  -2   5   1   45.41    2.57
   2   5  -1   42.48    2.55
  -2  -5  -1   52.22    3.80
  -2  -5  -1   43.53    2.55
  -2  -5   1   45.52    3.53
  -2   5  -1   45.36    2.60
  -2   5  -1   46.88    2.60
   2  -5  -1   47.26    2.98
  -2  -5   1   43.49    2.55
  -2   5  -1   45.53    2.57
  -2   5  -1   45.93    2.59
   2  -5  -1   47.05    3.05
   3   5  -1   97.89    5.50
  -3   5   1   92.33    5.41
   3   5  -1   87.86    5.48
   3  -5   1  106.04    5.99
  -3  -5  -1   87.27    5.39
  -3   5  -1  103.95    5.41
  -3   5  -1   92.82    5.42
  -3  -5   1   95.64    5.40
   3   5   1   96.11    5.50
  -3  -5   1   90.81    6.59
  -3   5  -1   97.39    5.44
  -3  -5   1  108.27    7.07
  -3   5  -1   95.95    5.42
  -3  -5   1   92.67    5.38
  -4  -5  -1   42.61    2.62
  -4  -5  -1   41.96    2.62
  -4   5   1   48.99    2.67
  -4   5   1   47.01    2.67
   4  -5   1   49.65    2.65
  -4   5  -1   46.89    2.67
  -4   5  -1   46.19    2.67
   4  -5  -1   47.52    2.65
  -5   5   1   14.35    0.92
   5  -5   1   14.95    0.89
  -5   5  -1   14.98    0.93
   5  -5  -1   15.11    0.90
  -5   5  -1   14.97    0.93
  -6   5   1   21.10    1.26
  -6  -5  -1   19.25    1.20
  -6   5   1   21.00    1.27
   6  -5   1   21.42    1.21
  -6  -5   1   19.53    1.21
   6  -5  -1   18.69    1.23
  -6   5  -1   20.75    1.26
  -6   5  -1   21.50    1.26
   7   5  -1    1.88    0.26
   7  -5   1    2.47    0.20
  -7   5   1    2.41    0.28
  -7  -5  -1    2.03    0.19
  -7   5   1    2.94    0.31
   7   5   1    2.39    0.26
  -7   5  -1    2.32    0.29
   7  -5  -1    2.50    0.21
  -7   5  -1    2.56    0.28
  -7  -5   1    1.94    0.21
  -8   5   1    3.41    0.36
   8   5  -1    3.49    0.33
  -8   5   1    3.42    0.33
   8   5   1    2.67    0.31
  -8   5  -1    3.33    0.35
  -8   5  -1    3.61    0.34
  -9   5   1    4.71    0.40
  -9   5  -1    4.80    0.41
  10  -5   1    0.37    0.15
 -10   5   1    0.39    0.13
 -10   5  -1    0.44    0.13
   0  -6  -1    0.14    0.31
   0   6   1    0.65    0.08
   0   6   1    0.83    0.10
   0   6  -1    0.98    0.09
   0   6  -1    0.75    0.10
   0  -6  -1    0.83    0.46
   0  -6   1    0.25    0.36
   0   6   1    0.64    0.11
   0   6   1    0.75    0.15
   0  -6   1    0.77    0.08
   0   6  -1    0.68    0.12
   0  -6   1    0.60    0.51
   0   6  -1    0.82    0.12
   1   6  -1   43.95    2.48
  -1  -6  -1   47.31    3.59
  -1  -6  -1   37.67    3.28
   1   6  -1   41.65    2.38
  -1   6   1   41.39    2.40
  -1   6   1   41.82    2.39
   1  -6   1   44.62    3.28
   1  -6   1   44.96    3.17
  -1   6   1   38.85    2.43
  -1   6   1   40.06    2.43
  -1  -6  -1   44.65    2.39
   1   6  -1   38.37    2.46
   1  -6   1   42.91    2.41
  -1   6  -1   43.56    2.41
  -1   6  -1   43.13    2.46
  -1   6  -1   39.28    2.44
   1   6   1   40.16    2.46
  -1  -6   1   49.35    3.65
   1   6   1   40.98    2.46
   1   6   1   43.08    2.39
  -1  -6   1   41.06    3.31
   1  -6  -1   46.34    3.25
  -1   6  -1   39.11    2.39
  -2  -6  -1  135.46    9.31
   2   6  -1  139.61    8.15
   2  -6   1  152.69    8.07
  -2   6   1  134.50    8.10
   2   6  -1  143.95    8.05
  -2  -6  -1  140.92    8.08
   2   6  -1  152.04    8.18
  -2  -6  -1  139.48    8.05
   2  -6  -1  140.31    8.07
   2   6   1  133.53    8.15
   2   6   1  151.46    8.18
  -2   6  -1  151.80    8.08
  -2   6  -1  139.40    8.12
  -2  -6   1  144.37    9.35
   2  -6  -1  150.59    8.08
   3   6  -1   70.15    4.14
  -3  -6  -1   77.09    5.86
  -3  -6  -1   66.06    3.99
  -3  -6  -1   76.67    5.73
   3  -6   1   73.55    4.02
  -3   6   1   67.40    4.03
  -3   6   1   73.53    4.04
   3  -6   1   74.12    4.72
   3   6   1   71.60    4.14
  -3   6  -1   68.79    4.04
  -3  -6   1   79.16    5.70
  -3  -6   1   70.44    4.00
  -3   6  -1   61.67    4.06
   3  -6  -1   74.65    4.02
  -3   6  -1   74.17    4.03
  -3   6  -1   72.85    4.04
   3   6   1   63.22    4.11
  -4   6   1   10.36    0.68
   4  -6   1   12.05    0.69
  -4   6   1   11.27    0.69
  -4   6  -1   10.73    0.69
  -4  -6   1    9.67    0.65
  -4   6  -1   10.76    0.69
   5  -6   1   18.07    1.05
  -5   6   1   15.27    1.11
  -5  -6  -1   17.51    1.04
  -5   6  -1   18.43    1.10
  -5   6  -1   17.82    1.09
   5  -6  -1   18.32    1.06
  -6   6   1   11.13    0.74
   6  -6   1   12.07    0.69
  -6  -6  -1    9.85    0.67
  -6   6   1   11.31    0.75
  -6   6  -1   11.27    0.75
  -6  -6   1    9.83    0.68
   6  -6  -1   11.05    0.69
  -6   6  -1   10.77    0.73
  -7   6   1    9.15    0.65
  -7   6   1    9.41    0.66
   7   6  -1    8.84    0.65
  -7   6  -1    9.28    0.65
   7   6   1    9.17    0.65
  -7   6  -1    9.19    0.66
   8   6  -1    2.12    0.28
  -8   6   1    2.69    0.32
  -8   6   1    3.07    0.30
  -8   6  -1    2.53    0.30
  -8   6  -1    2.89    0.30
   8   6   1    2.45    0.28
   9   6  -1    0.01    0.11
  -9   6   1    0.27    0.15
   9  -6   1    0.07    0.16
   9  -6  -1   -0.08    0.13
  -9   6  -1    0.05    0.13
  -9  -6   1    0.10    0.11
  10  -6   1    0.13    0.12
 -10   6  -1    0.25    0.12
  10  -6  -1    0.13    0.11
   0   7  -1   23.31    1.40
   0  -7   1   24.91    2.55
   0   7   1   23.53    1.38
   0  -7  -1   24.04    1.39
   0  -7   1   24.78    1.39
   0   7  -1   23.18    1.39
   0  -7  -1   26.02    2.56
  -1   7   1   39.24    2.39
  -1  -7  -1   45.31    3.81
   1   7  -1   38.51    2.48
   1   7  -1   43.22    2.51
   1  -7   1   45.61    3.56
  -1  -7  -1   44.35    2.39
   1  -7   1   39.64    2.40
   1   7  -1   40.74    2.39
   1  -7   1   43.22    2.40
  -1   7   1   44.14    2.41
  -1  -7   1   43.03    3.55
   1   7   1   38.11    2.48
  -1   7  -1   42.39    2.40
  -1  -7   1   38.06    2.39
  -1   7  -1   37.53    2.46
   1  -7  -1   46.96    3.49
   1   7   1   46.37    2.50
   1   7   1   40.19    2.38
   1  -7  -1   45.08    2.41
  -1   7  -1   41.17    2.41
  -1  -7   1   46.96    3.84
  -2   7   1   61.02    3.53
  -2  -7  -1   63.61    5.00
   2  -7   1   64.18    4.77
  -2  -7  -1   62.32    3.52
  -2  -7  -1   69.60    5.31
  -2   7   1   61.70    3.54
   2  -7   1   63.40    3.53
   2   7  -1   64.53    3.71
   2   7  -1   58.51    3.63
   2  -7  -1   57.81    3.53
  -2   7  -1   59.75    3.54
  -2  -7   1   56.43    4.83
  -2   7  -1   60.67    3.60
   2   7   1   61.17    3.65
   2   7   1   59.05    3.63
   2  -7  -1   63.68    3.54
  -2   7  -1   62.50    3.55
   2  -7  -1   69.24    4.48
  -2  -7   1   69.34    5.38
  -3  -7  -1    7.22    0.47
   3  -7   1    7.67    0.49
  -3   7   1    7.97    0.51
  -3   7   1    7.07    0.50
  -3   7  -1    8.14    0.50
  -3   7  -1    7.62    0.53
   3  -7  -1    8.29    0.49
  -3  -7   1    7.26    0.47
  -3   7  -1    7.10    0.50
  -4  -7  -1   12.25    0.80
  -4   7   1   14.00    0.86
  -4   7   1   13.58    0.86
   4  -7   1   14.39    0.83
  -4   7  -1   14.06    0.86
  -4   7  -1   14.08    0.86
   4  -7  -1   13.85    0.83
  -4  -7   1   12.42    0.81
  -5  -7  -1    2.86    0.23
   5  -7   1    3.10    0.25
  -5   7   1    2.88    0.29
  -5   7   1    3.16    0.32
   5  -7  -1    3.05    0.26
  -5  -7   1    2.77    0.24
  -5   7  -1    2.76    0.28
  -5   7  -1    3.36    0.30
  -5   7  -1    2.80    0.31
   6  -7   1   10.28    0.66
  -6   7   1   11.15    0.72
  -6   7  -1   10.18    0.72
   6  -7  -1    9.57    0.65
   7   7  -1    4.78    0.44
   7  -7   1    5.01    0.35
  -7   7   1    5.19    0.61
  -7   7   1    4.45    0.40
  -7   7  -1    4.84    0.41
  -7   7  -1    5.22    0.47
   7  -7  -1    4.76    0.35
   7   7   1    4.87    0.43
   8   7  -1    0.88    0.24
  -8   7   1    0.56    0.19
  -8   7   1    0.74    0.18
   8   7   1    0.84    0.19
  -8   7  -1    0.89    0.29
  -8   7  -1    0.59    0.18
   9   7  -1    0.54    0.13
   9   7   1    0.54    0.14
  -9   7  -1    0.53    0.16
   9  -7  -1    0.47    0.19
   0   8  -1   51.32    2.98
   0  -8   1   54.76    3.00
   0  -8  -1   56.92    3.00
   0  -8   1   46.49    2.99
   0   8   1   52.41    2.98
   1  -8   1   16.29    1.02
   1  -8   1   18.31    1.02
   1   8  -1   17.06    1.00
  -1  -8  -1   18.10    1.02
  -1   8   1   15.33    1.01
  -1  -8   1   17.96    1.02
   1  -8  -1   16.90    1.02
   1  -8  -1   17.92    1.02
  -1   8  -1   15.50    1.01
  -2  -8  -1   23.00    1.28
  -2   8   1   21.30    1.29
   2  -8   1   21.93    1.30
   2  -8   1   21.88    1.29
  -2   8   1   20.77    1.30
   2  -8  -1   22.89    1.30
  -2   8  -1   20.80    1.31
  -2   8  -1   22.69    1.29
   2  -8  -1   21.04    1.29
  -2  -8   1   22.22    1.28
   3  -8   1    5.88    0.41
  -3  -8  -1    6.24    0.39
  -3   8   1    5.62    0.42
   3  -8  -1    5.83    0.40
   3  -8  -1    5.45    0.50
  -3   8  -1    6.61    0.44
  -3  -8   1    5.58    0.39
  -3   8  -1    5.88    0.41
  -3   8  -1    5.60    0.42
  -4   8   1    6.34    0.48
   4  -8   1    6.60    0.45
  -4  -8  -1    6.93    0.44
  -4   8   1    6.08    0.48
  -4  -8   1    6.54    0.44
  -4   8  -1    6.75    0.51
   4  -8  -1    7.04    0.46
  -4   8  -1    6.75    0.49
  -5   8   1   12.28    0.82
   5  -8   1   12.46    0.78
  -5   8   1   12.90    0.83
  -5  -8  -1   11.65    0.77
  -5   8  -1   13.26    0.83
  -5   8  -1   12.73    0.83
   5  -8  -1   12.58    0.79
  -5  -8   1   12.08    0.78
  -6   8   1    0.24    0.15
   6  -8   1    0.44    0.11
  -6  -8  -1    0.47    0.09
  -6   8   1    0.47    0.15
   6   8  -1    0.40    0.16
  -6   8  -1    0.36    0.14
  -6   8  -1    0.22    0.15
  -6  -8   1    0.31    0.10
   6  -8  -1    0.50    0.12
   6   8   1    0.51    0.16
  -7   8   1    8.50    0.61
   7  -8   1    8.30    0.54
   7   8  -1    7.71    0.61
  -7   8   1    7.19    0.60
   7  -8  -1    8.48    0.54
  -7   8  -1    8.04    0.60
   7   8   1    9.17    0.61
  -7   8  -1    8.55    0.60
   8   8  -1    0.21    0.15
  -8   8   1    0.40    0.16
  -8   8  -1    0.36    0.15
   8   8   1    0.35    0.14
   9   8  -1    1.02    0.17
  -9   8   1    0.72    0.13
   9   8   1    1.18    0.18
  -9   8  -1    0.89    0.14
   0  -9   1   19.88    1.21
   0  -9   1   20.70    1.21
   0  -9  -1   22.04    1.22
   0   9   1   20.87    1.20
   0  -9  -1   18.06    1.21
   0   9  -1   20.21    1.20
   1  -9   1   22.07    1.38
  -1   9   1   22.90    1.38
  -1  -9  -1   24.41    1.38
   1  -9   1   22.24    1.38
   1  -9  -1   23.70    1.39
   1  -9  -1   23.70    1.39
  -1  -9   1   25.76    1.39
  -1   9  -1   22.10    1.38
   2  -9   1    3.71    0.30
   2  -9   1    4.00    0.30
   2  -9  -1    3.44    0.29
  -2   9  -1    3.80    0.29
  -2  -9   1    4.34    0.30
   2  -9  -1    3.63    0.29
  -3  -9  -1    3.22    0.26
   3  -9   1    3.26    0.27
  -3  -9   1    3.00    0.26
  -3   9  -1    3.87    0.29
   3  -9  -1    3.39    0.27
  -4   9   1   15.24    0.97
  -4  -9  -1   15.52    0.94
   4  -9   1   14.59    0.95
  -4  -9   1   13.72    0.94
  -4  -9   1   16.02    0.95
   4  -9  -1   16.32    0.96
  -4   9  -1   15.68    0.97
  -4   9  -1   16.60    0.99
  -5   9   1    2.71    0.39
  -5   9   1    2.10    0.26
   5   9  -1    2.17    0.27
  -5   9   1    2.01    0.25
   5  -9   1    2.50    0.22
  -5  -9  -1    1.79    0.22
  -5  -9   1    2.06    0.21
  -5   9  -1    2.10    0.26
   5   9   1    1.83    0.30
   5  -9  -1    2.31    0.22
  -5   9  -1    1.93    0.26
  -6   9   1    2.87    0.35
   6   9  -1    3.01    0.32
  -6   9   1    2.99    0.33
   6  -9   1    3.00    0.26
  -6   9  -1    3.70    0.40
   6   9   1    3.01    0.31
  -6   9  -1    2.49    0.30
   6  -9  -1    2.99    0.26
  -6  -9   1    2.47    0.26
   7  -9   1    5.21    0.38
   7   9  -1    5.07    0.42
  -7   9   1    4.82    0.41
   7   9   1    5.19    0.43
   7  -9  -1    5.40    0.47
  -7   9  -1    5.74    0.43
  -8   9   1    0.71    0.16
   8   9  -1    0.79    0.17
   8   9   1    0.70    0.16
  -8   9  -1    0.61    0.14
   9  -9   1   -0.04    0.08
   9   9  -1    0.13    0.08
   9  -9  -1    0.02    0.09
   9   9   1    0.16    0.10
   0 -10   1    0.43    0.11
   0 -10  -1    0.57    0.12
   0 -10   1    0.40    0.16
   0 -10   1    0.42    0.11
   0 -10  -1    0.28    0.10
   0 -10  -1    0.51    0.11
  -1 -10  -1    8.53    0.52
   1 -10   1    6.75    0.50
  -1 -10  -1    7.17    0.50
  -1 -10   1    8.21    0.52
   1 -10  -1    7.86    0.52
   1 -10  -1    6.70    0.50
  -1  10  -1    7.28    0.50
   2 -10   1    4.27    0.34
  -2 -10  -1    5.06    0.35
   2 -10   1    4.05    0.34
  -2 -10   1    4.83    0.35
   2 -10  -1    4.08    0.34
  -2 -10   1    4.89    0.34
   2 -10  -1    4.75    0.35
  -2  10  -1    4.16    0.34
   2 -10  -1    4.57    0.35
   3 -10   1    2.11    0.21
  -3 -10  -1    1.97    0.20
  -3 -10  -1    1.88    0.20
   3 -10   1    1.42    0.29
  -3 -10   1    2.14    0.21
   3 -10  -1    2.08    0.22
  -3 -10   1    1.93    0.20
   3 -10  -1    2.02    0.21
   4  10  -1    5.27    0.51
  -4 -10  -1    5.47    0.41
   4 -10   1    6.09    0.41
   4  10  -1    5.96    0.46
  -4  10   1    5.03    0.43
   4  10   1    6.36    0.46
  -4  10  -1    4.58    0.42
   4 -10  -1    5.27    0.40
   4  10   1    5.08    0.50
  -5  10   1   -0.03    0.12
   5  10  -1    0.13    0.13
  -5 -10  -1    0.27    0.13
  -5 -10  -1    0.16    0.08
  -5  10  -1    0.16    0.13
  -5  10  -1    0.13    0.12
   5  10   1    0.15    0.13
  -5 -10   1    0.19    0.09
  -5 -10   1    0.18    0.08
   5 -10  -1    0.18    0.15
  -6  10   1    2.17    0.25
   6 -10   1    2.28    0.22
   6  10  -1    2.32    0.27
   6  10   1    2.32    0.28
  -6  10  -1    2.03    0.25
   6 -10  -1    2.34    0.22
  -6 -10   1    1.68    0.22
   7  10  -1    0.97    0.18
   7 -10   1    0.76    0.12
  -7  10   1    0.54    0.15
   7 -10  -1    0.91    0.13
  -7 -10   1    0.46    0.14
  -7  10  -1    0.70    0.14
   7  10   1    0.94    0.17
   8  10  -1    0.62    0.15
   8  10   1    0.71    0.15
   0 -11   1    5.75    0.45
   0 -11  -1    6.42    0.46
   0 -11  -1    6.48    0.47
   0 -11   1    6.81    0.47
   0 -11   1    6.66    0.46
  -1 -11  -1    3.92    0.31
  -1 -11  -1    4.23    0.33
   1 -11   1    3.72    0.32
   1 -11   1    3.77    0.32
   1 -11   1    4.01    0.32
   1 -11  -1    3.98    0.32
   1 -11  -1    3.57    0.32
  -1 -11   1    4.01    0.32
   1 -11  -1    3.78    0.32
  -1 -11   1    4.00    0.32
   2 -11   1    3.73    0.31
   2 -11   1    3.89    0.33
  -2 -11  -1    3.61    0.31
   2 -11   1    3.69    0.31
  -2 -11  -1    4.39    0.33
   2 -11  -1    3.28    0.31
  -2 -11   1    4.37    0.33
  -2 -11   1    3.50    0.31
   2 -11  -1    3.48    0.32
   2 -11  -1    4.32    0.33
   3 -11   1    3.69    0.33
   3 -11   1    3.29    0.30
   3  11  -1    3.53    0.33
  -3 -11  -1    3.43    0.30
   3  11  -1    3.45    0.39
  -3 -11  -1    3.00    0.29
  -3 -11   1    3.57    0.31
  -3 -11   1    3.29    0.30
   3 -11  -1    3.27    0.30
   3 -11  -1    4.48    0.44
   3  11   1    4.03    0.47
   3  11   1    4.14    0.42
   4  11  -1    3.61    0.35
  -4 -11  -1    3.45    0.30
   4 -11   1    3.82    0.31
  -4  11   1    3.14    0.33
  -4 -11  -1    3.13    0.29
  -4 -11   1    3.79    0.32
   4  11   1    3.96    0.36
  -4  11  -1    3.27    0.32
   4  11   1    3.75    0.41
   4 -11  -1    3.34    0.33
  -4 -11   1    3.15    0.29
  -5  11   1    0.02    0.10
  -5 -11  -1    0.03    0.08
   5 -11   1    0.07    0.10
   5  11  -1   -0.01    0.12
  -5 -11  -1    0.02    0.09
   5  11   1    0.01    0.11
   5 -11  -1    0.06    0.09
   5  11   1    0.04    0.14
  -5  11  -1    0.23    0.12
  -5 -11   1   -0.08    0.11
  -5 -11   1    0.16    0.09
   6 -11   1    0.40    0.11
   6  11  -1    0.45    0.16
  -6  11   1    0.23    0.12
  -6 -11  -1    0.28    0.10
  -6 -11  -1    0.14    0.11
   6  11   1    0.37    0.14
   6 -11  -1    0.27    0.10
  -6 -11   1    0.30    0.19
  -6  11  -1    0.33    0.12
   7  11  -1    3.41    0.32
   7  11   1    3.54    0.33
   8  11  -1    0.61    0.13
   8  11   1    0.43    0.12
   8 -11  -1    0.50    0.14
   0 -12   1    2.30    0.34
   0 -12  -1    2.71    0.40
   0 -12  -1    2.53    0.26
   0 -12   1    2.46    0.26
   0 -12  -1    2.26    0.28
  -1 -12  -1    1.57    0.22
   1 -12   1    1.42    0.24
   1 -12   1    1.68    0.25
   1  12  -1    1.57    0.33
   1 -12   1    1.84    0.21
  -1 -12  -1    1.76    0.22
  -1  12   1    2.13    0.26
   1 -12   1    2.07    0.22
  -1 -12   1    2.00    0.23
   1 -12  -1    1.68    0.21
   1 -12  -1    1.80    0.21
   1 -12  -1    1.92    0.22
  -1  12  -1    1.50    0.24
  -1 -12   1    2.10    0.32
  -1 -12   1    1.99    0.22
   1 -12  -1    2.00    0.31
   1  12   1    1.41    0.23
   1  12   1    1.85    0.33
  -2 -12  -1    9.73    0.70
   2 -12   1   11.09    0.68
  -2 -12  -1   10.99    0.70
  -2 -12  -1    9.58    0.67
  -2  12   1    9.99    0.70
   2  12  -1   10.12    0.66
   2  12  -1    9.96    0.80
   2 -12   1   10.08    0.68
   2  12  -1    9.26    0.69
   2 -12   1   10.03    0.70
  -2  12  -1    9.87    0.70
   2  12   1   11.84    0.84
   2 -12  -1   10.30    0.70
  -2 -12   1   10.53    0.68
   2 -12  -1    9.73    0.68
   2 -12  -1   10.84    0.71
  -2 -12   1   11.11    0.70
   2  12   1    9.85    0.65
   2 -12  -1    9.70    0.67
   2  12   1   10.21    0.70
  -2 -12   1   10.46    0.72
   3  12  -1    6.99    0.59
   3  12  -1    6.00    0.42
  -3  12   1    5.90    0.47
   3  12  -1    5.36    0.47
  -3 -12  -1    5.73    0.44
  -3 -12  -1    6.89    0.47
  -3 -12  -1    6.44    0.49
   3 -12   1    5.73    0.45
  -3  12  -1    6.29    0.48
   3 -12  -1    5.92    0.46
  -3 -12   1    6.79    0.47
  -3 -12   1    5.66    0.44
   3 -12  -1    5.74    0.51
   3 -12  -1    5.76    0.44
   3  12   1    6.61    0.58
   3  12   1    5.91    0.47
  -3 -12   1    6.46    0.49
  -4  12   1   17.13    1.15
   4  12  -1   17.89    1.16
  -4 -12  -1   18.03    1.13
   4  12  -1   20.15    1.26
   4 -12   1   19.44    1.14
   4 -12  -1   18.84    1.14
   4  12   1   20.56    1.19
  -4  12  -1   16.59    1.14
   4  12   1   18.24    1.25
  -4 -12   1   19.40    1.18
  -4 -12   1   16.95    1.13
  -5 -12  -1    1.21    0.18
  -5  12   1    1.70    0.25
   5  12  -1    1.72    0.25
  -5 -12  -1    1.64    0.19
  -5  12  -1    1.31    0.23
  -5 -12   1    1.35    0.19
  -5 -12   1    1.50    0.20
   5  12   1    1.03    0.25
   5  12   1    1.95    0.27
  -6  12   1    0.62    0.13
   6 -12   1    0.74    0.13
   6  12  -1    0.91    0.17
  -6 -12   1    0.45    0.12
   6  12   1    0.82    0.17
   6 -12  -1    1.08    0.15
   7 -12   1    4.30    0.37
   0 -13   1    1.78    0.23
   0 -13   1    2.07    0.24
   0  13  -1    1.99    0.24
   0  13   1    1.92    0.24
   0 -13   1    1.91    0.27
   0 -13  -1    2.18    0.25
   0 -13  -1    1.92    0.23
   0 -13  -1    2.26    0.27
   1 -13   1    2.17    0.27
  -1 -13  -1    2.08    0.26
   1 -13   1    1.85    0.24
  -1 -13  -1    1.59    0.24
   1 -13   1    1.76    0.24
  -1 -13  -1    2.12    0.25
   1  13  -1    2.14    0.24
   1 -13   1    1.64    0.24
  -1  13   1    1.84    0.26
   1 -13  -1    2.11    0.27
  -1 -13   1    2.43    0.26
   1 -13  -1    1.71    0.24
  -1 -13   1    1.94    0.27
   1  13   1    1.89    0.34
   1 -13  -1    1.55    0.22
  -1 -13   1    2.10    0.25
   1  13   1    1.88    0.23
  -1  13  -1    1.92    0.26
   1 -13  -1    1.86    0.24
  -2 -13  -1    0.93    0.27
   2  13  -1    0.66    0.17
   2  13  -1    0.94    0.29
   2 -13   1    0.92    0.16
  -2 -13  -1    1.17    0.19
  -2 -13   1    0.82    0.24
   2 -13  -1    0.91    0.18
   2 -13  -1    1.22    0.25
  -2 -13   1    1.14    0.25
  -2 -13   1    1.21    0.19
   2 -13  -1    1.24    0.30
   2 -13  -1    0.96    0.21
   2  13   1    0.83    0.22
  -3 -13  -1   13.05    0.82
  -3 -13  -1   13.77    0.83
   3 -13   1   11.86    0.81
   3  13  -1   12.61    0.83
  -3 -13  -1   12.37    0.85
  -3  13   1   14.14    0.84
  -3 -13   1   13.98    0.83
   3 -13  -1   11.78    0.81
  -3 -13   1   11.20    0.83
   3  13   1   10.83    0.82
   3  13   1   11.55    0.92
  -3  13  -1   13.13    0.83
   3 -13  -1   13.20    0.81
  -4  13   1    1.73    0.24
   4  13  -1    1.64    0.24
   4 -13   1    1.67    0.21
  -4 -13  -1    1.50    0.26
  -4 -13  -1    1.53    0.21
  -4 -13  -1    1.62    0.21
  -4 -13   1    1.56    0.21
  -4  13  -1    1.55    0.23
  -4 -13   1    1.67    0.21
   4 -13  -1    1.84    0.24
   4  13   1    1.93    0.24
   4  13   1    1.10    0.31
   5  13  -1   10.72    0.74
  -5 -13  -1   10.58    0.81
  -5  13   1   11.17    0.73
   5 -13   1   11.80    0.72
  -5 -13   1   10.51    0.72
  -5 -13   1    9.97    0.74
   5  13   1   11.65    0.75
   5 -13  -1   11.98    0.71
  -5  13  -1   11.73    0.73
  -6  13   1    0.64    0.12
  -6 -13   1    0.70    0.16
   6  13   1    0.75    0.17
  -6 -13   1    0.66    0.12
   7  13  -1    4.81    0.36
   7  13   1    4.96    0.39
   0 -14  -1    0.19    0.15
   0 -14   1    0.24    0.16
   0 -14  -1    0.27    0.12
   0  14   1    0.11    0.11
   0  14  -1    0.30    0.13
   0 -14   1    0.08    0.10
   0 -14  -1    0.20    0.11
   0 -14   1    0.57    0.14
  -1 -14  -1    2.06    0.25
   1  14  -1    2.07    0.24
   1 -14   1    1.87    0.25
  -1 -14  -1    2.19    0.25
   1 -14   1    1.75    0.26
   1 -14   1    1.91    0.24
  -1  14   1    2.38    0.26
  -1 -14  -1    2.15    0.28
  -1 -14   1    1.97    0.28
   1  14   1    2.19    0.23
  -1  14  -1    2.38    0.26
   1 -14  -1    1.87    0.24
  -1 -14   1    2.36    0.25
   1 -14  -1    1.88    0.27
   1 -14  -1    1.78    0.25
  -1 -14   1    2.25    0.26
   2 -14   1    0.61    0.16
  -2  14   1    0.60    0.15
  -2 -14  -1    0.80    0.16
   2  14  -1    0.52    0.12
   2 -14   1    0.41    0.13
  -2 -14  -1    0.68    0.16
   2 -14   1    0.67    0.14
  -2 -14  -1    0.48    0.14
   2  14  -1    0.37    0.21
  -2 -14   1    0.72    0.17
   2 -14  -1    0.49    0.14
   2 -14  -1    0.37    0.14
  -2 -14   1    0.64    0.15
   2 -14  -1    0.48    0.12
   2  14   1    0.38    0.13
  -2  14  -1    0.60    0.15
  -2 -14   1    0.49    0.14
   3  14  -1    0.81    0.17
  -3  14   1    0.92    0.23
  -3 -14  -1    0.53    0.17
   3 -14   1    0.81    0.14
  -3 -14  -1    0.79    0.17
  -3 -14  -1    0.77    0.14
   3  14   1    0.41    0.16
  -3 -14   1    0.96    0.28
  -3  14  -1    1.22    0.27
   3 -14  -1    0.66    0.14
  -3 -14   1    0.71    0.17
  -3 -14   1    0.69    0.15
   4 -14   1    0.90    0.16
  -4 -14  -1    0.71    0.13
  -4  14   1    0.87    0.16
  -4 -14  -1    0.65    0.15
   4  14  -1    0.54    0.15
   4 -14  -1    0.88    0.16
  -4  14  -1    1.12    0.17
  -4 -14   1    0.53    0.14
   4  14   1    0.92    0.17
  -4 -14   1    0.96    0.16
  -5  14   1    2.72    0.24
  -5 -14  -1    1.78    0.20
  -5 -14  -1    2.00    0.22
   5  14  -1    2.08    0.29
  -5 -14   1    2.20    0.24
  -5  14  -1    2.66    0.24
   5  14   1    2.54    0.32
  -5 -14   1    2.18    0.27
  -6  14   1    0.80    0.13
  -6 -14   1    1.17    0.14
  -6  14  -1    1.28    0.16
   0 -15  -1    0.33    0.20
   0 -15  -1    0.00    0.13
   0  15   1    0.12    0.12
   0  15  -1    0.13    0.12
   0 -15   1    0.15    0.17
   0 -15  -1   -0.02    0.18
  -1 -15  -1    2.09    0.26
   1 -15   1    2.18    0.22
  -1 -15  -1    1.71    0.23
   1  15  -1    1.89    0.21
  -1  15   1    1.90    0.25
   1 -15   1    1.86    0.24
   1 -15  -1    1.87    0.24
  -1 -15   1    2.11    0.26
   1  15   1    1.74    0.20
  -1  15  -1    2.23    0.25
   1 -15  -1    1.86    0.22
  -1 -15   1    1.94    0.26
   2 -15   1    0.52    0.12
  -2 -15  -1    0.46    0.14
  -2  15   1    0.55    0.13
   2 -15   1    0.77    0.15
  -2 -15  -1    0.68    0.15
   2 -15  -1    0.32    0.13
  -2  15  -1    0.57    0.14
   2 -15  -1    0.43    0.12
  -2 -15   1    0.44    0.14
  -2 -15   1    0.65    0.15
   2 -15  -1    0.57    0.17
   2  15   1    0.33    0.12
  -3 -15  -1    3.14    0.28
  -3  15   1    3.38    0.30
   3  15  -1    2.93    0.28
  -3 -15  -1    2.91    0.29
  -3 -15   1    3.17    0.31
   3  15   1    2.95    0.31
  -3  15  -1    3.34    0.30
  -3 -15   1    3.72    0.30
  -4 -15  -1    0.38    0.12
  -4 -15  -1    0.34    0.10
  -4  15   1    0.48    0.14
   4  15  -1    0.53    0.12
  -4 -15   1    0.63    0.13
  -4  15  -1    0.51    0.12
   4  15   1    0.22    0.10
  -4 -15   1    0.46    0.16
  -5  15   1    0.62    0.18
  -5 -15  -1    0.53    0.09
  -5 -15  -1    0.36    0.09
   5  15  -1    0.57    0.15
  -5 -15   1    0.82    0.16
  -5  15  -1    0.60    0.14
   5  15   1    0.32    0.10
  -5 -15   1    0.53    0.10
   0 -16  -1    0.06    0.10
   0  16  -1    0.07    0.11
   0 -16   1    0.02    0.10
   0 -16   1   -0.01    0.12
   0 -16  -1    0.11    0.11
   1 -16   1    1.58    0.19
   1  16  -1    1.70    0.17
  -1 -16  -1    1.95    0.23
   1 -16   1    1.31    0.21
  -1 -16  -1    2.11    0.21
   1 -16  -1    1.81    0.19
  -1 -16   1    1.84    0.22
   1  16   1    1.41    0.17
   1 -16  -1    1.62    0.24
  -1  16  -1    1.87    0.22
  -1 -16   1    2.14    0.22
  -2 -16  -1    2.56    0.32
  -2 -16  -1    2.78    0.29
  -2 -16   1    3.06    0.34
  -2 -16   1    3.45    0.34
  -3 -16  -1    0.12    0.09
  -3  16   1    0.29    0.11
  -3 -16  -1    0.36    0.10
  -3 -16   1    0.30    0.12
  -3 -16   1    0.43    0.11
  -3  16  -1    0.27    0.11
  -4 -16  -1    0.40    0.11
  -4  16   1    0.17    0.10
  -4 -16  -1    0.21    0.07
  -4 -16   1    0.36    0.09
  -4 -16   1    0.14    0.08
   0 -17  -1    0.03    0.08
   0  17  -1    0.11    0.07
   0 -17   1    0.01    0.09
  -1  17   1    0.10    0.10
  -1 -17  -1    0.09    0.09
  -1 -17  -1    0.11    0.13
   1 -17  -1    0.05    0.11
  -1 -17   1    0.02    0.08
  -1  17  -1    0.24    0.10
  -2  17   1    3.65    0.29
  -2 -17  -1    3.27    0.31
  -2 -17   1    4.02    0.35
   1   0  -2   33.90    2.08
  -1   0   2   32.30    2.06
   1   0   2   34.21    2.18
  -1   0  -2   38.05    2.22
  -2   0  -2  529.90   29.59
  -2   0   2  523.11   29.44
  -2   0   2  530.83   29.42
   2   0   2  501.55   29.58
   3   0   2   35.82    2.05
   3   0  -2   33.68    2.02
  -3   0  -2   35.56    2.06
   3   0  -2   37.24    2.03
   3   0  -2   35.68    2.01
  -3   0  -2   38.50    2.57
  -3   0   2   33.69    2.34
   3   0   2   33.91    2.54
  -4   0  -2   87.92    5.19
  -4   0   2   90.29    5.74
  -4   0  -2   87.20    5.26
   4   0  -2   95.44    5.22
   4   0   2   94.46    5.25
   4   0  -2   92.48    5.19
  -4   0   2   98.15    5.21
  -5   0   2   17.98    1.00
   5   0  -2   17.70    0.97
  -5   0   2   14.21    1.60
  -5   0  -2   15.82    0.98
  -6   0  -2    5.77    0.39
  -7   0  -2    0.05    0.09
  -7   0   2    0.14    0.10
  -7   0   2    0.12    0.09
  -7   0  -2    0.19    0.09
  -8   0  -2    0.45    0.13
  -8   0   2    0.38    0.13
  -8   0   2    0.34    0.14
   8   0   2    0.31    0.23
  -8   0  -2    0.48    0.12
   8   0  -2    0.12    0.20
  -9   0   2    2.95    0.29
  -9   0   2    2.87    0.31
  -9   0  -2    2.81    0.27
  -9   0  -2    3.25    0.32
  10   0   2   -0.01    0.12
  10   0  -2   -0.05    0.11
 -10   0  -2    0.06    0.10
 -10   0   2    0.08    0.13
   1  -1   2  282.26   16.43
  -1  -1  -2  286.46   16.51
   1   1   2  306.21   16.55
  -1   1  -2  301.03   16.47
  -1  -1   2  269.71   16.44
  -2  -1  -2  540.52   29.60
  -2   1   2  521.87   29.16
   2  -1   2  465.52   29.42
  -2   1   2  539.19   29.16
  -2  -1   2  544.56   29.60
  -2   1  -2  556.05   29.52
   2   1   2  506.02   29.62
  -2  -1   2  487.36   29.48
   3   1  -2  117.07    7.00
  -3  -1  -2  136.01    7.66
  -3  -1  -2  123.28    7.03
  -3   1   2  117.38    7.13
  -3   1   2  125.45    7.14
   3  -1   2  120.85    7.47
   3   1   2  121.03    7.66
  -3  -1   2  119.95    7.48
  -3  -1   2  133.33    7.60
  -3   1  -2  129.54    7.50
  -4  -1  -2   82.46    5.16
   4  -1   2  100.39    5.22
   4   1  -2   96.70    5.17
  -4   1   2   88.59    5.41
  -4  -1  -2   84.46    5.24
   4   1  -2   91.97    5.21
   4  -1  -2  101.65    5.17
   4  -1  -2   95.90    5.18
  -4   1  -2   89.05    5.22
   4   1   2   88.11    5.36
  -4  -1   2   87.65    5.83
  -4   1  -2   93.77    5.18
  -4  -1   2   93.23    5.18
  -5   1   2   22.75    1.32
   5  -1  -2   22.23    1.29
  -5  -1   2   22.23    1.30
  -5   1  -2   22.46    1.31
  -6  -1  -2   34.66    2.19
  -6   1   2   40.54    2.23
   6  -1  -2   39.59    2.18
  -7   1   2   16.50    1.08
  -7  -1  -2   16.59    1.06
  -7   1   2   19.43    1.10
  -7  -1   2   17.50    1.08
  -7   1  -2   17.96    1.09
  -7  -1   2   17.32    1.08
  -7   1  -2   17.93    1.08
  -8  -1  -2   11.95    0.83
   8   1  -2   14.12    1.02
  -8  -1  -2   11.75    0.82
  -8   1  -2   13.60    0.86
  -8  -1   2   13.74    0.86
  -8  -1   2   13.35    0.85
  -8   1  -2   13.55    0.85
  -9   1   2    6.49    0.48
  -9  -1  -2    5.68    0.50
  -9   1   2    6.45    0.48
  -9  -1   2    6.33    0.46
  -9   1  -2    6.62    0.48
   9   1   2    5.24    0.58
  -9  -1   2    6.36    0.49
  -9   1  -2    6.64    0.47
 -10   1   2    1.11    0.23
 -10  -1  -2    0.88    0.14
 -10   1  -2    0.96    0.16
 -10  -1   2    0.76    0.15
  10  -1  -2    0.89    0.19
  10   1   2    0.98    0.21
   0   2  -2   42.62    2.66
   0   2   2   36.78    2.58
   0  -2   2   44.42    2.66
  -1  -2  -2  203.10   12.04
   1  -2   2  199.35   11.88
  -1   2  -2  214.38   11.91
  -1  -2   2  224.24   12.10
  -1  -2   2  186.76   11.96
   1  -2  -2  218.76   11.71
   1   2   2  203.45   12.04
   1  -2  -2  203.47   11.70
   2  -2   2  350.02   18.98
  -2  -2  -2  334.98   19.21
   2   2   2  308.46   19.19
  -2  -2   2  300.91   19.08
  -2  -2   2  353.55   19.29
  -2   2  -2  343.56   18.98
   3  -2   2   77.10    4.56
   3   2  -2   72.68    4.08
   3   2  -2   68.45    4.13
   3   2  -2   66.81    4.13
  -3  -2  -2   79.00    4.93
  -3  -2  -2   73.09    4.16
   3  -2   2   77.54    4.11
  -3   2   2   74.13    4.10
  -3  -2   2   70.79    4.74
  -3  -2   2   81.70    4.97
  -3   2  -2   74.44    4.57
   3  -2  -2   71.23    4.09
  -3   2  -2   72.33    4.09
   3   2   2   65.02    4.81
   3   2   2   68.62    4.13
  -3   2  -2   71.49    4.12
  -4  -2  -2   37.81    2.35
   4   2  -2   39.45    2.31
   4  -2   2   41.68    2.29
  -4   2  -2   41.51    2.28
  -4  -2   2   34.89    2.98
  -4   2  -2   41.05    2.27
  -4  -2   2   38.92    2.26
   4  -2  -2   40.11    2.26
   4   2   2   40.47    2.33
   5  -2   2   75.37    4.24
  -5  -2  -2   67.21    4.23
  -5   2   2   80.22    4.28
  -5  -2   2   71.07    4.25
  -5   2  -2   76.30    4.27
  -5   2  -2   82.14    4.28
   5  -2  -2   74.36    4.25
  -6   2   2    4.65    0.36
  -6  -2  -2    4.76    0.32
  -6   2   2    5.25    0.36
  -6   2  -2    5.00    0.35
  -6  -2   2    4.19    0.36
   6  -2  -2    5.21    0.32
  -7  -2  -2    5.59    0.40
  -7   2   2    5.96    0.45
  -7   2   2    6.74    0.46
  -7  -2   2    5.87    0.43
  -7   2  -2    5.35    0.44
  -7   2  -2    6.78    0.45
  -7  -2   2    5.81    0.42
  -8   2   2   16.85    1.04
  -8   2   2   18.30    1.04
  -8  -2  -2   14.61    0.98
  -8  -2   2   14.46    1.00
  -8  -2   2   16.67    1.02
  -9   2   2    0.95    0.18
  -9   2   2    0.59    0.16
   9  -2   2    0.46    0.26
  -9  -2  -2    0.77    0.14
  -9  -2   2    0.78    0.23
  -9   2  -2    0.62    0.15
  -9   2  -2    0.70    0.16
 -10   2   2    0.13    0.15
  10  -2   2    0.01    0.12
  10  -2  -2    0.02    0.12
 -10   2  -2    0.06    0.11
 -10  -2   2    0.08    0.09
   0  -3   2   60.60    3.34
   0   3   2   53.64    3.70
   0   3  -2   57.59    3.78
   0  -3  -2   59.99    3.34
   0  -3   2   61.87    3.78
  -1  -3  -2  935.73   48.18
  -1   3  -2  908.57   47.97
  -1  -3   2  879.38   48.16
  -1  -3   2  793.79   48.02
   1   3   2  756.12   48.03
   1  -3  -2  834.38   47.76
   1  -3  -2  832.87   47.74
   2  -3   2  258.90   14.70
  -2  -3  -2  271.12   15.15
  -2   3  -2  257.71   14.73
  -2  -3   2  258.68   15.15
   2   3   2  228.05   14.99
   3   3  -2  123.48    7.02
  -3  -3  -2  128.11    7.05
   3   3  -2  110.27    7.01
   3  -3   2  131.13    6.98
  -3   3  -2  125.47    7.00
  -3  -3   2  111.64    6.96
  -3  -3   2  123.65    6.95
   3   3   2  126.61    7.02
  -3   3  -2  124.19    7.44
  -3  -3   2  133.92    7.88
   3   3   2  126.06    7.95
   4   3  -2   46.87    2.74
  -4   3   2   49.49    2.69
   4  -3   2   48.63    2.68
   4  -3   2   45.29    2.66
  -4  -3  -2   48.43    2.80
   4  -3  -2   49.67    2.69
  -4   3  -2   42.17    2.69
  -4  -3   2   46.60    2.66
   4   3   2   47.37    2.75
  -4   3  -2   47.80    2.69
  -4   3  -2   45.95    2.68
  -4  -3   2   44.66    3.65
   5  -3   2   18.77    1.06
  -5   3   2   18.97    1.10
   5  -3  -2   17.76    1.07
  -5  -3   2   15.89    1.06
  -5   3  -2   19.16    1.10
   5  -3  -2   18.51    1.07
  -5   3  -2   18.73    1.09
  -6   3   2    9.28    0.61
   6  -3   2    8.95    0.55
  -6   3  -2    9.13    0.60
  -6   3  -2    8.27    0.62
  -6  -3   2    9.06    0.58
   6  -3  -2    9.50    0.57
  -7  -3  -2   31.14    1.88
  -7   3   2   34.87    1.97
  -7  -3   2   29.73    1.90
  -7  -3   2   32.25    1.90
  -7   3  -2   34.65    1.97
  -8   3   2    4.42    0.40
  -8  -3  -2    3.04    0.27
  -8   3   2    4.16    0.34
  -8  -3   2    3.23    0.30
  -9  -3  -2    0.12    0.11
  -9   3   2    0.29    0.15
   9  -3   2    0.15    0.24
  -9   3   2    0.49    0.25
  -9   3  -2    0.12    0.14
  -9  -3   2    0.07    0.11
   9  -3  -2   -0.03    0.16
  -9   3  -2    0.16    0.14
  -9  -3   2   -0.07    0.09
   9   3   2    0.14    0.22
 -10   3   2    0.17    0.13
  10  -3   2    0.04    0.12
  10  -3  -2    0.12    0.12
 -10   3  -2    0.09    0.11
   0  -4   2  129.23    7.37
   0   4   2  110.25    7.26
   1   4  -2  101.19    5.73
  -1  -4  -2   96.02    5.72
  -1  -4  -2  112.03    6.52
   1  -4   2  100.91    6.20
   1   4  -2   96.22    5.72
   1   4   2   91.95    6.34
  -1   4  -2   99.19    5.70
  -1  -4   2  107.11    6.42
   1  -4  -2  110.39    6.15
   1   4   2   96.83    5.72
  -2  -4   2  180.26   11.82
  -2   4  -2  199.81   11.59
  -2  -4   2  220.36   12.20
   2   4   2  186.49   11.91
   3  -4   2   78.78    4.24
  -3  -4  -2   68.51    4.20
  -3  -4  -2   79.31    4.33
  -3   4   2   76.94    4.24
  -3  -4  -2   85.03    5.53
   3   4  -2   75.84    4.31
  -3   4  -2   74.49    4.24
  -3  -4   2   71.91    5.20
  -3   4  -2   71.66    4.26
  -3  -4   2   69.62    4.22
  -3   4  -2   72.91    4.88
  -3   4  -2   76.68    4.23
   3   4   2   73.25    4.30
   4  -4   2    3.08    0.22
   4  -4   2    3.13    0.23
  -4   4   2    3.17    0.26
  -4   4  -2    3.50    0.25
  -4  -4   2    2.78    0.21
  -4   4  -2    3.45    0.33
   4  -4  -2    3.27    0.23
  -4   4  -2    3.34    0.24
  -4   4  -2    2.92    0.23
  -5   4   2   15.75    0.97
   5  -4   2   16.33    0.95
  -5  -4   2   13.75    0.93
  -5   4  -2   16.96    0.97
  -5   4  -2   16.24    0.97
   5  -4  -2   15.71    0.94
  -6  -4  -2    3.31    0.29
  -6   4   2    3.46    0.31
   6  -4   2    4.09    0.27
  -6   4   2    3.89    0.33
  -6   4  -2    4.16    0.32
  -6   4  -2    3.44    0.32
  -6  -4   2    3.24    0.27
   6  -4  -2    3.76    0.28
  -7   4   2   17.32    1.08
   7   4  -2   14.81    1.16
  -7   4   2   17.49    1.08
   7   4   2   15.69    1.06
  -7   4  -2   18.79    1.08
   7  -4  -2   17.85    1.01
  -7  -4   2   16.21    1.09
  -7   4  -2   16.55    1.07
  -8   4   2   16.38    1.03
   8   4  -2   16.11    1.00
  -8   4  -2   16.46    1.02
  -8  -4   2   14.26    0.98
  -9   4   2    0.23    0.18
  -9   4   2    0.67    0.20
  -9   4  -2    0.55    0.21
  -9   4  -2    0.43    0.14
  -9  -4   2    0.42    0.13
 -10   4   2    1.05    0.18
  10  -4   2    1.03    0.22
 -10   4  -2    1.18    0.17
   0   5  -2   13.92    0.79
   0   5   2   13.58    0.79
   0   5   2   14.01    0.84
   0  -5   2   14.67    1.41
   0   5  -2   13.70    0.85
   0  -5  -2   14.51    1.38
   0   5  -2   12.40    0.80
   0   5  -2   13.54    0.86
   0  -5   2   14.66    1.46
   0  -5  -2   13.93    0.80
   0   5   2   13.12    0.84
   0   5   2   13.12    0.79
   1   5  -2   18.60    1.13
   1   5  -2   17.85    1.00
  -1   5   2   16.53    1.01
   1   5  -2   16.17    1.06
   1  -5   2   18.84    1.61
  -1  -5  -2   18.10    1.08
  -1  -5  -2   15.69    1.00
  -1   5   2   16.49    1.00
  -1  -5  -2   19.97    1.87
  -1   5   2   17.06    1.04
  -1   5   2   17.37    1.03
   1   5   2   18.43    1.07
  -1  -5   2   17.69    1.70
   1  -5  -2   18.89    1.55
  -1   5  -2   18.32    1.06
   1   5   2   15.34    1.65
   1   5   2   16.19    0.99
  -1   5  -2   17.92    1.02
  -2   5   2   93.17    5.97
   2   5  -2  105.68    5.90
  -2   5   2  106.81    5.92
  -2   5   2  105.31    5.92
  -2  -5  -2   98.09    6.00
   2   5  -2  109.11    6.01
  -2  -5  -2  104.09    5.91
  -2  -5  -2   98.09    5.90
   2  -5   2  114.61    5.96
  -2   5  -2  102.16    5.93
  -2  -5   2  102.07    6.91
   2   5   2   97.02    6.91
  -2   5  -2  101.46    5.93
  -2   5  -2  110.61    5.97
   2   5   2  114.34    6.00
  -2   5  -2  118.35    6.71
  -3   5   2   26.14    1.60
   3   5  -2   27.33    1.68
   3  -5   2   28.46    1.61
  -3  -5  -2   29.20    2.84
  -3  -5  -2   29.58    1.78
  -3  -5  -2   26.54    1.57
   3   5  -2   24.81    1.66
  -3  -5   2   28.26    1.58
  -3   5  -2   28.34    1.67
  -3  -5   2   22.57    2.51
  -3   5  -2   28.86    1.60
   3   5   2   26.59    1.68
  -3  -5   2   32.70    3.04
  -3   5  -2   27.25    1.61
  -3   5  -2   28.93    1.61
   4  -5   2    6.24    0.38
  -4  -5  -2    5.39    0.35
  -4   5   2    5.67    0.40
  -4   5  -2    5.49    0.40
  -4   5  -2    5.95    0.39
  -4  -5   2    5.40    0.37
  -4   5  -2    5.76    0.40
   4  -5  -2    6.39    0.39
  -5   5   2   18.58    1.11
  -5  -5  -2   16.80    1.05
   5  -5   2   18.06    1.07
  -5   5   2   17.32    1.13
  -5   5  -2   18.27    1.11
   5  -5  -2   18.37    1.08
  -5   5  -2   19.90    1.16
  -6   5   2    2.62    0.30
  -6  -5  -2    2.22    0.19
   6  -5   2    2.56    0.22
  -6   5   2    2.72    0.28
  -6   5  -2    2.40    0.28
  -6  -5   2    2.48    0.22
  -6   5  -2    2.72    0.27
  -7   5   2   10.18    0.71
  -7   5   2   11.32    0.73
   7   5  -2    9.82    0.70
  -7   5  -2   10.40    0.72
  -7   5  -2   10.19    0.70
   7   5   2    9.94    0.70
   7  -5  -2   10.52    0.65
  -8   5   2    2.33    0.28
  -8   5   2    2.21    0.29
   8   5  -2    2.26    0.27
  -8   5  -2    2.36    0.26
  -8  -5   2    1.46    0.20
  -8   5  -2    2.57    0.29
   8   5   2    2.15    0.25
  -8  -5   2    1.80    0.22
   9  -5   2    2.91    0.40
  -9   5   2    3.01    0.32
   9   5  -2    3.46    0.41
  -9   5  -2    2.77    0.32
 -10   5   2    0.52    0.14
 -10   5  -2    0.87    0.15
   0  -6  -2   18.07    1.93
   0   6  -2   18.05    1.04
   0   6  -2   19.66    1.13
   0  -6  -2   18.03    1.76
   0   6  -2   17.53    1.03
   0   6   2   16.23    1.03
   0  -6   2   17.83    1.80
   0   6   2   15.95    1.08
   0   6   2   18.40    1.04
   0   6  -2   17.66    1.10
   0   6   2   18.69    1.10
  -1   6   2   13.70    0.90
   1  -6   2   14.53    0.87
   1   6  -2   12.95    0.92
  -1  -6  -2   16.19    1.83
  -1  -6  -2   15.60    0.86
  -1   6   2   13.50    0.89
  -1   6   2   13.76    0.86
   1   6  -2   15.78    0.96
   1   6  -2   13.73    0.85
   1  -6   2   16.36    1.60
  -1   6   2   14.34    0.87
   1  -6   2   17.04    1.68
  -1  -6  -2   12.59    1.60
  -1   6  -2   14.69    0.87
   1  -6  -2   16.72    1.59
   1   6   2   14.42    0.93
   1   6   2   15.42    0.94
  -1   6  -2   15.78    0.94
  -1  -6   2   13.57    1.61
  -1   6  -2   15.33    0.86
  -1  -6   2   16.81    1.91
  -1   6  -2   14.45    0.92
   1   6   2   14.40    0.85
   2   6  -2    1.74    0.22
  -2   6   2    1.56    0.15
   2   6  -2    1.80    0.14
  -2  -6  -2    1.76    0.14
   2  -6   2    1.68    0.15
  -2  -6  -2    1.73    0.14
  -2   6   2    1.55    0.14
   2  -6   2    1.72    0.65
   2  -6   2    1.92    0.16
  -2  -6  -2    1.76    0.74
  -2  -6   2    1.30    0.80
  -2   6  -2    1.72    0.16
   2  -6  -2    2.06    0.16
  -2   6  -2    1.71    0.16
   2   6   2    2.03    0.22
  -2   6  -2    1.99    0.19
  -2  -6   2    1.98    0.73
  -2  -6   2    1.85    0.15
  -2   6  -2    1.77    0.15
   3  -6   2   65.92    4.36
  -3  -6  -2   64.44    3.51
   3  -6   2   64.87    3.52
  -3   6   2   57.59    3.53
   3   6  -2   62.02    3.64
  -3  -6  -2   68.95    5.31
  -3  -6  -2   57.48    3.49
  -3  -6   2   65.28    5.06
   3  -6  -2   64.25    3.52
   3   6   2   63.69    3.64
  -3   6  -2   54.46    3.57
  -3   6  -2   64.64    3.53
  -3  -6   2   60.30    3.52
   3  -6  -2   58.28    3.52
  -3   6  -2   64.20    3.54
  -3   6  -2   60.71    3.54
  -4   6   2    2.26    0.21
   4  -6   2    2.21    0.19
  -4   6  -2    2.33    0.20
  -4  -6   2    1.88    0.17
  -4   6  -2    2.36    0.22
  -4   6  -2    2.06    0.21
   4  -6  -2    2.17    0.19
   5  -6   2    7.57    0.50
  -5  -6  -2    7.47    0.48
  -5   6   2    6.78    0.56
  -5   6  -2    8.70    0.56
   5  -6  -2    7.78    0.51
  -5  -6   2    8.20    0.53
  -5   6  -2    8.17    0.55
  -6   6   2    6.28    0.47
   6  -6   2    6.35    0.42
  -6   6   2    6.39    0.49
  -6  -6  -2    5.32    0.39
  -6  -6   2    5.70    0.43
  -6   6  -2    6.17    0.47
   6  -6  -2    6.09    0.43
  -6   6  -2    6.70    0.50
  -7   6   2    0.36    0.14
   7   6  -2    0.23    0.14
  -7  -6  -2    0.26    0.07
  -7   6   2    0.35    0.17
  -7   6  -2    0.32    0.16
  -7   6  -2    0.13    0.13
   7   6   2    0.30    0.15
  -7  -6   2    0.23    0.09
   8   6  -2    2.77    0.31
  -8   6   2    3.28    0.34
  -8   6   2    2.78    0.30
  -8   6  -2    3.37    0.33
  -8  -6   2    2.27    0.30
   8   6   2    2.94    0.30
  -8   6  -2    3.58    0.33
  -9   6   2    2.09    0.25
   9  -6   2    2.20    0.33
   9   6  -2    1.53    0.22
  -9   6  -2    2.11    0.26
   0   7  -2    0.56    0.09
   0   7  -2    0.78    0.13
   0   7   2    0.69    0.08
   0  -7   2    0.77    0.10
   0  -7  -2    0.21    0.62
   0   7  -2    0.77    0.11
   0  -7   2    0.61    0.66
   0  -7  -2    0.72    0.10
  -1  -7  -2  101.38    5.59
   1   7  -2   97.58    5.59
   1  -7   2  101.61    6.83
   1   7  -2   96.82    5.70
   1  -7   2   99.23    5.60
  -1   7   2   97.36    5.60
   1   7  -2   95.66    5.68
  -1   7   2   99.53    5.59
   1  -7   2   93.99    5.60
  -1   7  -2   99.01    5.61
  -1   7  -2   97.37    5.60
  -1  -7   2  109.75    7.23
   1  -7  -2  100.95    5.60
  -1  -7   2  105.24    5.60
   1   7   2   95.54    5.58
   1  -7  -2  106.98    6.72
   1   7   2   92.14    5.68
  -1  -7   2  100.84    6.89
   2  -7   2   71.93    3.99
   2   7  -2   61.65    4.09
   2   7  -2   64.61    4.31
  -2   7   2   72.07    4.01
  -2  -7  -2   80.66    7.06
  -2  -7  -2   76.15    3.99
  -2   7  -2   69.66    4.00
  -2  -7   2   77.96    5.91
   2  -7  -2   70.19    4.00
  -2   7  -2   68.39    4.01
   2  -7  -2   69.43    4.00
   2   7   2   65.72    4.10
  -2  -7   2   74.02    3.99
   2   7   2   66.90    4.10
   2  -7  -2   76.98    4.84
  -2  -7   2   70.65    5.65
  -3   7   2    6.29    0.43
  -3   7   2    6.45    0.44
   3  -7   2    6.88    0.42
  -3   7  -2    6.74    0.42
   3  -7  -2    5.67    0.42
  -3  -7   2    6.06    0.40
  -3   7  -2    6.17    0.45
  -3   7  -2    5.65    0.45
   3  -7  -2    6.22    0.42
   4  -7   2    1.34    0.14
  -4   7   2    1.13    0.17
  -4  -7  -2    0.98    0.11
  -4   7  -2    0.98    0.16
  -4   7  -2    1.22    0.15
   4  -7  -2    1.16    0.14
  -4  -7   2    0.89    0.12
  -4   7  -2    0.92    0.15
  -5  -7  -2    7.68    0.50
   5  -7   2    8.20    0.52
  -5   7   2    8.00    0.56
  -5   7   2    8.19    0.57
  -5  -7   2    7.52    0.52
   5  -7  -2    7.92    0.53
  -5   7  -2    7.48    0.56
  -5   7  -2    8.21    0.56
  -5   7  -2    8.10    0.57
   6  -7   2    5.33    0.38
  -6   7   2    5.43    0.45
  -6  -7  -2    4.89    0.38
   6  -7  -2    5.27    0.39
  -6   7  -2    5.79    0.54
  -6   7  -2    5.36    0.45
   7   7  -2    4.96    0.48
   7  -7   2    5.08    0.35
  -7   7   2    5.04    0.42
   7  -7  -2    5.32    0.36
  -7  -7   2    4.14    0.36
  -7   7  -2    5.21    0.41
   7   7   2    4.16    0.56
   8   7  -2    0.68    0.21
  -8   7   2    0.65    0.19
  -8   7   2    0.46    0.15
  -8  -7   2    0.50    0.13
   8   7   2    0.61    0.15
  -8   7  -2    0.54    0.18
   9   7  -2    0.57    0.13
  -9   7   2    0.82    0.18
  -9   7  -2    0.54    0.20
   9   7   2    0.69    0.14
   0  -8   2   52.74    2.81
   0  -8  -2   52.59    2.81
   0  -8   2   43.98    2.80
   0   8   2   46.21    2.79
   0   8  -2   49.40    2.80
   1  -8   2   43.38    2.52
   1  -8   2   42.62    2.51
   1   8  -2   42.39    2.50
  -1  -8  -2   45.47    2.50
  -1   8   2   41.80    2.50
  -1   8  -2   42.24    2.53
   1  -8  -2   44.94    2.51
   1  -8  -2   43.54    2.51
  -1  -8   2   48.91    2.51
  -1   8  -2   41.52    2.50
   2  -8   2   22.80    1.30
  -2  -8  -2   22.70    1.28
   2  -8   2   21.11    1.29
  -2   8  -2   21.62    1.31
  -2   8  -2   21.48    1.29
   2  -8  -2   23.59    1.30
   2  -8  -2   19.40    1.29
  -3  -8  -2   10.98    0.69
   3  -8   2   11.46    0.71
  -3   8  -2   11.20    0.72
  -3   8  -2   11.16    0.74
  -3   8  -2   11.63    0.73
  -3  -8   2   12.37    0.71
   3  -8  -2   10.95    0.71
  -4  -8  -2    7.87    0.47
  -4   8   2    7.30    0.52
  -4   8   2    6.53    0.51
   4  -8   2    7.06    0.48
   4  -8  -2    7.52    0.49
  -4   8  -2    7.57    0.52
  -4   8  -2    6.35    0.51
  -4  -8   2    7.05    0.48
   5  -8   2    6.57    0.45
  -5  -8  -2    6.12    0.44
  -5   8   2    6.36    0.50
  -5   8   2    6.59    0.50
  -5   8  -2    6.84    0.50
  -5  -8   2    6.83    0.46
  -5   8  -2    6.50    0.54
  -5   8  -2    6.92    0.51
   5  -8  -2    6.35    0.46
   6  -8   2    3.33    0.28
  -6   8   2    3.24    0.33
  -6   8   2    3.72    0.35
   6   8  -2    3.73    0.34
  -6  -8   2    2.80    0.28
   6  -8  -2    3.54    0.29
   6   8   2    3.89    0.35
  -6   8  -2    3.72    0.34
  -6   8  -2    3.46    0.35
  -7   8   2    2.48    0.31
   7  -8   2    2.69    0.22
  -7   8   2    2.81    0.31
   7   8  -2    2.83    0.32
   7   8   2    2.74    0.30
  -7   8  -2    2.51    0.30
  -7   8  -2    2.75    0.29
   7  -8  -2    2.52    0.24
  -7  -8   2    1.98    0.23
  -8   8   2    0.33    0.14
   8   8  -2    0.37    0.15
  -8   8  -2    0.27    0.14
   8   8   2    0.15    0.12
  -8  -8   2    0.32    0.11
   9  -8   2    0.49    0.17
  -9   8   2    0.65    0.17
   9   8  -2    0.82    0.15
   9  -8  -2    0.49    0.16
  -9   8  -2    0.66    0.12
   9   8   2    0.41    0.11
   0  -9   2   55.38    3.15
   0   9  -2   51.05    3.14
   0  -9  -2   56.42    3.15
   0  -9   2   57.18    3.16
  -1  -9  -2    3.55    0.27
   1  -9   2    3.04    0.26
   1  -9   2    3.55    0.27
  -1   9  -2    3.05    0.26
  -1  -9   2    3.59    0.27
   1  -9  -2    3.39    0.28
   1  -9  -2    3.68    0.27
   2  -9   2   11.94    0.78
   2  -9   2   11.69    0.77
   2  -9  -2   12.28    0.78
  -2  -9   2   14.29    0.79
   2  -9  -2   12.64    0.79
  -2   9  -2   12.24    0.78
  -3  -9  -2   24.47    1.37
   3  -9   2   23.13    1.37
  -3  -9   2   20.97    1.36
   3  -9  -2   20.88    1.39
   3  -9  -2   22.84    1.38
  -3   9  -2   24.56    1.39
  -3  -9   2   24.72    1.38
   3  -9  -2   23.07    1.37
   4  -9   2    3.74    0.30
  -4  -9  -2    3.57    0.28
  -4   9   2    4.16    0.35
  -4   9  -2    3.54    0.34
  -4  -9   2    3.57    0.30
  -4   9  -2    3.72    0.34
  -4   9  -2    3.58    0.33
  -4  -9   2    3.83    0.30
   4  -9  -2    3.63    0.30
   5   9  -2    1.62    0.24
  -5   9   2    1.61    0.24
  -5  -9  -2    1.40    0.19
   5  -9   2    1.71    0.19
  -5   9   2    1.00    0.29
  -5  -9   2    1.63    0.19
   5   9   2    1.65    0.38
  -5   9  -2    1.17    0.20
  -5  -9   2    1.38    0.18
   5  -9  -2    1.79    0.19
   5   9   2    1.23    0.21
   6   9  -2    0.48    0.15
   6  -9   2    0.53    0.12
  -6   9   2    0.40    0.26
   6  -9  -2    0.36    0.12
   6   9   2    0.30    0.14
  -6   9  -2    0.53    0.16
  -6  -9   2    0.42    0.12
  -6   9  -2    0.38    0.17
  -7   9   2    0.39    0.14
   7   9  -2    0.24    0.14
   7  -9   2    0.35    0.09
  -7   9  -2    0.34    0.14
   7  -9  -2    0.27    0.10
  -7  -9   2    0.50    0.11
   7   9   2    0.30    0.15
   8   9  -2    2.01    0.25
  -8   9  -2    2.40    0.25
   8   9   2    2.61    0.26
   9   9  -2   -0.04    0.07
   9  -9   2    0.03    0.12
   9   9   2    0.00    0.07
   9  -9  -2   -0.01    0.08
   0 -10   2    2.52    0.23
   0 -10   2    2.39    0.23
   0 -10  -2    2.26    0.22
  -1 -10  -2   38.20    2.07
   1 -10   2   31.70    2.06
   1 -10  -2   32.98    2.07
  -1  10  -2   34.53    2.06
   1 -10  -2   37.45    2.07
   1 -10  -2   35.61    2.07
  -1 -10   2   37.13    2.07
   2 -10   2    1.15    0.18
   2 -10   2    1.11    0.16
   2 -10   2    1.03    0.15
  -2 -10   2    1.20    0.16
  -2  10  -2    0.72    0.13
   2 -10  -2    0.84    0.15
   2 -10  -2    1.14    0.15
   2 -10  -2    1.15    0.16
  -3 -10  -2   18.92    1.18
   3 -10   2   19.57    1.19
  -3 -10  -2   19.16    1.17
   3 -10  -2   19.07    1.17
  -3 -10   2   20.81    1.19
  -3 -10   2   18.92    1.18
   3 -10  -2   20.07    1.19
   4 -10   2    0.19    0.10
   4  10  -2    0.12    0.13
  -4 -10  -2    0.11    0.13
  -4  10   2   -0.02    0.10
   4  10   2    0.34    0.15
  -4  10  -2    0.00    0.11
   4 -10  -2    0.11    0.09
   4  10   2    0.10    0.16
  -4 -10   2    0.09    0.12
  -4 -10   2    0.23    0.12
   5 -10   2    1.98    0.27
   5  10  -2    1.70    0.25
  -5 -10  -2    1.46    0.18
  -5  10   2    2.21    0.26
  -5 -10   2    1.82    0.21
  -5  10  -2    1.72    0.24
  -5  10  -2    2.26    0.25
   5  10   2    2.05    0.25
   5  10   2    1.38    0.28
  -5 -10   2    1.55    0.20
  -6  10   2    0.74    0.17
   6  10  -2    0.99    0.19
   6 -10   2    0.65    0.13
  -6 -10   2    0.73    0.14
   6  10   2    0.82    0.18
  -6 -10   2    0.79    0.15
  -6  10  -2    0.76    0.16
   6 -10  -2    0.94    0.15
   7  10  -2    0.36    0.15
   7 -10   2    0.37    0.10
   7  10   2    0.45    0.16
   7 -10  -2    0.44    0.10
  -7 -10   2    0.37    0.11
  -7  10  -2    0.47    0.14
   8  10  -2    0.11    0.13
   8 -10   2    0.15    0.12
   8  10   2    0.17    0.12
  -8 -10   2    0.00    0.09
   0 -11   2   42.92    2.48
   0 -11  -2   42.05    2.48
   0 -11  -2   43.90    2.47
   0 -11   2   39.20    2.47
   0 -11   2   43.97    2.47
  -1 -11  -2    5.38    0.40
  -1 -11  -2    5.13    0.39
   1 -11   2    5.37    0.40
   1 -11   2    5.72    0.40
   1 -11  -2    5.48    0.40
  -1 -11   2    5.44    0.41
   1 -11  -2    4.83    0.39
  -1 -11   2    5.37    0.40
   1 -11  -2    5.26    0.40
  -2 -11  -2   19.79    1.22
   2 -11   2   18.96    1.23
  -2 -11  -2   22.54    1.24
   2 -11   2   18.95    1.24
   2 -11   2   19.68    1.22
   2 -11  -2   19.47    1.24
   2 -11  -2   20.74    1.23
   2 -11  -2   20.70    1.24
  -2 -11   2   21.52    1.24
   3 -11   2   11.43    0.71
  -3 -11  -2   12.36    0.71
   3  11  -2   12.53    0.84
  -3 -11  -2    9.39    0.69
   3 -11   2   10.25    0.70
  -3 -11   2    9.65    0.73
   3 -11  -2   10.84    0.70
   3  11   2   10.79    0.98
   3 -11  -2    9.19    0.75
  -3 -11   2    9.73    0.69
  -4  11   2    0.55    0.15
   4 -11   2    0.69    0.20
   4  11  -2    0.54    0.22
   4  11  -2    0.70    0.17
  -4 -11  -2    0.80    0.14
  -4 -11  -2    0.75    0.14
  -4 -11   2    0.79    0.15
  -4  11  -2    0.59    0.16
   4  11   2    0.72    0.18
  -4 -11   2    0.64    0.13
   4  11   2    0.86    0.26
  -5  11   2    2.21    0.26
   5 -11   2    2.40    0.24
  -5 -11  -2    1.81    0.22
   5  11  -2    2.35    0.28
  -5  11  -2    2.44    0.27
  -5 -11   2    1.72    0.23
  -5 -11   2    2.38    0.24
   5  11   2    2.76    0.29
   5 -11  -2    2.50    0.24
  -6  11   2    0.71    0.16
   6  11  -2    1.16    0.21
   6 -11   2    0.87    0.14
   6  11   2    1.10    0.20
   6 -11  -2    1.03    0.15
   7  11  -2    0.38    0.15
   7  11   2    0.31    0.15
  -7 -11   2    0.18    0.09
   7 -11  -2    0.17    0.13
   8  11  -2    1.60    0.19
   8  11   2    1.56    0.20
   0 -12  -2    4.00    0.38
   0 -12   2    4.08    0.35
   0 -12   2    3.99    0.34
   0 -12   2    3.68    0.38
   0 -12   2    3.65    0.50
   0  12   2    4.75    0.53
   0 -12  -2    4.39    0.35
  -1  12   2    2.69    0.37
  -1  12   2    1.98    0.27
  -1 -12  -2    2.14    0.24
   1 -12   2    2.23    0.26
   1 -12   2    1.97    0.23
  -1 -12  -2    2.20    0.24
   1  12  -2    2.16    0.34
   1  12  -2    2.21    0.36
   1 -12   2    2.21    0.23
   1 -12   2    1.96    0.23
  -1 -12   2    1.81    0.34
   1  12   2    2.62    0.37
  -1  12  -2    2.09    0.27
  -1 -12   2    2.26    0.24
   1 -12  -2    2.14    0.24
  -1 -12   2    2.10    0.23
   1 -12  -2    2.04    0.24
   1 -12  -2    1.89    0.22
   1 -12  -2    1.96    0.26
   2 -12   2    7.44    0.51
   2 -12   2    6.65    0.48
   2 -12   2    7.29    0.49
   2  12  -2    5.99    0.49
  -2 -12  -2    7.20    0.49
   2  12  -2    6.67    0.47
   2  12  -2    6.53    0.61
  -2  12   2    6.98    0.51
  -2 -12  -2    6.70    0.51
  -2 -12  -2    5.99    0.47
   2 -12  -2    6.14    0.47
   2 -12  -2    5.94    0.48
   2 -12  -2    6.87    0.50
  -2  12  -2    6.73    0.50
  -2 -12   2    6.41    0.52
  -2 -12   2    6.90    0.50
  -2 -12   2    6.76    0.49
   2  12   2    6.83    0.51
   2  12   2    6.63    0.46
   2 -12  -2    6.12    0.47
   3  12  -2    1.04    0.19
  -3 -12  -2    1.21    0.31
   3 -12   2    1.34    0.22
   3  12  -2    1.41    0.18
   3 -12   2    1.31    0.19
  -3 -12  -2    1.71    0.21
   3  12  -2    0.87    0.23
  -3 -12  -2    1.30    0.18
  -3  12   2    1.07    0.20
  -3 -12   2    1.71    0.20
  -3  12  -2    1.07    0.19
  -3 -12   2    1.34    0.22
  -3 -12   2    1.37    0.20
   3 -12  -2    1.30    0.19
   3  12   2    1.49    0.23
   3  12   2    1.14    0.26
   3 -12  -2    1.37    0.21
   3 -12  -2    1.15    0.21
   4  12  -2    0.49    0.18
   4 -12   2    0.59    0.14
  -4  12   2    0.85    0.17
  -4 -12  -2    0.44    0.21
  -4 -12  -2    0.70    0.14
   4  12   2    0.77    0.25
   4 -12  -2    0.53    0.14
   4  12   2    0.65    0.18
  -4 -12   2    0.76    0.17
  -4 -12   2    0.42    0.13
  -4  12  -2    0.60    0.16
  -4 -12   2    0.46    0.23
  -5  12   2    2.04    0.27
  -5 -12  -2    1.98    0.27
   5  12  -2    1.83    0.26
  -5  12  -2    2.37    0.36
  -5 -12   2    2.20    0.27
   5  12   2    2.42    0.29
  -5 -12   2    1.78    0.22
   5  12   2    1.55    0.27
   5 -12  -2    1.81    0.26
  -5 -12   2    1.91    0.22
   6 -12   2    0.45    0.11
   6  12  -2    0.41    0.14
  -6  12   2    0.39    0.12
  -6 -12   2    0.30    0.14
  -6 -12   2    0.56    0.12
   6  12   2    0.42    0.14
   6 -12  -2    0.75    0.13
   7 -12   2    1.18    0.18
  -7 -12   2    1.30    0.16
  -7 -12   2    0.82    0.15
   0  13  -2    8.21    0.55
   0  13   2    7.70    0.54
   0 -13   2    6.77    0.54
   0 -13  -2    7.75    0.54
   0 -13  -2    7.27    0.57
   0 -13   2    8.14    0.58
   0  13   2    7.32    0.68
   0 -13  -2    8.04    0.56
   0 -13   2    7.39    0.54
  -1 -13  -2   17.21    1.04
   1 -13   2   15.78    1.02
   1 -13   2   17.85    1.06
  -1  13   2   17.27    1.04
  -1 -13  -2   16.96    1.05
   1 -13   2   14.36    1.03
   1 -13   2   14.34    1.02
  -1 -13  -2   15.48    1.05
   1  13  -2   17.43    1.03
  -1 -13   2   16.58    1.06
  -1 -13   2   17.04    1.04
   1 -13  -2   15.59    1.04
   1  13   2   16.23    1.17
  -1  13  -2   17.68    1.04
   1 -13  -2   16.46    1.03
  -1 -13   2   16.91    1.05
   1 -13  -2   17.08    1.06
   1 -13  -2   14.67    1.03
   1  13   2   16.89    1.01
  -2  13   2    3.93    0.44
   2  13  -2    3.07    0.38
   2 -13   2    3.41    0.46
  -2 -13  -2    4.20    0.34
   2 -13   2    2.84    0.38
   2 -13   2    3.68    0.33
   2 -13  -2    4.25    0.34
  -2 -13   2    4.17    0.35
   2 -13  -2    3.91    0.47
   2 -13  -2    4.46    0.37
   2  13   2    3.02    0.45
   2  13   2    3.47    0.38
  -3 -13  -2    0.84    0.16
   3  13  -2    0.67    0.15
   3  13  -2    0.85    0.13
  -3 -13  -2    0.92    0.17
  -3 -13  -2    0.88    0.18
  -3  13   2    0.91    0.18
   3 -13   2    0.84    0.16
  -3 -13   2    1.00    0.18
   3 -13  -2    0.92    0.17
   3  13   2    1.02    0.27
  -3 -13   2    1.01    0.20
  -3 -13   2    1.00    0.16
   3 -13  -2    0.78    0.16
   3  13   2    0.56    0.16
  -3  13  -2    0.90    0.18
   4  13  -2    4.82    0.42
   4 -13   2    5.29    0.40
  -4 -13  -2    4.49    0.39
  -4  13   2    5.80    0.44
  -4 -13  -2    4.59    0.43
  -4 -13  -2    5.02    0.40
  -4 -13   2    5.53    0.42
  -4 -13   2    5.52    0.41
  -4 -13   2    5.80    0.57
  -4  13  -2    4.89    0.42
   4  13   2    6.09    0.59
   4  13   2    5.08    0.43
   4 -13  -2    5.72    0.44
   5  13  -2    0.01    0.11
  -5  13   2    0.10    0.11
   5 -13   2    0.08    0.09
  -5 -13  -2    0.08    0.08
  -5  13  -2    0.06    0.12
  -5 -13   2    0.00    0.08
   5  13   2   -0.06    0.12
   5 -13  -2    0.04    0.09
  -5 -13   2    0.15    0.11
   6  13  -2    0.36    0.16
  -6  13   2    0.64    0.12
  -6 -13   2    0.81    0.12
  -6  13  -2    0.79    0.16
  -6 -13   2    0.77    0.14
   7 -13  -2    0.27    0.09
   7  13   2    0.28    0.12
   0 -14  -2    2.41    0.28
   0  14  -2    2.19    0.26
   0 -14   2    2.44    0.25
   0 -14   2    1.97    0.28
   0 -14  -2    2.03    0.25
   0  14   2    2.49    0.25
   0 -14  -2    2.29    0.26
   0 -14   2    2.35    0.27
   1 -14   2    2.57    0.29
   1 -14   2    2.65    0.26
   1  14  -2    2.63    0.27
   1 -14   2    2.19    0.27
  -1 -14  -2    2.65    0.29
  -1  14   2    2.65    0.29
  -1 -14  -2    2.48    0.30
  -1 -14  -2    2.73    0.28
   1 -14  -2    2.38    0.28
  -1 -14   2    2.61    0.30
  -1  14  -2    2.91    0.29
   1 -14  -2    2.78    0.31
  -1 -14   2    2.56    0.28
   1  14   2    2.63    0.25
  -1 -14   2    2.53    0.28
   1 -14  -2    2.71    0.27
  -2  14   2    4.29    0.35
  -2 -14  -2    4.37    0.36
   2  14  -2    3.78    0.31
  -2 -14  -2    3.45    0.35
  -2 -14  -2    3.96    0.34
   2 -14   2    3.25    0.34
   2 -14   2    4.57    0.42
   2 -14   2    3.60    0.32
  -2  14  -2    4.45    0.35
  -2 -14   2    4.11    0.36
   2 -14  -2    3.45    0.32
   2  14   2    3.31    0.44
  -2 -14   2    3.99    0.35
   2 -14  -2    4.35    0.35
   2 -14  -2    3.90    0.33
  -2 -14   2    4.38    0.36
  -3 -14  -2    0.38    0.14
  -3 -14  -2    0.26    0.12
   3  14  -2    0.09    0.11
  -3  14   2    0.40    0.20
  -3 -14  -2    0.23    0.14
   3 -14   2    0.27    0.11
   3 -14  -2    0.29    0.11
  -3 -14   2    0.43    0.13
   3  14   2    0.18    0.15
   3  14   2    0.33    0.22
  -3 -14   2    0.20    0.16
  -3  14  -2    0.31    0.17
   3 -14  -2    0.03    0.11
   4  14  -2    6.73    0.51
  -4 -14  -2    6.27    0.51
  -4  14   2    7.43    0.52
   4 -14   2    7.81    0.55
  -4  14  -2    7.66    0.51
  -4 -14   2    7.58    0.51
   4 -14  -2    6.69    0.50
  -4 -14   2    7.68    0.54
   4  14   2    7.46    0.52
   5  14  -2    0.87    0.17
  -5 -14  -2    0.48    0.11
  -5  14   2    0.54    0.12
  -5 -14  -2    0.45    0.11
  -5 -14   2    0.46    0.12
  -5  14  -2    0.67    0.12
   5  14   2    0.62    0.21
   6  14  -2    0.23    0.12
  -6  14   2    0.29    0.09
   6  14   2    0.36    0.11
  -6  14  -2    0.54    0.15
  -6 -14   2    0.27    0.08
   0  15   2    4.99    0.37
   0 -15  -2    3.91    0.42
   0 -15   2    4.48    0.45
   0  15  -2    4.53    0.42
   0 -15   2    4.65    0.46
   1  15  -2    0.35    0.11
  -1  15   2    0.38    0.13
   1 -15   2    0.34    0.14
   1 -15   2    0.25    0.12
  -1 -15  -2    0.29    0.15
  -1 -15  -2    0.43    0.14
   1  15   2    0.66    0.12
  -1 -15   2    0.50    0.16
   1 -15  -2    0.44    0.13
  -1  15  -2    0.49    0.14
  -1 -15   2    0.52    0.21
   1 -15  -2    0.47    0.14
   2 -15   2    0.20    0.10
  -2 -15  -2    0.37    0.13
  -2  15   2    0.37    0.12
  -2 -15  -2    0.66    0.15
   2  15  -2    0.44    0.10
   2 -15   2    0.56    0.15
   2  15   2    0.32    0.12
  -2 -15   2    0.58    0.15
   2 -15  -2    0.34    0.13
  -2  15  -2    0.52    0.14
  -2 -15   2    0.53    0.13
   2 -15  -2    0.37    0.14
   3  15  -2    0.07    0.10
  -3  15   2    0.13    0.11
  -3 -15  -2    0.09    0.10
  -3 -15  -2    0.24    0.12
  -3 -15   2    0.25    0.12
  -3  15  -2    0.07    0.12
  -3 -15   2    0.19    0.11
   3  15   2    0.01    0.11
  -4 -15  -2    0.14    0.09
   4  15  -2    0.05    0.10
  -4  15   2    0.25    0.12
  -4 -15  -2    0.13    0.08
   4  15   2    0.10    0.10
  -4  15  -2    0.08    0.10
  -4 -15   2   -0.08    0.09
  -4 -15   2    0.18    0.10
  -5 -15  -2    0.80    0.13
   5  15  -2    1.14    0.15
  -5  15  -2    1.13    0.17
  -5 -15   2    0.95    0.16
  -5 -15   2    1.08    0.15
   5  15   2    1.12    0.17
   0 -16   2    0.03    0.12
   0 -16   2    0.14    0.11
   0  16  -2    0.17    0.13
   0 -16  -2   -0.03    0.10
   0  16   2    0.13    0.11
   0 -16  -2    0.05    0.10
   1  16  -2    1.13    0.15
  -1 -16  -2    0.98    0.17
  -1 -16  -2    1.05    0.16
   1 -16   2    1.14    0.20
  -1  16   2    1.21    0.20
   1 -16   2    0.69    0.17
   1 -16  -2    0.72    0.18
  -1  16  -2    1.18    0.17
  -1 -16   2    1.04    0.17
  -1 -16   2    0.87    0.16
  -2 -16  -2    0.92    0.24
  -2 -16  -2    0.40    0.12
  -2 -16   2    0.55    0.17
  -2  16  -2    0.50    0.15
  -2 -16   2    0.85    0.19
  -3 -16  -2    0.00    0.07
  -3  16   2    0.04    0.10
  -3 -16  -2    0.09    0.08
  -3 -16   2    0.05    0.10
   3  16   2    0.05    0.09
  -3  16  -2    0.15    0.10
  -3 -16   2    0.03    0.09
  -4  16   2    0.54    0.16
  -4  16  -2    0.52    0.11
   4  16   2    0.47    0.11
  -4 -16   2    0.68    0.11
  -4 -16   2    0.63    0.11
   0 -17  -2    1.84    0.18
   0  17  -2    1.52    0.17
  -1 -17  -2    0.13    0.08
  -1  17   2    0.43    0.11
  -1 -17  -2    0.25    0.11
  -1 -17   2    0.34    0.10
  -1 -17   2    0.19    0.10
   1 -17  -2    0.10    0.09
  -1  17  -2    0.32    0.10
  -2 -17  -2    0.01    0.10
  -2 -17  -2    0.08    0.09
  -2  17   2   -0.01    0.08
  -2  17  -2    0.05    0.10
  -2 -17   2    0.09    0.11
  -1   0  -3  147.24    8.20
  -1   0   3  134.51    8.02
   1   0   3  145.20    8.18
   1   0  -3  133.12    8.02
  -2   0   3  784.52   43.82
  -2   0  -3  815.10   44.03
  -2   0   3  746.80   43.75
   2   0   3  764.99   44.00
  -3   0   3  130.37    7.66
  -3   0  -3  136.42    7.36
   3   0   3  122.47    7.93
  -4   0   3   23.28    1.31
  -4   0  -3   21.42    1.29
  -4   0   3   20.41    1.67
   4   0  -3   22.94    1.30
  -4   0  -3   22.65    1.29
   4   0  -3   23.69    1.31
  -4   0  -3   21.64    1.37
   4   0   3   23.82    1.36
   5   0  -3   11.26    0.65
  -5   0   3   11.61    0.68
  -5   0  -3   10.14    0.66
  -6   0  -3    8.91    0.54
  -6   0   3    7.85    0.55
  -7   0  -3   18.02    1.21
  -7   0   3   16.83    1.14
  -7   0   3   20.31    1.15
  -7   0  -3   19.27    1.13
  -8   0   3    2.92    0.33
  -8   0   3    3.47    0.40
  -8   0  -3    4.05    0.32
   8   0  -3    4.59    0.50
  -8   0  -3    3.47    0.33
   8   0   3    3.44    0.49
  -8   0   3    4.26    0.35
   9   0   3    5.99    0.69
  -9   0   3    6.64    0.50
  -9   0   3    6.31    0.49
  -9   0  -3    6.94    0.49
 -10   0  -3    0.04    0.09
 -10   0   3    0.23    0.13
  10   0   3   -0.10    0.11
   0   1  -3   49.94    2.92
   0  -1   3   48.07    2.91
   0   1   3   42.71    2.84
   1  -1   3  450.71   25.39
  -1  -1  -3  471.07   25.43
  -1   1  -3  438.33   25.40
   1   1   3  459.21   25.45
  -1  -1   3  418.80   25.34
   2  -1   3  581.15   36.68
  -2  -1  -3  646.23   36.44
  -2   1   3  691.44   35.94
   2   1   3  620.79   36.49
  -2  -1   3  630.00   36.31
  -2   1  -3  679.31   36.42
   3  -1   3  111.40    7.62
  -3   1   3  123.34    7.20
   3   1  -3  118.09    7.14
  -3  -1  -3  134.81    7.19
   3   1  -3  121.14    7.15
  -3   1   3  121.99    7.20
  -3  -1  -3  138.89    7.89
   3   1   3  120.82    7.86
  -3   1  -3  133.94    7.17
  -3  -1   3  139.07    7.79
  -3   1  -3  133.44    7.76
  -3  -1   3  126.69    7.64
  -4  -1  -3   12.98    0.87
   4  -1   3   13.40    0.84
   4   1  -3   14.26    0.79
   4   1  -3   12.97    0.82
  -4  -1  -3   12.33    0.77
  -4   1  -3   13.89    0.86
   4   1   3   13.49    0.85
  -4   1  -3   14.05    0.80
  -4  -1   3   14.59    0.80
  -4   1  -3   12.99    0.79
   4  -1  -3   14.27    0.80
  -4  -1   3   12.85    1.32
  -5   1   3   22.11    1.24
  -5   1  -3   20.30    1.22
  -5   1  -3   21.97    1.23
   5  -1  -3   19.97    1.21
  -5  -1   3   20.09    1.22
  -6   1   3    2.69    0.27
  -6   1   3    3.03    0.26
   6  -1  -3    2.84    0.21
  -6  -1   3    3.18    0.24
  -7  -1  -3   43.54    2.58
  -7   1   3   40.20    2.60
  -7   1   3   48.58    2.62
  -7  -1   3   46.33    2.61
  -7   1  -3   46.17    2.60
  -7   1  -3   43.37    2.60
  -7  -1   3   44.90    2.60
  -8  -1  -3    3.96    0.35
  -8   1   3    5.18    0.40
  -8  -1  -3    3.89    0.33
  -8   1   3    4.11    0.38
  -8   1   3    4.22    0.44
  -8  -1   3    4.36    0.37
  -8   1  -3    4.76    0.37
  -8  -1   3    4.79    0.38
  -8   1  -3    4.51    0.37
  -9   1   3    1.99    0.26
  -9   1   3    1.90    0.25
  -9  -1  -3    2.13    0.25
  -9   1  -3    1.83    0.22
  -9  -1   3    2.23    0.25
  -9  -1   3    2.04    0.25
   9  -1  -3    2.25    0.39
  -9   1  -3    2.70    0.32
  10  -1   3    1.30    0.24
 -10  -1  -3    1.11    0.17
 -10  -1   3    1.70    0.21
  10  -1  -3    0.99    0.20
 -10   1  -3    1.55    0.19
   1  -2   3  209.24   11.83
  -1   2   3  193.99   11.59
   1   2  -3  201.76   11.91
  -1  -2  -3  214.27   11.93
  -1   2  -3  217.34   11.87
  -1  -2   3  191.46   11.85
   1   2   3  199.61   11.93
   1  -2  -3  205.63   11.57
   2  -2   3  130.01    7.89
  -2  -2  -3  138.80    8.12
  -2  -2   3  121.56    7.95
  -2   2  -3  138.73    7.94
   2   2   3  121.17    8.08
  -2  -2   3  147.25    8.19
   3   2  -3   49.75    2.76
  -3   2   3   49.97    2.78
   3   2  -3   46.27    2.81
   3  -2   3   52.35    2.81
  -3  -2  -3   49.74    3.54
   3   2  -3   45.99    2.81
  -3  -2  -3   49.45    2.85
  -3   2  -3   52.78    2.82
  -3   2  -3   49.18    2.78
   3   2   3   47.38    2.82
  -3   2  -3   48.13    2.78
  -3  -2   3   52.72    3.61
  -3  -2   3   47.40    2.77
   3  -2  -3   49.97    2.78
   3   2   3   44.24    3.53
  -3  -2   3   48.58    3.41
  -3   2  -3   47.59    3.31
  -3   2  -3   50.20    2.77
  -4   2   3  102.05    5.95
   4  -2   3  114.35    5.97
  -4  -2  -3  105.06    6.04
   4   2  -3  101.99    5.98
  -4   2  -3  106.37    5.94
   4   2   3   99.03    6.06
  -4  -2   3  111.46    5.94
  -4  -2   3  101.26    6.76
  -4   2  -3   97.67    5.98
   4  -2  -3  108.34    5.94
   4  -2  -3  110.79    5.94
  -5   2   3   69.23    3.73
  -5  -2  -3   60.71    3.69
   5  -2   3   62.28    3.69
  -5  -2   3   63.95    3.71
  -5   2  -3   69.96    3.73
   5  -2  -3   67.90    3.71
  -5   2  -3   64.33    3.72
  -6   2   3    3.34    0.27
  -6  -2  -3    2.87    0.22
  -6   2   3    2.67    0.27
  -6   2  -3    3.33    0.26
   6  -2  -3    3.42    0.24
  -6  -2   3    3.25    0.25
  -7   2   3   17.09    1.02
  -7   2   3   15.13    1.03
  -7  -2  -3   16.01    0.96
  -7  -2   3   15.11    0.99
  -7   2  -3   17.41    1.01
  -7  -2   3   15.41    0.99
  -8   2   3    1.87    0.25
   8  -2   3    2.34    0.41
  -8   2   3    1.92    0.25
  -8   2  -3    1.33    0.22
  -8  -2   3    1.80    0.22
  -8  -2   3    1.79    0.28
  -8   2  -3    2.27    0.25
   8   2   3    2.45    0.40
  -9  -2  -3   -0.06    0.09
  -9   2   3    0.04    0.18
   9  -2   3    0.09    0.22
  -9  -2  -3    0.01    0.07
  -9   2   3    0.05    0.13
  -9   2  -3   -0.05    0.09
  -9   2  -3    0.14    0.14
  -9  -2   3    0.07    0.13
   9  -2  -3    0.18    0.18
   9   2   3    0.16    0.19
 -10  -2  -3    0.71    0.17
  10   2   3    0.43    0.17
  10  -2  -3    0.62    0.17
   0   3  -3   95.35    5.98
   0  -3   3   99.65    5.96
   0   3   3   96.40    5.91
  -1  -3  -3  396.77   21.52
   1  -3   3  361.91   21.30
  -1   3  -3  406.40   21.40
  -1  -3   3  359.49   21.42
   1  -3  -3  363.38   21.09
   1   3   3  345.76   21.44
  -2  -3  -3    5.26    0.79
   2  -3   3    4.71    0.30
  -2  -3  -3    4.23    0.25
  -2  -3  -3    4.72    0.26
   2   3  -3    4.75    0.33
   2  -3   3    4.47    0.62
  -2  -3  -3    4.27    0.33
   2   3  -3    4.05    0.31
   2   3  -3    4.48    0.27
   2   3   3    4.25    0.32
   2   3   3    4.06    0.72
  -2   3  -3    4.36    0.31
  -2  -3   3    5.83    0.87
  -2   3  -3    4.62    0.28
  -2  -3   3    4.31    0.69
  -2   3  -3    4.12    0.28
  -2   3  -3    5.42    0.66
   3   3  -3   14.78    0.96
   3   3  -3   15.48    0.89
  -3  -3  -3   16.83    1.72
  -3   3   3   14.39    0.93
   3  -3   3   15.84    0.93
   3   3  -3   13.50    0.99
  -3  -3  -3   16.96    0.99
  -3  -3  -3   14.53    0.87
   3  -3  -3   14.29    0.91
  -3   3  -3   17.08    0.96
   3   3   3   15.15    0.96
  -3  -3   3   17.89    1.99
  -3  -3   3   15.39    0.90
   3   3   3   16.65    1.72
  -3   3  -3   16.65    0.91
  -3   3  -3   15.42    0.91
  -3   3  -3   15.45    1.40
  -3  -3   3   15.67    1.58
   4  -3   3   20.26    1.20
   4  -3   3   21.59    1.23
  -4   3   3   22.31    1.23
  -4  -3  -3   20.28    1.39
   4   3  -3   19.88    1.27
  -4  -3   3   18.19    2.03
  -4   3  -3   22.03    1.21
  -4  -3   3   19.96    1.20
   4  -3  -3   21.22    1.21
  -4   3  -3   21.76    1.22
   4   3   3   20.82    1.28
  -4   3  -3   18.95    1.24
  -5   3   3   21.66    1.24
   5  -3   3   20.73    1.20
  -5  -3  -3   19.64    1.18
  -5  -3   3   20.01    1.22
   5  -3  -3   20.04    1.22
  -5   3  -3   22.03    1.24
   5  -3  -3   21.30    1.22
  -5   3  -3   20.72    1.23
   6  -3   3    6.06    0.38
  -6  -3  -3    5.36    0.37
  -6   3   3    6.08    0.45
  -6   3   3    6.28    0.44
  -6  -3   3    5.98    0.41
  -6   3  -3    6.16    0.43
   6  -3  -3    6.40    0.40
  -6   3  -3    5.70    0.47
  -7  -3  -3    4.50    0.32
  -7   3   3    5.40    0.42
   7  -3  -3    4.79    0.33
  -7   3  -3    4.49    0.46
  -7  -3   3    4.97    0.39
  -7  -3   3    3.90    0.44
   8  -3   3    5.92    0.72
  -8   3   3    5.44    0.43
  -8  -3   3    4.23    0.39
   8   3   3    5.24    0.61
  -8   3  -3    5.49    0.42
  -9   3   3    1.33    0.27
  -9   3   3    1.07    0.19
  -9  -3   3    1.01    0.17
   9  -3  -3    0.97    0.25
  -9  -3   3    0.66    0.14
  -9   3  -3    0.58    0.18
  -9  -3   3    1.39    0.32
 -10   3   3    0.51    0.15
 -10  -3   3    0.58    0.12
 -10   3  -3    0.45    0.14
   0   4   3  256.88   15.77
   0  -4   3  269.45   15.84
   0   4  -3  287.02   15.96
  -1  -4  -3  290.34   16.41
   1  -4   3  266.57   16.14
   1  -4  -3  273.19   15.97
   1  -4  -3  290.69   15.99
  -1  -4   3  285.95   16.45
  -1   4  -3  295.07   16.27
  -1  -4   3  242.40   16.22
  -2   4   3   77.95    4.60
  -2   4   3   83.05    4.62
   2  -4   3   88.11    4.65
  -2  -4  -3   72.79    4.59
  -2  -4  -3   93.43    5.68
   2   4  -3   79.97    4.60
  -2  -4  -3   76.26    4.68
  -2   4   3   83.33    4.60
   2  -4   3   77.36    5.16
   2   4  -3   83.23    4.68
   2   4  -3   78.64    4.67
  -2   4  -3   82.41    4.66
  -2   4  -3   79.65    4.64
  -2  -4   3   83.30    4.61
   2   4   3   84.57    4.68
  -2   4  -3   88.92    5.29
  -2  -4   3   80.09    5.43
   2  -4  -3   90.27    4.76
   2   4   3   73.78    5.46
   3   4  -3  219.26   11.85
  -3  -4  -3  231.48   11.89
   3   4  -3  203.51   11.83
  -3  -4   3  192.41   11.77
   3   4   3  192.91   12.88
  -3   4  -3  203.34   11.82
   3   4   3  217.44   11.84
  -3  -4   3  214.73   12.86
   4  -4   3   18.89    1.11
   4  -4   3   19.19    1.14
  -4   4   3   18.27    1.16
  -4   4  -3   19.30    1.14
  -4   4  -3   19.29    1.14
  -4  -4   3   18.20    1.11
  -4   4  -3   20.37    1.13
   4  -4  -3   19.37    1.12
  -5   4   3    9.23    0.63
   5  -4  -3   10.62    0.61
  -5  -4   3    9.08    0.60
  -5   4  -3   10.52    0.64
  -5   4  -3    9.96    0.63
   5  -4  -3    9.09    0.61
  -6   4   3    2.23    0.24
  -6   4   3    2.00    0.25
   6  -4   3    2.52    0.19
  -6  -4   3    2.13    0.20
  -6   4  -3    2.05    0.24
   6  -4  -3    2.21    0.20
  -6   4  -3    2.69    0.25
  -7   4   3   18.45    1.21
  -7   4   3   19.44    1.21
  -7   4  -3   18.46    1.20
  -7  -4   3   16.74    1.16
   7  -4  -3   19.96    1.14
  -7  -4   3   20.59    1.23
  -7   4  -3   21.68    1.21
  -8   4   3    2.29    0.27
  -8  -4  -3    1.52    0.16
  -8  -4   3    1.50    0.25
  -8  -4   3    2.02    0.22
  -9   4   3    1.97    0.29
  -9  -4   3    1.74    0.23
  -9   4  -3    2.19    0.28
  10  -4   3    0.52    0.17
 -10  -4   3    0.73    0.15
   0   5  -3   32.60    1.86
   0  -5  -3   29.65    1.86
   0   5  -3   31.27    1.92
   0   5   3   33.43    1.91
   0   5  -3   33.58    1.87
   0  -5   3   34.83    2.62
   0   5  -3   34.78    1.94
  -1  -5  -3    3.73    0.30
  -1  -5  -3    4.75    0.88
   1  -5   3    4.09    0.72
  -1  -5  -3    3.37    0.23
  -1   5   3    3.10    0.25
   1   5  -3    3.83    0.29
   1   5  -3    3.86    0.23
  -1   5   3    3.67    0.25
   1   5  -3    3.65    0.24
  -1   5   3    3.71    0.26
  -1  -5  -3    3.10    0.23
  -1  -5   3    4.21    0.77
  -1   5  -3    3.58    0.28
  -1   5  -3    3.98    0.76
  -1   5  -3    3.28    0.24
   1   5   3    2.63    0.66
  -1   5  -3    3.42    0.24
   1   5   3    4.12    0.29
   1  -5  -3    4.72    0.65
  -2   5   3  158.42    8.88
   2   5  -3  174.45    8.98
   2  -5   3  172.19    8.93
   2   5  -3  150.15    8.95
  -2   5   3  144.88    8.88
  -2  -5  -3  142.60    8.86
   2  -5  -3  169.96    9.22
  -2   5  -3  173.20    9.76
   2   5   3  141.69    9.96
  -2   5  -3  157.10    8.94
   2   5   3  170.98    8.97
   2  -5  -3  146.65    8.88
  -2  -5   3  151.74    9.90
   3  -5   3   25.57    1.65
  -3  -5  -3   27.57    1.64
  -3  -5  -3   33.18    3.00
  -3  -5  -3   29.10    1.79
   3  -5   3   30.71    1.70
  -3  -5  -3   25.63    1.63
   3   5  -3   27.78    1.75
  -3  -5   3   28.05    2.71
   3   5   3   29.63    1.75
  -3  -5   3   29.35    3.00
  -3   5  -3   29.87    1.68
  -3  -5   3   29.04    1.65
  -3   5  -3   26.32    1.72
   3  -5  -3   31.78    1.67
  -3   5  -3   30.31    1.67
  -3   5  -3   30.26    1.68
  -4   5   3   26.76    1.65
   4  -5   3   28.99    1.63
  -4  -5  -3   25.78    1.59
  -4   5  -3   29.27    1.65
   4  -5  -3   28.99    1.64
  -4   5  -3   30.44    1.66
  -4  -5   3   26.95    1.62
  -5  -5  -3    7.86    0.51
  -5   5   3    8.33    0.59
   5  -5   3    8.84    0.54
  -5   5   3    8.57    0.58
  -5   5  -3    9.03    0.58
   5  -5  -3    9.68    0.56
  -5   5  -3    9.37    0.59
  -5   5  -3    7.96    0.58
  -5  -5   3    7.95    0.54
  -6   5   3   40.78    2.47
   6  -5   3   42.52    2.42
  -6   5   3   42.90    2.48
  -6  -5   3   39.91    2.44
   6  -5  -3   45.00    2.46
  -6   5  -3   44.13    2.48
  -6   5  -3   40.26    2.47
  -7   5   3    6.13    0.46
  -7   5   3    5.64    0.43
  -7  -5  -3    4.51    0.34
   7   5  -3    5.18    0.43
  -7   5  -3    5.11    0.43
  -7  -5   3    5.07    0.40
  -7   5  -3    5.95    0.44
  -7  -5   3    4.32    0.38
   7   5   3    5.53    0.42
  -8   5   3    1.06    0.21
   8   5  -3    1.00    0.19
  -8   5   3    0.83    0.18
  -8  -5   3    0.66    0.14
  -8  -5   3    0.91    0.16
  -8   5  -3    0.67    0.18
   8   5   3    1.07    0.18
  -8   5  -3    1.03    0.19
  -9   5   3    0.56    0.17
   9  -5   3    0.75    0.25
  -9  -5   3    0.48    0.13
  -9   5  -3    0.87    0.18
  10  -5   3    0.07    0.12
 -10   5   3    0.03    0.14
 -10   5  -3    0.14    0.10
  10  -5  -3    0.08    0.12
   0  -6   3  329.44   19.85
   0  -6  -3  336.42   19.65
   0  -6   3  335.10   19.73
   1   6  -3   19.07    1.13
   1   6  -3   16.80    1.03
   1   6  -3   17.26    1.02
   1  -6   3   17.25    1.04
  -1  -6  -3   18.97    1.03
  -1   6   3   17.52    1.04
  -1   6   3   16.31    1.07
  -1  -6  -3   17.99    2.01
   1   6   3   17.68    1.10
  -1  -6   3   18.92    1.94
  -1   6  -3   17.34    1.04
  -1   6  -3   17.43    1.03
  -1   6  -3   17.07    1.09
  -1   6  -3   17.65    1.11
   1  -6  -3   20.12    1.75
  -1  -6   3   18.32    2.03
  -2   6   3   21.21    1.36
   2  -6   3   23.77    1.34
  -2  -6  -3   26.06    2.66
   2   6  -3   22.37    1.42
   2   6  -3   22.50    1.33
  -2   6   3   23.77    1.35
  -2  -6  -3   21.93    1.45
  -2  -6  -3   22.43    1.34
  -2  -6  -3   23.69    1.33
   2   6   3   24.04    2.45
   2  -6  -3   24.09    1.35
  -2   6  -3   23.74    1.36
  -2  -6   3   24.63    1.34
   2   6   3   22.62    1.43
  -2   6  -3   24.50    1.35
  -2  -6   3   23.37    2.38
  -2   6  -3   20.59    1.40
   2  -6  -3   23.97    1.81
  -3  -6  -3   20.78    1.43
  -3   6   3   21.69    1.30
   3  -6   3   23.17    1.28
  -3  -6  -3   24.34    2.84
  -3  -6  -3   20.20    1.26
  -3  -6  -3   20.92    1.25
  -3   6  -3   23.77    1.29
  -3   6  -3   21.14    1.30
   3  -6  -3   22.02    1.30
  -3  -6   3   22.70    1.27
  -3   6  -3   22.61    1.30
   3   6   3   18.36    2.45
   3   6   3   21.85    1.39
   3  -6  -3   22.19    1.29
  -4   6   3    1.31    0.18
  -4  -6  -3    1.26    0.15
   4  -6   3    1.44    0.15
  -4   6  -3    1.40    0.17
  -4   6  -3    1.31    0.16
  -4   6  -3    1.47    0.17
  -4  -6   3    1.41    0.14
   4  -6  -3    1.40    0.14
   5  -6   3   18.86    1.13
  -5   6   3   18.71    1.20
  -5   6   3   18.73    1.28
  -5  -6  -3   17.64    1.11
  -5   6  -3   21.00    1.19
  -5   6  -3   18.95    1.17
  -5   6  -3   19.02    1.18
  -5  -6   3   19.46    1.14
   5  -6  -3   19.52    1.15
  -6   6   3    2.49    0.31
  -6   6   3    2.30    0.28
   6  -6   3    2.60    0.23
  -6  -6  -3    2.11    0.18
  -6   6  -3    2.30    0.28
  -6  -6   3    2.31    0.23
   6  -6  -3    2.69    0.23
  -6   6  -3    2.20    0.29
  -7   6   3    4.65    0.40
  -7   6   3    5.01    0.43
   7   6  -3    5.05    0.41
  -7   6  -3    5.18    0.41
  -7   6  -3    4.83    0.42
  -7  -6   3    4.03    0.36
   7  -6  -3    5.21    0.41
   7   6   3    4.42    0.39
  -7  -6   3    3.98    0.35
  -8   6   3    8.84    0.63
   8   6  -3    8.32    0.61
  -8   6   3    8.44    0.62
   8   6   3    8.41    0.61
  -8   6  -3    9.63    0.63
  -8  -6   3    7.61    0.59
  -8   6  -3    9.78    0.63
  -9   6   3    1.40    0.21
   9   6  -3    1.18    0.19
   9  -6   3    1.79    0.31
  -9  -6   3    1.09    0.18
  -9   6  -3    1.47    0.22
  10  -6   3    0.33    0.11
   0   7  -3   41.67    2.47
   0  -7   3   43.47    2.46
   0  -7   3   48.98    3.86
   0  -7  -3   44.86    2.46
   0   7  -3   39.34    2.54
   0   7  -3   42.88    2.45
   1  -7   3   28.76    1.61
   1   7  -3   27.08    1.69
  -1  -7  -3   28.95    1.60
   1   7  -3   28.71    1.59
  -1  -7  -3   32.23    3.02
   1  -7   3   26.55    1.60
   1   7  -3   28.00    1.72
   1   7   3   24.41    1.68
  -1  -7   3   29.05    1.60
  -1   7  -3   26.64    1.69
   1  -7  -3   29.24    2.53
  -1   7  -3   27.42    1.60
   1  -7  -3   27.83    1.61
  -1  -7   3   27.00    2.68
  -1   7  -3   26.34    1.61
   2   7  -3   47.92    2.91
  -2  -7  -3   54.73    4.78
   2  -7   3   48.22    2.78
  -2   7  -3   48.72    2.78
   2  -7  -3   47.47    3.45
   2   7   3   44.54    2.89
   2  -7  -3   49.38    2.79
  -2  -7   3   56.00    4.71
   2  -7  -3   48.13    2.78
  -2  -7   3   51.19    2.78
  -2   7  -3   46.56    2.80
  -3   7   3    1.86    0.19
   3  -7   3    1.64    0.16
  -3  -7  -3    1.49    0.14
  -3   7  -3    2.00    0.20
  -3   7  -3    1.87    0.18
   3  -7  -3    1.71    0.17
  -3   7  -3    1.69    0.18
  -3  -7   3    2.07    0.17
   4  -7   3    3.69    0.26
  -4   7   3    2.93    0.28
  -4  -7  -3    2.96    0.22
   4  -7  -3    3.03    0.26
  -4  -7   3    3.64    0.26
  -4   7  -3    3.60    0.28
  -4   7  -3    3.15    0.28
  -4   7  -3    3.42    0.31
  -4   7  -3    3.24    0.29
  -5   7   3    1.25    0.21
   5  -7   3    0.88    0.15
  -5  -7  -3    0.93    0.11
  -5   7   3    1.07    0.18
  -5  -7   3    1.10    0.15
  -5   7  -3    1.28    0.18
  -5   7  -3    1.22    0.19
  -5   7  -3    1.19    0.20
   6   7  -3    4.21    0.42
   6  -7   3    3.65    0.30
  -6   7   3    3.98    0.37
  -6   7  -3    3.65    0.36
  -6   7  -3    3.96    0.38
  -6  -7   3    3.40    0.31
   6  -7  -3    3.64    0.30
   7   7  -3    1.31    0.29
   7  -7   3    1.52    0.17
  -7   7   3    1.16    0.24
  -7  -7   3    1.07    0.19
  -7   7  -3    1.29    0.24
   7  -7  -3    1.09    0.16
   7   7   3    1.17    0.26
   8   7  -3    3.08    0.40
  -8   7   3    2.36    0.29
  -8   7   3    2.53    0.31
  -8   7  -3    3.05    0.34
   8  -7  -3    2.20    0.20
   8   7   3    2.59    0.27
  -8   7  -3    2.37    0.30
  -8  -7   3    2.01    0.24
   9  -7   3    0.09    0.16
  -9   7   3    0.58    0.18
  -9  -7   3    0.33    0.10
   0  -8   3   14.05    0.86
   0  -8   3   13.72    0.88
   0   8  -3   13.79    0.86
   0  -8  -3   15.51    0.87
   1  -8   3    8.52    0.57
  -1  -8  -3    9.01    0.55
   1   8  -3    8.43    0.54
   1  -8   3    8.50    0.55
   1  -8  -3    8.24    0.55
  -1   8  -3    9.12    0.60
   1  -8  -3    8.50    0.55
  -1  -8   3    9.26    0.55
  -1   8  -3    7.95    0.55
   2  -8   3    3.41    0.28
   2  -8   3    3.97    0.28
  -2  -8  -3    3.96    0.27
  -2   8  -3    3.36    0.29
  -2  -8   3    4.11    0.28
   2  -8  -3    3.49    0.28
   2  -8  -3    3.44    0.28
  -2   8  -3    3.94    0.29
  -3  -8  -3    8.30    0.56
   3  -8   3    9.78    0.58
  -3  -8   3   10.18    0.59
  -3   8  -3    8.82    0.61
  -3   8  -3    8.63    0.60
  -3   8  -3    9.61    0.60
   3  -8  -3    8.46    0.59
   3  -8  -3    9.02    0.59
   4  -8   3    3.75    0.29
  -4   8   3    3.36    0.31
  -4   8   3    3.73    0.32
  -4   8  -3    3.56    0.32
  -4  -8   3    3.43    0.28
  -4   8  -3    3.78    0.30
  -4   8  -3    3.51    0.32
   4  -8  -3    3.45    0.29
  -5  -8  -3    1.56    0.16
   5  -8   3    1.92    0.19
   5   8  -3    1.66    0.27
  -5   8   3    1.31    0.21
  -5   8   3    2.00    0.26
  -5  -8   3    1.47    0.19
  -5   8  -3    1.35    0.22
   5  -8  -3    1.83    0.20
  -5  -8   3    1.33    0.18
  -5   8  -3    1.76    0.24
  -5   8  -3    1.72    0.24
  -6   8   3    0.19    0.14
   6   8  -3    0.34    0.15
  -6   8   3    0.22    0.16
   6  -8   3    0.53    0.11
  -6  -8  -3    0.16    0.08
  -6  -8   3    0.49    0.12
  -6   8  -3    0.32    0.16
   6  -8  -3    0.36    0.11
   6   8   3    0.50    0.16
  -6   8  -3    0.13    0.12
  -6  -8   3    0.30    0.12
  -7   8   3    2.22    0.29
  -7   8   3    2.28    0.28
   7  -8   3    2.42    0.21
   7   8  -3    2.14    0.27
  -7  -8   3    1.78    0.23
  -7   8  -3    2.31    0.27
   7   8   3    2.10    0.27
  -7   8  -3    2.12    0.28
   7  -8  -3    2.19    0.21
   8   8  -3    1.98    0.26
  -8   8   3    2.00    0.25
   8   8   3    2.17    0.25
  -8   8  -3    2.14    0.26
  -9   8   3    0.87    0.17
   9   8   3    1.01    0.14
   0  -9   3   11.35    0.69
   0   9  -3    9.91    0.67
   0  -9  -3   10.98    0.68
   0  -9   3   11.19    0.69
  -1  -9  -3   60.78    3.26
   1  -9   3   57.43    3.26
   1  -9   3   51.70    3.25
  -1   9  -3   53.74    3.25
   1  -9  -3   57.15    3.26
   1  -9  -3   56.92    3.26
  -1  -9   3   60.30    3.26
   2  -9   3    3.20    0.27
  -2  -9  -3    3.71    0.26
   2  -9   3    3.32    0.26
   2  -9  -3    3.35    0.27
  -2   9  -3    3.51    0.27
   2  -9  -3    3.02    0.26
   2  -9  -3    2.66    0.26
  -3  -9  -3   10.44    0.66
   3  -9   3   11.33    0.68
  -3   9  -3   10.46    0.71
  -3  -9   3    9.86    0.72
   3  -9  -3   10.46    0.69
   3  -9  -3   10.15    0.68
  -3   9  -3   10.24    0.69
  -3   9  -3   11.12    0.69
   3  -9  -3   10.19    0.67
  -3  -9   3   11.62    0.68
  -4  -9  -3    3.69    0.29
   4  -9   3    4.01    0.31
  -4   9  -3    3.79    0.35
   4  -9  -3    3.80    0.32
  -4   9  -3    3.99    0.34
  -4   9  -3    4.50    0.36
  -4  -9   3    3.82    0.31
  -4  -9   3    3.73    0.31
   5   9  -3    4.60    0.40
   5  -9   3    4.83    0.35
  -5   9   3    4.61    0.39
  -5  -9  -3    3.98    0.34
   5  -9  -3    5.01    0.36
  -5  -9   3    4.88    0.37
  -5   9  -3    3.71    0.40
  -5  -9   3    4.10    0.35
   5   9   3    4.79    0.40
  -5   9  -3    4.99    0.39
   6  -9   3    2.69    0.24
   6   9  -3    3.21    0.38
   6   9   3    3.07    0.36
  -6   9  -3    3.00    0.34
  -6  -9   3    2.32    0.26
   6  -9  -3    2.53    0.25
   7  -9   3    0.62    0.11
  -7   9   3    0.42    0.15
   7   9  -3    0.62    0.16
   7   9   3    0.63    0.17
   7  -9  -3    0.66    0.12
  -7   9  -3    0.53    0.15
  -7  -9   3    0.45    0.11
  -7   9  -3    0.46    0.19
   8  -9   3    0.11    0.14
  -8   9   3    0.18    0.13
   8   9  -3    0.16    0.13
   8   9   3    0.25    0.15
  -8   9  -3    0.38    0.12
  -8  -9   3    0.18    0.10
   9  -9   3    0.02    0.08
   9  -9  -3    0.02    0.08
   0 -10   3   13.44    0.81
   0 -10  -3   12.69    0.81
   0 -10   3   12.20    0.80
   1 -10   3    0.97    0.21
   1 -10   3    1.03    0.15
  -1 -10  -3    0.76    0.13
   1 -10  -3    0.63    0.13
   1 -10  -3    0.64    0.13
  -1  10  -3    0.49    0.11
  -1 -10   3    0.58    0.12
   1 -10  -3    0.66    0.12
   2 -10   3   16.57    1.13
   2 -10   3   17.60    1.16
  -2 -10  -3   20.85    1.14
  -2 -10  -3   20.44    1.17
   2 -10  -3   19.05    1.13
  -2 -10   3   20.29    1.15
  -2 -10   3   18.44    1.13
  -2  10  -3   18.15    1.14
   2 -10  -3   17.47    1.14
   2 -10  -3   18.12    1.14
  -3 -10  -3    5.81    0.42
   3 -10   3    5.88    0.43
  -3 -10  -3    6.40    0.43
   3 -10  -3    5.88    0.43
  -3 -10   3    5.37    0.42
   3 -10  -3    6.39    0.44
  -3 -10   3    6.74    0.45
   4 -10   3   13.54    0.80
  -4 -10  -3   11.34    0.81
  -4 -10   3   13.25    0.81
   4  10   3   13.18    0.99
   4 -10  -3   12.25    0.80
  -4 -10   3   11.08    0.79
  -5  10   3    0.52    0.15
   5  10  -3    0.19    0.14
   5 -10   3    0.40    0.12
  -5 -10  -3    0.22    0.09
   5 -10  -3    0.33    0.12
  -5 -10   3    0.33    0.12
  -5 -10   3    0.28    0.11
  -5  10  -3    0.36    0.15
  -5  10  -3    0.47    0.15
   5  10   3    0.44    0.16
   5  10   3    0.35    0.19
  -6  10   3    0.25    0.13
   6  10  -3    0.48    0.16
   6 -10   3    0.30    0.11
  -6 -10  -3    0.24    0.08
  -6  10  -3    0.44    0.14
  -6 -10   3    0.41    0.12
   6  10   3    0.28    0.14
  -6 -10   3    0.27    0.11
   6 -10  -3    0.33    0.11
   7 -10   3    0.85    0.12
   7  10  -3    0.64    0.16
   7  10   3    0.77    0.18
  -7  10  -3    0.57    0.14
   7 -10  -3    0.70    0.12
  -7 -10   3    0.77    0.15
   8  10  -3    2.41    0.26
  -8  10  -3    2.53    0.26
   8  10   3    2.64    0.25
   0 -11  -3   15.40    0.96
   0 -11   3   16.29    0.96
   0 -11  -3   15.89    0.97
   0 -11   3   15.32    0.97
   0 -11   3   14.17    0.96
  -1 -11  -3    6.50    0.46
  -1 -11  -3    5.85    0.44
   1 -11   3    6.38    0.45
   1 -11   3    6.27    0.46
   1 -11  -3    6.06    0.45
   1 -11  -3    6.59    0.45
   1 -11  -3    5.62    0.44
  -1 -11   3    6.14    0.45
  -1 -11   3    6.55    0.45
  -1  11  -3    5.35    0.49
  -2 -11  -3    1.13    0.17
   2 -11   3    1.26    0.17
  -2  11   3    1.43    0.21
   2 -11   3    1.16    0.19
  -2 -11  -3    1.47    0.19
   2 -11   3    1.41    0.19
  -2 -11   3    1.55    0.20
   2 -11  -3    1.72    0.24
   2 -11  -3    1.52    0.20
  -2 -11   3    1.44    0.19
   2 -11  -3    1.21    0.18
   2 -11  -3    0.97    0.18
   2  11   3    1.40    0.30
  -2  11  -3    1.57    0.20
  -3 -11  -3    2.55    0.25
  -3  11   3    2.57    0.34
  -3 -11  -3    3.31    0.27
   3  11  -3    2.33    0.43
   3 -11   3    2.78    0.26
  -3 -11   3    2.26    0.34
  -3 -11   3    2.79    0.26
   3 -11  -3    3.56    0.37
   3 -11  -3    2.46    0.26
   3 -11  -3    2.88    0.27
  -3 -11   3    3.23    0.29
   3  11   3    3.01    0.48
  -4 -11  -3    4.69    0.36
   4  11  -3    5.00    0.41
  -4  11   3    4.39    0.40
  -4 -11   3    5.12    0.39
  -4 -11   3    4.38    0.36
   4  11   3    4.65    0.42
   4  11   3    5.22    0.50
  -4  11  -3    4.56    0.39
  -4 -11   3    4.41    0.41
   5 -11   3    3.77    0.30
  -5  11   3    3.25    0.32
   5  11  -3    3.45    0.35
  -5 -11  -3    2.88    0.28
   5 -11  -3    3.84    0.31
  -5  11  -3    2.91    0.31
  -5 -11   3    3.49    0.31
   5  11   3    3.69    0.35
  -5 -11   3    3.34    0.32
   6  11  -3    1.37    0.22
   6 -11   3    1.19    0.16
  -6  11   3    1.07    0.18
   6  11   3    1.47    0.22
   6 -11  -3    1.25    0.17
  -6 -11   3    0.91    0.20
   7 -11   3    2.14    0.26
   7  11   3    2.23    0.25
   8 -11   3    0.27    0.10
   8  11  -3    0.31    0.11
   8  11   3    0.42    0.13
   0  12   3    0.04    0.19
   0 -12   3    0.00    0.19
   0 -12  -3    0.04    0.20
   0 -12   3    0.01    0.10
   0 -12  -3    0.01    0.10
   0 -12  -3    0.02    0.11
   0  12  -3   -0.12    0.11
   0 -12   3    0.09    0.10
   0 -12   3   -0.07    0.09
   1 -12   3    4.82    0.39
   1 -12   3    4.52    0.36
   1 -12   3    4.35    0.36
   1  12  -3    4.39    0.38
  -1 -12  -3    4.58    0.37
  -1 -12  -3    4.46    0.36
   1 -12   3    3.69    0.38
  -1  12   3    4.26    0.38
  -1  12  -3    4.45    0.38
  -1 -12   3    4.44    0.40
   1 -12  -3    4.27    0.36
   1  12   3    5.03    0.50
   1 -12  -3    4.24    0.36
   1 -12  -3    4.72    0.40
  -1 -12   3    4.85    0.38
   1 -12  -3    4.22    0.36
  -1 -12   3    4.27    0.36
   2 -12   3    4.35    0.36
  -2 -12  -3    4.31    0.36
  -2  12   3    4.76    0.39
   2  12  -3    4.71    0.38
   2 -12   3    5.05    0.39
   2  12  -3    4.79    0.37
  -2 -12  -3    4.62    0.40
   2 -12   3    3.87    0.35
  -2 -12  -3    4.80    0.38
   2  12   3    5.41    0.51
   2 -12  -3    4.63    0.39
   2 -12  -3    4.42    0.37
  -2 -12   3    4.44    0.36
  -2  12  -3    4.01    0.38
   2 -12  -3    4.08    0.37
  -2 -12   3    4.47    0.40
   2 -12  -3    4.25    0.36
   2  12   3    4.72    0.40
   2  12   3    3.90    0.33
  -2 -12   3    4.49    0.38
   3  12  -3    0.19    0.10
   3 -12   3    0.38    0.11
   3  12  -3    0.31    0.15
   3 -12   3    0.40    0.14
  -3 -12  -3    0.40    0.12
  -3 -12  -3    0.24    0.10
  -3  12   3    0.46    0.14
   3 -12  -3    0.26    0.12
   3 -12  -3    0.59    0.14
   3  12   3    0.51    0.21
  -3 -12   3    0.37    0.13
  -3 -12   3    0.38    0.11
  -3  12  -3    0.26    0.12
   3 -12  -3    0.39    0.14
   3  12   3    0.22    0.13
  -3 -12   3    0.55    0.16
  -4 -12  -3    2.22    0.24
   4  12  -3    2.49    0.28
  -4 -12  -3    2.10    0.26
   4 -12   3    2.46    0.25
  -4  12   3    2.30    0.27
  -4  12  -3    2.34    0.27
   4 -12  -3    2.28    0.25
  -4 -12   3    2.82    0.28
   4  12   3    2.78    0.36
  -4 -12   3    2.42    0.25
   4  12   3    2.42    0.30
  -4 -12   3    2.45    0.29
   5  12  -3    5.26    0.40
  -5  12   3    4.09    0.43
   5 -12   3    4.67    0.37
   5 -12  -3    4.43    0.35
  -5 -12   3    4.23    0.36
  -5 -12   3    3.99    0.36
  -5 -12   3    4.05    0.41
  -6  12   3    0.68    0.13
   6 -12   3    0.75    0.16
   6  12  -3    0.49    0.14
   6  12   3    0.74    0.16
  -6 -12   3    0.58    0.18
   6 -12  -3    0.78    0.16
  -6  12  -3    0.37    0.12
  -6 -12   3    0.58    0.12
  -7  12   3    0.25    0.10
   7  12  -3    0.39    0.13
   7  12   3    0.45    0.14
  -7 -12   3    0.37    0.11
   0  13  -3    1.24    0.19
   0 -13   3    0.94    0.19
   0  13   3    1.11    0.17
   0 -13  -3    0.89    0.20
   0  13   3    1.04    0.29
   0 -13  -3    1.23    0.20
   0 -13   3    0.97    0.18
   0 -13   3    1.10    0.19
   0 -13  -3    1.14    0.19
   1 -13   3    5.19    0.43
  -1 -13  -3    4.96    0.45
  -1 -13  -3    6.00    0.45
   1  13  -3    6.21    0.45
   1 -13   3    6.08    0.47
  -1  13   3    5.75    0.45
  -1 -13  -3    6.06    0.44
   1 -13   3    4.96    0.44
   1 -13   3    5.10    0.43
   1  13   3    4.82    0.52
   1 -13  -3    5.41    0.44
  -1  13  -3    6.18    0.46
  -1 -13   3    6.04    0.45
   1  13   3    6.00    0.42
   1  13   3    6.16    0.58
   1 -13  -3    5.56    0.46
   1 -13  -3    5.40    0.44
  -1 -13   3    6.07    0.45
  -1 -13   3    5.47    0.46
   2 -13   3    7.79    0.58
  -2  13   3    6.37    0.67
   2  13  -3    7.73    0.53
  -2 -13  -3    7.25    0.58
   2 -13   3    8.01    0.54
   2 -13   3    7.32    0.53
   2  13   3    7.30    0.49
  -2 -13   3    8.49    0.71
   2  13   3    6.16    0.67
   2 -13  -3    7.58    0.53
   2 -13  -3    7.07    0.64
   2 -13  -3    8.45    0.62
   2  13   3    6.33    0.53
   2 -13  -3    7.65    0.55
   3  13  -3    0.28    0.13
  -3  13   3    0.32    0.14
   3  13  -3    0.20    0.10
  -3 -13  -3    0.18    0.13
   3 -13   3    0.31    0.11
  -3 -13  -3    0.43    0.13
  -3 -13  -3    0.34    0.12
   3  13   3    0.10    0.18
  -3 -13   3    0.23    0.14
  -3 -13   3    0.55    0.14
  -3 -13   3    0.38    0.14
   3 -13  -3    0.36    0.14
   3 -13  -3    0.21    0.11
   3  13   3    0.40    0.14
  -3  13  -3    0.15    0.13
   4  13  -3    9.44    0.71
  -4  13   3   11.89    0.73
   4 -13   3   11.21    0.71
  -4 -13  -3   10.75    0.70
  -4 -13  -3    9.89    0.72
  -4 -13  -3    9.06    0.69
  -4 -13   3   12.20    0.72
  -4 -13   3   10.76    0.72
   4 -13  -3   11.29    0.71
   4  13   3   11.68    0.74
   4  13   3   10.28    0.87
  -5 -13  -3    0.18    0.08
  -5  13   3    0.03    0.10
   5 -13   3    0.01    0.09
   5  13  -3    0.04    0.13
  -5 -13   3    0.09    0.11
   5 -13  -3    0.19    0.10
  -5 -13   3    0.19    0.10
  -5  13  -3    0.11    0.12
   5  13   3    0.16    0.12
   5  13   3    0.20    0.15
  -6 -13  -3    0.35    0.11
  -6  13   3    0.62    0.11
  -6 -13   3    0.46    0.11
  -6 -13   3    0.38    0.12
   7  13   3    2.19    0.23
   0 -14   3    0.03    0.10
   0  14   3    0.09    0.11
   0 -14  -3    0.04    0.11
   0 -14  -3    0.20    0.13
   0  14  -3    0.09    0.12
   0 -14   3    0.02    0.11
   0 -14  -3    0.03    0.12
   0 -14   3    0.08    0.13
   1 -14   3   10.30    0.77
  -1 -14  -3   11.95    0.75
   1 -14   3   11.31    0.74
   1  14  -3   11.54    0.72
  -1 -14  -3   11.23    0.73
   1 -14   3   10.58    0.71
  -1 -14  -3   10.73    0.75
  -1  14   3   11.50    0.73
   1 -14   3   10.55    0.74
  -1 -14   3   10.32    0.74
  -1 -14   3   10.80    0.73
  -1  14  -3   11.44    0.74
   1 -14  -3    9.46    0.72
   1  14   3   10.83    0.69
   1 -14  -3   11.81    0.75
   1 -14  -3   10.89    0.72
  -1 -14   3   10.77    0.75
  -2  14   3    0.15    0.13
   2  14  -3    0.19    0.10
   2 -14   3    0.02    0.10
  -2 -14  -3    0.16    0.13
   2 -14   3    0.15    0.13
  -2 -14  -3    0.20    0.13
  -2 -14  -3    0.11    0.11
   2 -14  -3   -0.08    0.10
   2 -14  -3    0.14    0.11
   2 -14  -3    0.16    0.13
   2  14   3    0.15    0.18
   2  14   3    0.09    0.18
  -2 -14   3    0.18    0.12
  -2 -14   3    0.10    0.12
  -2  14  -3    0.16    0.13
  -2 -14   3    0.07    0.13
  -3 -14  -3    0.29    0.15
  -3 -14  -3    0.29    0.16
   3 -14   3    0.35    0.12
   3  14  -3    0.30    0.13
  -3 -14  -3    0.42    0.14
   3  14   3    0.21    0.14
   3 -14  -3    0.39    0.14
  -3 -14   3    0.41    0.13
   3  14   3    0.31    0.19
  -3 -14   3    0.44    0.15
   3 -14  -3    0.21    0.11
   4 -14   3    2.09    0.28
  -4  14   3    1.76    0.23
   4  14  -3    1.59    0.23
  -4 -14  -3    1.72    0.20
  -4 -14  -3    1.46    0.21
   4 -14  -3    1.42    0.23
   4  14   3    1.66    0.24
  -4  14  -3    2.05    0.24
  -4 -14   3    1.69    0.24
   4  14   3    1.46    0.27
  -5 -14  -3    0.28    0.12
  -5 -14  -3    0.27    0.09
  -5  14   3    0.45    0.12
   5  14  -3    0.35    0.15
   5  14   3    0.39    0.19
  -5  14  -3    0.50    0.11
  -5 -14   3    0.49    0.19
  -5 -14   3    0.35    0.12
  -6  14   3    1.23    0.15
   6  14  -3    1.07    0.17
  -6 -14   3    0.95    0.13
  -6 -14   3    1.54    0.20
   0 -15  -3    2.17    0.28
   0  15   3    1.92    0.23
   0 -15   3    1.91    0.27
   0 -15  -3    2.81    0.41
   0  15  -3    2.25    0.26
   0 -15   3    2.05    0.23
   1 -15   3    1.93    0.23
  -1 -15  -3    2.68    0.27
   1  15  -3    2.48    0.24
  -1  15   3    2.32    0.24
   1 -15   3    2.66    0.26
  -1 -15  -3    2.29    0.37
   1 -15   3    2.16    0.25
  -1 -15  -3    2.55    0.29
  -1 -15   3    2.41    0.28
   1 -15  -3    2.25    0.26
  -1  15  -3    2.49    0.26
   1  15   3    2.11    0.21
  -1 -15   3    2.20    0.30
   1 -15  -3    2.37    0.25
  -2  15   3    0.65    0.15
   2 -15   3    0.57    0.17
  -2 -15  -3    0.58    0.14
   2 -15   3    0.48    0.12
  -2 -15  -3    0.59    0.16
  -2 -15   3    0.41    0.13
  -2 -15   3    0.83    0.16
   2  15   3    0.54    0.14
  -2  15  -3    0.45    0.13
   2 -15  -3    0.64    0.15
   2 -15  -3    0.57    0.14
  -3 -15  -3    3.65    0.34
   3  15  -3    3.96    0.32
  -3  15   3    4.00    0.33
  -3 -15  -3    3.90    0.32
  -3 -15   3    4.17    0.33
   3  15   3    4.21    0.35
  -3 -15   3    3.71    0.34
  -3  15  -3    3.71    0.33
  -4 -15  -3    0.14    0.08
   4  15  -3    0.15    0.10
  -4 -15  -3    0.13    0.08
  -4  15   3    0.27    0.11
  -4 -15   3    0.36    0.13
  -4 -15   3    0.20    0.10
   4  15   3    0.06    0.09
  -4  15  -3    0.31    0.11
   5  15  -3    0.39    0.10
   5  15   3    0.27    0.09
  -5 -15   3    0.69    0.12
  -5 -15   3    0.47    0.10
   0 -16  -3   -0.05    0.10
   0  16  -3   -0.01    0.12
   0 -16  -3    0.03    0.10
   0 -16   3   -0.11    0.10
   0  16   3    0.08    0.10
   0 -16   3   -0.02    0.10
  -1  16   3    3.06    0.34
  -1 -16  -3    3.71    0.30
  -1 -16  -3    3.54    0.31
   1  16  -3    2.74    0.25
  -1  16  -3    3.41    0.32
  -1 -16   3    3.80    0.32
   1 -16  -3    3.70    0.35
  -1 -16   3    3.21    0.32
  -2  16   3    5.61    0.45
  -2 -16  -3    6.39    0.48
  -2 -16  -3    6.04    0.43
  -2 -16   3    5.74    0.46
   2 -16  -3    4.99    0.41
  -3  16   3    2.06    0.20
  -3 -16  -3    1.54    0.18
  -3 -16  -3    1.37    0.18
   3  16   3    1.26    0.17
  -3 -16   3    1.98    0.21
  -3  16  -3    1.88    0.20
  -3 -16   3    1.79    0.20
  -4 -16  -3    0.27    0.07
  -4 -16   3    0.42    0.10
  -4 -16   3    0.40    0.11
  -4  16  -3    0.34    0.08
   4  16   3    0.43    0.11
   0 -17   3    0.21    0.09
   0 -17  -3    0.20    0.09
   0  17  -3    0.05    0.09
  -1 -17  -3    0.61    0.14
  -1  17   3    0.79    0.11
   1 -17  -3    0.75    0.12
  -1  17  -3    0.44    0.13
  -1 -17   3    0.97    0.14
  -2 -17  -3    1.82    0.19
  -2  17   3    1.47    0.15
  -2 -17  -3    1.40    0.21
  -2 -17   3    1.06    0.17
  -1   0  -4   36.32    2.30
  -1   0  -4   34.08    1.94
   1   0  -4   34.93    1.89
  -1   0   4   31.62    1.89
   1   0   4   35.24    1.91
   1   0  -4   31.84    2.10
   1   0  -4   32.29    1.89
   1   0   4   31.79    2.24
  -1   0   4   31.69    2.11
  -2   0   4   90.48    5.21
   2   0   4   79.96    5.34
  -2   0  -4   95.68    5.45
  -2   0   4   79.55    5.09
   3   0   4   11.18    1.21
   3   0  -4   12.02    0.67
  -3   0  -4   11.54    0.73
   3   0  -4   12.30    0.68
  -3   0   4   10.07    0.91
   3   0  -4   12.22    0.69
  -3   0  -4   10.87    0.66
  -3   0   4   10.65    0.98
   3   0  -4   10.72    0.67
  -3   0  -4   12.53    1.25
  -4   0  -4    0.48    0.11
  -4   0   4    0.01    0.18
  -4   0  -4    0.29    0.06
  -5   0  -4   33.31    2.08
   5   0  -4   38.18    2.09
  -5   0   4   38.23    2.11
  -6   0   4    1.67    0.21
  -6   0   4    2.28    0.21
  -7   0   4    2.29    0.24
  -7   0  -4    2.08    0.21
  -7   0   4    2.07    0.24
  -8   0   4   41.12    2.51
  -8   0   4   38.80    2.45
  -8   0   4   45.29    2.47
   8   0   4   46.29    2.69
  -8   0  -4   42.26    2.43
  -8   0  -4   37.18    2.43
   9   0   4    2.36    0.39
  -9   0   4    2.48    0.29
  -9   0  -4    1.90    0.31
  -9   0   4    2.07    0.27
   9   0  -4    2.41    0.34
 -10   0   4    0.62    0.19
 -10   0  -4    0.70    0.12
   0   1  -4    3.02    0.19
   1  -1   4  499.63   28.91
  -1  -1  -4  525.69   28.95
   1   1   4  480.46   28.93
  -1  -1   4  515.40   28.86
   1  -1  -4  520.46   28.68
  -1   1  -4  513.08   28.94
  -2  -1  -4  133.69    7.38
   2  -1   4  112.53    7.21
  -2   1   4  120.44    6.82
  -2   1   4  112.78    6.83
   2   1   4  117.38    7.35
  -2  -1   4  134.61    7.31
  -2  -1   4  109.83    7.11
  -3  -1  -4   63.31    3.44
  -3  -1  -4   62.15    4.12
   3   1  -4   60.86    3.36
   3  -1   4   51.63    3.91
   3  -1   4   62.56    3.41
   3   1  -4   54.04    3.38
  -3   1  -4   62.24    4.06
  -3   1  -4   64.92    3.42
  -3  -1   4   54.50    3.81
   3   1   4   59.30    3.41
   3  -1  -4   57.73    3.36
  -3   1  -4   60.38    3.36
  -3  -1   4   60.20    3.36
   3  -1  -4   59.12    3.37
  -3  -1   4   61.09    4.01
   3   1   4   56.28    4.11
   4   1  -4  142.43    7.86
  -4  -1  -4  141.18    7.96
   4   1  -4  132.08    7.93
   4  -1   4  147.49    7.92
   4  -1  -4  142.16    7.86
  -4   1  -4  139.38    7.94
  -4  -1   4  128.54    8.44
  -4   1  -4  142.32    7.86
   4   1   4  143.20    7.93
   4  -1  -4  138.32    7.86
   5   1  -4    2.30    0.18
  -5   1   4    2.54    0.21
  -5   1  -4    2.26    0.19
  -5  -1   4    2.50    0.20
  -5   1  -4    2.48    0.20
   5  -1  -4    2.46    0.19
  -6   1   4   11.44    0.68
  -6   1   4    9.50    0.67
  -6  -1   4    9.67    0.65
   6  -1  -4   10.95    0.63
  -7   1   4    7.62    0.51
  -7  -1  -4    6.96    0.47
   7  -1   4    7.10    0.68
  -7   1   4    7.20    0.53
  -7  -1   4    6.82    0.50
  -7   1  -4    6.95    0.49
  -7  -1   4    6.42    0.49
  -7   1  -4    6.86    0.49
  -8   1   4    8.94    0.61
  -8  -1  -4    7.74    0.56
  -8   1   4    7.96    0.65
  -8   1   4    9.58    0.62
  -8   1  -4    8.28    0.58
  -8  -1   4    8.88    0.60
  -8  -1   4    7.25    0.58
  -8  -1   4    9.37    0.68
   8   1   4    9.52    0.79
  -8   1  -4    7.78    0.59
   9  -1   4    4.53    0.62
  -9   1   4    5.47    0.44
  -9  -1  -4    5.20    0.41
  -9  -1   4    5.89    0.51
  -9  -1   4    6.11    0.45
   9   1   4    5.35    0.63
  -9  -1   4    5.98    0.47
 -10  -1  -4   -0.14    0.12
 -10   1   4    0.04    0.14
  10  -1   4    0.01    0.13
  10   1   4    0.07    0.12
  10  -1  -4    0.13    0.12
 -10   1  -4    0.18    0.09
 -10  -1   4    0.08    0.11
   0   2   4  470.31   26.99
   0  -2   4  482.84   27.06
   0   2  -4  472.80   27.06
   2  -2   4  491.01   28.79
  -2  -2  -4  527.23   28.97
  -2   2  -4  522.00   28.85
  -2  -2   4  487.98   28.81
   2   2   4  446.65   28.93
  -2  -2   4  553.68   29.05
   3   2  -4  129.29    8.25
  -3  -2  -4  159.31    9.08
   3   2  -4  137.66    8.18
   3  -2   4  144.35    8.17
  -3  -2  -4  147.80    8.22
  -3   2  -4  149.65    9.05
  -3  -2   4  156.39    9.13
   3  -2  -4  143.67    8.14
   3   2   4  137.91    9.05
  -3  -2   4  137.97    8.79
  -3   2  -4  151.95    8.20
   4   2  -4  179.39    9.68
   4   2  -4  166.91    9.73
   4  -2   4  178.04    9.73
  -4  -2  -4  187.82    9.83
   4   2   4  170.24    9.76
  -4  -2   4  155.18   10.46
  -4   2  -4  167.32    9.75
  -5   2   4    2.00    0.19
  -5  -2  -4    1.77    0.13
   5  -2   4    1.77    0.14
  -5  -2   4    1.94    0.17
   5  -2  -4    1.73    0.17
  -5   2  -4    1.76    0.17
   5  -2  -4    1.87    0.16
  -5   2  -4    2.00    0.19
  -6  -2  -4   15.99    0.99
  -6   2   4   18.13    1.05
   6  -2  -4   18.33    1.01
  -6   2  -4   16.26    1.03
  -6  -2   4   16.22    1.02
  -7   2   4   11.76    0.75
  -7  -2  -4   10.40    0.66
  -7  -2   4   10.27    0.69
  -7  -2   4    9.82    0.69
  -7   2  -4   11.80    0.73
   7  -2  -4   11.81    0.65
   7   2   4    9.52    1.10
  -7   2  -4    9.13    0.70
   8  -2   4    1.41    0.39
  -8   2   4    1.08    0.22
  -8   2   4    1.08    0.20
  -8  -2   4    0.95    0.17
   8   2   4    1.23    0.32
  -8   2  -4    1.02    0.17
  -8   2  -4    0.60    0.19
  -9   2   4    0.63    0.17
   9  -2   4    0.76    0.31
  -9   2   4    0.86    0.21
  -9  -2  -4    0.51    0.15
  -9  -2   4    0.48    0.18
   9   2   4    0.22    0.20
   9  -2  -4    0.42    0.20
  10  -2   4    0.69    0.20
 -10   2  -4    1.13    0.16
  10   2   4    0.94    0.19
  10  -2  -4    0.63    0.17
 -10  -2   4    0.89    0.15
   0  -3   4  236.85   14.21
   0   3   4  250.65   14.19
  -1   3   4  230.91   14.78
   1  -3   4  257.48   15.30
   1   3  -4  277.15   15.23
  -1  -3  -4  267.42   15.15
  -1  -3   4  245.15   15.09
   1   3   4  238.04   15.13
   1  -3  -4  267.06   14.77
  -1   3  -4  287.36   15.15
   2  -3   4  303.54   17.68
  -2  -3  -4  314.53   17.96
  -2  -3   4  296.72   17.81
  -2  -3   4  332.72   18.10
   2   3   4  267.45   17.89
  -2   3  -4  315.43   17.75
   3   3  -4   80.96    4.66
   3  -3   4   86.23    4.71
   3   3  -4   78.08    4.72
  -3  -3  -4   87.72    4.78
   3   3   4   81.48    4.74
  -3  -3   4   78.07    5.47
  -3  -3   4   89.05    5.85
   3  -3  -4   82.42    4.68
  -3   3  -4   81.39    4.68
  -3   3  -4   79.77    5.34
  -3   3  -4   85.81    4.74
  -3  -3   4   83.62    4.67
   4   3  -4   68.46    4.09
  -4  -3  -4   74.29    4.17
   4  -3   4   73.93    4.13
  -4   3   4   70.23    4.04
  -4   3  -4   68.27    4.08
   4  -3  -4   73.05    4.02
  -4   3  -4   66.31    4.03
  -4   3  -4   69.97    4.03
  -4  -3   4   69.33    4.02
   4   3   4   71.67    4.11
  -4   3  -4   76.79    4.04
   4  -3  -4   69.91    4.02
   5  -3   4   27.00    1.51
  -5  -3  -4   25.53    1.49
  -5   3   4   26.22    1.55
  -5  -3   4   25.45    1.53
   5  -3  -4   24.52    1.53
   5  -3  -4   27.71    1.56
  -5   3  -4   28.30    1.56
  -5   3  -4   25.75    1.54
  -6   3   4   33.40    1.89
  -6  -3  -4   28.88    1.82
  -6   3   4   33.76    1.89
  -6  -3   4   28.34    1.86
   6  -3  -4   33.36    1.85
  -6   3  -4   33.94    1.88
  -7   3   4   12.76    0.94
   7   3  -4   12.52    0.84
  -7   3   4   12.10    0.84
  -7   3  -4   12.71    0.92
   7   3   4   13.98    1.04
   7  -3  -4   13.41    0.78
  -8   3   4    7.72    0.60
  -8   3   4    8.09    0.59
   8   3  -4    7.21    0.52
  -8   3  -4    6.88    0.54
  -8  -3   4    6.71    0.59
   9  -3   4    4.47    0.55
  -9   3   4    4.53    0.36
  -9  -3   4    3.61    0.33
  -9  -3   4    3.72    0.37
  -9   3  -4    3.84    0.43
  -9  -3   4    3.07    0.31
  10  -3   4    0.61    0.19
 -10  -3   4    1.11    0.16
  10  -3  -4    0.81    0.19
   0  -4   4  235.77   13.11
   0   4   4  205.17   12.95
   1   4  -4   62.16    3.67
  -1   4   4   66.66    3.69
   1   4  -4   64.01    3.68
   1  -4   4   64.62    4.30
  -1  -4  -4   71.70    4.49
   1   4  -4   58.79    3.72
  -1  -4  -4   68.65    3.74
   1  -4   4   67.21    3.72
   1   4   4   67.27    3.73
  -1   4  -4   63.36    3.68
  -1   4  -4   73.54    4.45
   1  -4  -4   64.69    4.06
   1   4   4   61.82    4.42
  -1  -4   4   61.49    4.38
  -1   4  -4   62.77    3.68
  -1   4  -4   66.40    3.73
  -2  -4  -4  269.92   15.42
   2  -4  -4  257.73   14.46
  -2  -4   4  267.36   15.54
  -2   4  -4  253.22   15.10
  -2  -4   4  216.12   15.13
   2  -4  -4  272.26   14.47
  -3  -4  -4   56.80    3.41
   3   4  -4   60.90    3.53
  -3  -4  -4   62.88    3.56
   3   4  -4   53.37    3.50
   3  -4   4   65.27    3.49
   3   4  -4   60.83    3.43
   3  -4   4   60.32    3.44
  -3  -4  -4   69.12    4.73
  -3  -4   4   62.01    3.44
  -3   4  -4   63.47    3.45
  -3   4  -4   63.33    3.46
  -3   4  -4   61.22    3.46
   3  -4  -4   59.47    3.45
  -3   4  -4   59.99    3.51
  -3  -4   4   55.61    4.38
   3   4   4   57.94    4.59
  -3  -4   4   66.13    4.82
   3   4   4   58.88    3.52
   4  -4   4   12.00    0.85
   4  -4   4   13.49    0.79
  -4   4  -4   14.30    0.81
  -4   4  -4   13.31    0.82
  -4  -4   4   12.93    0.79
   4  -4  -4   13.26    0.80
  -4   4  -4   13.75    0.81
  -5  -4  -4   13.43    0.85
  -5   4   4   14.38    0.92
  -5   4  -4   16.05    0.93
  -5   4  -4   15.43    0.92
   5  -4  -4   14.37    0.90
   5  -4  -4   15.56    0.90
  -5  -4   4   15.25    0.90
   6  -4   4   27.96    1.58
  -6   4   4   26.98    1.64
  -6   4   4   27.18    1.65
  -6  -4   4   25.48    1.61
   6  -4  -4   28.06    1.61
  -6   4  -4   25.37    1.64
  -6   4  -4   30.32    1.66
  -6   4  -4   28.39    1.64
  -7   4   4   12.54    0.81
   7   4  -4   12.95    0.83
  -7   4   4   12.56    0.82
   7  -4  -4   13.01    0.75
  -7   4  -4   10.68    0.80
  -7  -4   4   10.69    0.78
  -7  -4   4   11.67    0.78
  -7   4  -4   13.32    0.81
  -8   4   4    2.91    0.33
   8  -4   4    2.68    0.41
  -8   4   4    3.28    0.32
  -8  -4  -4    2.46    0.21
   8   4  -4    2.83    0.30
  -8   4  -4    2.97    0.30
   8   4   4    2.89    0.42
  -8  -4   4    2.59    0.27
  -8   4  -4    3.31    0.31
  -8  -4   4    2.60    0.27
  -9   4   4    1.02    0.20
  -9  -4   4    0.87    0.23
  -9   4  -4    1.09    0.20
  -9  -4   4    0.85    0.16
  10  -4  -4    0.96    0.22
 -10  -4   4    0.67    0.17
   0   5  -4   14.20    0.93
   0  -5  -4   12.59    1.41
   0  -5   4   16.43    0.95
   0   5  -4   15.60    1.63
   0   5   4   12.87    1.39
   0  -5   4   17.08    1.62
   0  -5   4   14.80    0.88
   0   5   4   15.65    0.92
   0   5  -4   14.95    0.88
   0   5  -4   15.12    0.89
   0  -5  -4   15.67    0.93
   1   5  -4   68.14    3.85
   1   5  -4   60.22    3.91
  -1  -5  -4   73.44    4.84
   1   5  -4   67.99    3.86
  -1  -5  -4   69.14    3.85
   1  -5   4   71.58    4.66
   1  -5   4   71.20    3.92
  -1  -5  -4   71.09    3.94
  -1   5  -4   67.83    3.86
   1   5   4   62.92    4.72
  -1   5  -4   69.24    3.92
   1   5   4   67.21    3.92
   1  -5  -4   68.01    3.86
  -1   5  -4   66.12    3.87
   1  -5  -4   71.72    4.41
  -1  -5   4   63.39    4.69
  -1   5  -4   74.34    4.80
  -2   5   4  117.58    6.40
  -2   5   4  102.20    6.41
  -2  -5  -4  115.52    6.39
  -2  -5  -4  108.36    6.40
  -2  -5  -4  109.55    6.51
   2   5  -4  121.44    6.52
   2   5  -4  114.81    6.40
  -2   5  -4  118.09    7.33
   2  -5  -4  117.53    6.67
  -2  -5   4  105.57    7.40
   2   5   4  117.30    6.49
  -2  -5   4  128.68    7.89
  -2   5  -4  111.44    6.48
   2  -5  -4  109.78    6.42
   3  -5   4   47.19    2.60
   3  -5   4   45.79    2.55
  -3  -5  -4   50.78    4.05
   3   5  -4   45.22    2.66
  -3  -5  -4   39.75    2.52
  -3  -5  -4   46.88    2.69
  -3   5  -4   41.98    2.63
  -3   5  -4   45.18    2.57
   3  -5  -4   45.91    2.56
   3   5   4   44.40    2.64
  -3  -5   4   41.79    3.70
  -3   5  -4   42.59    2.57
  -3  -5   4   46.06    2.55
   4  -5   4   21.46    1.25
  -4   5   4   20.58    1.27
  -4   5  -4   23.50    1.27
  -4  -5   4   21.34    1.25
  -4   5  -4   20.27    1.27
   4  -5  -4   20.58    1.26
  -4   5  -4   21.63    1.28
  -5  -5  -4   16.77    1.02
  -5   5   4   17.52    1.10
   5  -5   4   18.85    1.06
  -5   5   4   17.29    1.11
  -5   5  -4   19.08    1.11
   5  -5  -4   18.94    1.08
  -5  -5   4   18.10    1.07
   5  -5  -4   17.16    1.07
  -5   5  -4   17.09    1.10
  -6   5   4   11.56    0.75
  -6   5   4   11.64    0.76
  -6  -5  -4    9.59    0.65
   6  -5  -4   12.02    0.71
  -6   5  -4   11.81    0.74
  -6  -5   4   10.31    0.71
  -6   5  -4   11.81    0.76
   7   5  -4    2.70    0.29
  -7   5   4    2.66    0.29
  -7   5   4    2.86    0.31
  -7   5  -4    2.60    0.28
   7  -5  -4    2.87    0.23
   7   5   4    2.44    0.29
  -7  -5   4    2.20    0.24
  -7   5  -4    2.63    0.30
  -7  -5   4    2.09    0.24
  -8   5   4    3.42    0.34
   8  -5   4    3.75    0.49
   8   5  -4    3.55    0.33
  -8   5   4    3.50    0.36
  -8   5  -4    3.49    0.34
  -8  -5   4    2.73    0.29
  -8  -5   4    3.09    0.31
  -8   5  -4    4.21    0.35
  -9   5   4    2.08    0.27
   9  -5   4    2.15    0.34
  -9   5  -4    2.04    0.26
  -9  -5   4    1.34    0.21
  -9  -5   4    1.64    0.28
 -10   5   4    0.87    0.15
  10  -5  -4    0.62    0.15
   0  -6  -4   84.25    5.58
   0  -6   4   90.38    5.86
   0   6  -4   79.55    4.62
   0   6  -4   79.37    4.61
   0   6   4   78.89    4.66
   0   6  -4   84.15    4.69
   0   6  -4   81.59    4.71
   0  -6   4   77.58    5.55
  -1  -6  -4   32.23    1.71
   1   6  -4   31.03    1.82
   1  -6   4   32.20    2.67
   1  -6   4   31.55    1.72
   1   6  -4   29.52    1.72
   1   6  -4   29.73    1.71
   1   6  -4   25.57    1.77
  -1  -6  -4   32.33    2.79
  -1   6  -4   29.67    1.73
   1   6   4   29.75    1.78
   1   6   4   25.18    2.56
   1  -6  -4   31.26    2.40
  -1  -6   4   29.04    2.62
  -1   6  -4   30.05    1.71
  -1   6  -4   28.80    1.78
  -1   6  -4   28.87    2.64
   2   6  -4   78.67    4.42
   2   6  -4   70.09    4.51
   2   6  -4   73.55    4.53
  -2  -6  -4   80.27    4.62
  -2  -6  -4   73.43    4.42
  -2  -6  -4   87.81    5.96
  -2  -6  -4   81.06    4.41
   2  -6   4   83.31    4.45
   2  -6   4   83.89    4.50
  -2  -6   4   83.05    6.04
   2   6   4   74.05    4.54
   2  -6  -4   77.99    4.44
  -2   6  -4   78.02    4.45
  -2   6  -4   79.81    4.44
  -2  -6   4   80.14    4.43
   2  -6  -4   80.38    4.86
  -2  -6   4   76.47    5.64
  -2   6  -4   73.17    4.51
  -3  -6  -4    2.95    0.21
  -3  -6  -4    2.94    0.22
  -3  -6  -4    3.26    1.26
  -3   6   4    3.18    0.26
  -3  -6  -4    3.63    0.40
  -3  -6   4    3.33    0.24
   3   6   4    3.01    0.32
   3  -6  -4    3.29    0.25
   3   6   4    2.85    1.15
  -3   6  -4    3.25    0.26
  -3   6  -4    3.59    0.25
   4  -6   4   54.19    3.07
  -4   6   4   55.68    3.11
  -4  -6   4   52.74    3.07
  -4   6  -4   56.52    3.09
  -4   6  -4   54.35    3.10
   4  -6  -4   51.57    3.08
  -4   6  -4   51.82    3.10
  -5   6   4    7.68    0.54
   5  -6   4    7.57    0.47
  -5  -6  -4    6.17    0.42
  -5   6   4    6.72    0.52
  -5   6  -4    7.14    0.51
   5  -6  -4    7.29    0.48
  -5  -6   4    6.78    0.47
  -5   6  -4    7.05    0.50
  -5   6  -4    7.39    0.51
   6   6  -4    6.70    0.52
  -6   6   4    6.15    0.50
   6  -6   4    6.67    0.44
  -6  -6  -4    6.08    0.41
  -6   6   4    7.84    0.57
  -6   6  -4    7.33    0.51
  -6  -6   4    6.35    0.47
  -6  -6   4    6.11    0.46
  -6   6  -4    7.95    0.72
   6  -6  -4    6.16    0.45
   7  -6   4    4.05    0.32
  -7   6   4    3.80    0.36
   7   6  -4    3.63    0.35
  -7   6   4    3.36    0.34
  -7  -6   4    3.02    0.31
  -7   6  -4    3.86    0.35
   7  -6  -4    3.97    0.29
  -7   6  -4    3.62    0.36
  -7  -6   4    3.35    0.31
   7   6   4    3.09    0.32
   8  -6   4    2.58    0.42
   8   6  -4    3.23    0.32
  -8   6   4    3.41    0.33
  -8   6   4    3.51    0.33
  -8   6  -4    3.12    0.34
   8   6   4    3.03    0.37
  -8  -6   4    2.61    0.29
  -8   6  -4    3.59    0.32
  -8  -6   4    2.57    0.27
  -9   6   4    1.19    0.20
   9  -6   4    1.13    0.27
  -9  -6   4    0.81    0.16
  -9   6  -4    0.99    0.18
  10  -6   4    0.05    0.09
  10  -6  -4    0.04    0.08
   0  -7   4   64.41    3.67
   0   7  -4   59.07    3.75
   0  -7  -4   71.80    4.97
   0  -7   4   68.67    5.11
   0   7  -4   61.47    3.66
   0  -7  -4   66.70    3.67
   1   7  -4   78.32    4.47
   1  -7   4   75.75    5.81
   1   7  -4   73.82    4.48
   1  -7   4   77.66    4.37
  -1  -7  -4   76.37    4.36
  -1  -7  -4   85.52    5.92
   1   7  -4   75.67    4.36
  -1   7  -4   72.20    4.36
  -1  -7   4   68.53    5.52
  -1   7  -4   75.67    4.46
  -1  -7   4   79.67    4.37
  -1  -7   4   81.00    5.99
   1  -7  -4   78.97    5.30
   1  -7  -4   80.00    4.37
  -1   7  -4   78.52    4.41
   2   7  -4   29.39    1.73
   2   7  -4   29.86    1.88
   2  -7   4   31.09    1.74
   2  -7  -4   32.47    1.75
  -2   7  -4   28.44    1.76
  -2   7  -4   29.00    1.75
  -2  -7   4   26.37    4.14
   2  -7  -4   30.57    1.75
   2  -7  -4   30.85    2.37
  -2  -7   4   31.63    3.55
  -2   7  -4   29.50    1.74
  -3  -7  -4    5.61    0.40
  -3   7   4    5.98    0.44
  -3   7  -4    6.59    0.46
  -3   7  -4    7.03    0.45
   3  -7  -4    6.38    0.43
   3  -7  -4    6.07    0.43
  -3   7  -4    7.13    0.44
  -3  -7   4    7.20    0.43
  -4   7   4    2.17    0.24
  -4  -7  -4    2.32    0.18
   4  -7   4    2.58    0.21
  -4   7  -4    2.35    0.25
   4  -7  -4    2.24    0.21
  -4   7  -4    2.68    0.25
  -4   7  -4    2.61    0.23
  -4   7  -4    2.59    0.24
  -5   7   4    0.81    0.17
  -5   7   4    0.76    0.17
  -5  -7  -4    0.60    0.09
   5  -7  -4    0.86    0.14
  -5  -7   4    0.81    0.16
  -5   7  -4    0.90    0.18
  -5   7  -4    0.48    0.15
  -5  -7   4    0.63    0.13
  -5   7  -4    0.64    0.15
  -6   7   4   14.98    1.05
   6  -7   4   16.78    0.95
   6   7  -4   15.71    1.01
  -6   7   4   15.30    1.01
   6   7   4   16.68    1.02
  -6  -7   4   13.67    0.98
  -6   7  -4   16.56    1.02
   6  -7  -4   15.97    0.97
  -6   7  -4   14.84    1.00
  -6  -7   4   15.42    0.98
   7   7  -4   10.07    0.69
  -7   7   4    8.36    0.68
   7  -7  -4   10.54    0.63
   7   7   4   10.82    0.69
  -7  -7   4    8.26    0.65
  -7   7  -4   10.68    0.81
   8   7  -4    1.12    0.21
  -8   7   4    0.83    0.21
  -8  -7   4    0.91    0.17
  -8  -7   4    0.81    0.14
   8  -7  -4    0.74    0.14
  -9  -7   4    1.64    0.20
   0  -8  -4  111.11    5.89
   0  -8   4  104.63    5.88
   0  -8   4   99.58    5.88
   0   8  -4  100.57    5.88
  -1  -8  -4    8.06    0.49
   1   8  -4    7.60    0.49
   1  -8   4    7.49    0.49
   1  -8   4    7.40    0.52
  -1  -8   4    7.07    0.50
   1  -8  -4    7.26    0.50
   1  -8  -4    7.68    0.50
  -1  -8   4    8.24    0.50
  -1   8  -4    8.31    0.50
  -1   8  -4    7.19    0.51
  -2  -8  -4    9.03    0.54
   2  -8   4    8.48    0.55
   2  -8   4    8.56    0.56
  -2   8  -4    8.14    0.57
   2  -8  -4    7.86    0.55
   2  -8  -4    8.87    0.56
  -2   8  -4    8.70    0.56
  -2   8  -4    8.38    0.55
  -2  -8   4    8.73    0.55
   3  -8   4    8.94    0.56
  -3  -8   4    9.60    0.57
   3  -8  -4    8.16    0.57
  -3   8  -4    8.31    0.59
   3  -8  -4    8.83    0.57
  -3   8  -4    8.40    0.58
  -4  -8  -4   21.79    1.31
   4  -8   4   23.11    1.34
  -4   8   4   22.03    1.36
  -4  -8   4   19.54    1.34
  -4   8  -4   22.78    1.38
  -4   8  -4   23.60    1.36
  -4   8  -4   22.89    1.37
  -4  -8   4   21.77    1.34
   4  -8  -4   22.76    1.34
  -4   8  -4   24.06    1.36
  -5   8   4    8.40    0.58
  -5   8   4    8.02    0.58
   5   8  -4    7.45    0.57
   5  -8   4    8.22    0.53
  -5   8  -4    8.35    0.58
   5   8   4    7.15    0.57
  -5  -8   4    7.13    0.53
  -5   8  -4    7.46    0.57
  -5   8  -4    8.62    0.58
  -5  -8   4    7.61    0.54
   5  -8  -4    8.19    0.54
  -6   8   4    0.75    0.18
  -6   8   4    0.75    0.18
   6   8  -4    0.80    0.19
  -6  -8  -4    0.52    0.10
   6  -8   4    0.68    0.14
  -6  -8   4    0.87    0.15
  -6   8  -4    0.81    0.17
  -6  -8   4    0.74    0.15
  -6   8  -4    0.99    0.19
   6   8   4    0.86    0.18
   6  -8  -4    1.17    0.24
  -7   8   4    1.81    0.25
   7   8  -4    1.23    0.21
   7  -8   4    1.51    0.17
  -7   8   4    1.21    0.22
  -7  -8   4    1.59    0.21
  -7   8  -4    1.37    0.21
  -7   8  -4    1.40    0.22
   7  -8  -4    1.67    0.18
  -7  -8   4    1.04    0.18
   7   8   4    1.20    0.20
  -8   8   4    1.21    0.19
   8   8  -4    1.43    0.22
  -8  -8   4    0.78    0.16
  -8   8  -4    1.28    0.20
   8   8   4    1.08    0.17
  -9   8  -4    0.64    0.12
   0  -9   4    0.62    0.11
   0  -9  -4    0.46    0.10
   0   9  -4    0.50    0.10
   0  -9   4    0.38    0.10
   1  -9   4    0.31    0.10
  -1  -9  -4    0.55    0.10
   1  -9  -4    0.41    0.11
  -1   9  -4    0.29    0.09
   1  -9  -4    0.62    0.11
  -1  -9   4    0.40    0.10
  -1  -9   4    0.42    0.10
   2  -9   4    2.30    0.23
   2  -9   4    2.31    0.22
  -2  -9   4    3.06    0.24
   2  -9  -4    2.23    0.22
   2  -9  -4    2.50    0.23
   2  -9  -4    2.75    0.23
  -2  -9   4    2.59    0.22
   3  -9   4   11.04    0.68
  -3  -9  -4   10.22    0.66
   3  -9  -4   10.24    0.68
  -3   9  -4   10.88    0.72
  -3   9  -4   11.49    0.69
  -3  -9   4   11.22    0.68
  -3   9  -4    9.87    0.68
   3  -9  -4    9.26    0.67
   4  -9   4    6.43    0.44
  -4  -9  -4    5.61    0.41
  -4   9  -4    5.81    0.47
  -4  -9   4    6.78    0.46
  -4   9  -4    6.59    0.47
  -4  -9   4    5.82    0.43
  -4   9  -4    5.99    0.49
  -4   9  -4    6.31    0.46
   4  -9  -4    6.54    0.45
   5  -9   4    2.93    0.26
  -5   9   4    2.29    0.38
   5   9  -4    3.04    0.31
  -5   9   4    2.64    0.29
  -5  -9  -4    2.28    0.23
  -5  -9   4    2.63    0.26
   5   9   4    3.02    0.31
  -5   9  -4    2.98    0.30
   5   9   4    2.25    0.42
  -5   9  -4    2.95    0.30
  -5  -9   4    3.10    0.28
   5  -9  -4    3.00    0.26
  -6   9   4    2.31    0.32
   6  -9   4    3.24    0.26
  -6   9   4    2.08    0.37
   6  -9  -4    3.15    0.27
  -6   9  -4    3.20    0.34
  -6  -9   4    2.84    0.28
  -7   9   4    0.80    0.27
   7   9  -4    0.58    0.17
   7  -9   4    0.42    0.10
  -7   9  -4    0.58    0.18
  -7  -9   4    0.53    0.12
   7  -9  -4    0.69    0.13
   7   9   4    0.59    0.16
  -7   9  -4    0.67    0.16
   8   9  -4    0.17    0.13
  -8   9   4    0.14    0.14
   8  -9   4    0.03    0.13
  -8  -9   4    0.15    0.09
  -8   9  -4    0.14    0.11
   8   9   4    0.32    0.15
   9  -9   4   -0.01    0.10
   9  -9  -4    0.05    0.10
   0 -10  -4  121.39    6.46
   0 -10   4  109.40    6.46
   0 -10   4  110.43    6.46
   0  10  -4  105.64    6.45
   0 -10   4  119.05    6.46
   0 -10  -4  117.62    6.47
  -1 -10  -4    8.40    0.57
  -1 -10  -4    7.57    0.51
   1 -10   4    7.32    0.50
   1 -10   4    7.11    0.54
   1 -10   4    7.01    0.50
  -1 -10   4    7.30    0.51
  -1 -10   4    8.20    0.51
  -1  10  -4    7.08    0.50
   1 -10  -4    7.32    0.51
   1 -10  -4    6.84    0.50
   1 -10  -4    7.24    0.50
   2 -10   4    6.43    0.48
  -2 -10  -4    6.65    0.46
   2 -10   4    6.21    0.46
  -2 -10  -4    7.51    0.47
   2 -10   4    6.81    0.47
   2 -10  -4    6.41    0.47
  -2  10  -4    6.70    0.48
  -2 -10   4    7.11    0.48
  -2 -10   4    6.68    0.46
   2 -10  -4    6.92    0.47
   2 -10  -4    6.36    0.47
  -3 -10  -4    4.02    0.31
  -3 -10  -4    3.82    0.31
   3 -10   4    4.34    0.33
   3 -10  -4    4.43    0.33
   3 -10  -4    3.93    0.32
  -3 -10   4    4.42    0.34
   3 -10  -4    3.73    0.33
  -3  10  -4    3.59    0.33
  -3 -10   4    3.73    0.32
  -4 -10  -4    2.20    0.24
   4 -10   4    2.49    0.24
   4 -10  -4    3.11    0.26
  -4 -10   4    2.21    0.23
  -4 -10   4    2.89    0.26
   4  10   4    2.03    0.46
  -4  10  -4    2.02    0.29
   4  10   4    2.72    0.30
   5  10  -4   16.24    1.06
   5 -10   4   17.73    1.02
  -5  10   4   15.86    1.05
  -5 -10   4   16.02    1.04
   5  10   4   17.23    1.07
  -5  10  -4   16.57    1.03
   5  10   4   15.94    1.14
  -5 -10   4   15.23    1.03
   5 -10  -4   17.72    1.03
   6  10  -4    2.11    0.29
  -6  10   4    1.49    0.24
   6 -10   4    1.85    0.20
  -6 -10   4    1.78    0.23
   6  10   4    1.37    0.26
   6  10   4    2.18    0.26
   6 -10  -4    2.08    0.22
  -6  10  -4    2.18    0.25
  -6 -10   4    1.73    0.22
   7  10  -4    2.56    0.28
   7 -10   4    2.93    0.28
  -7  10  -4    2.26    0.25
   7  10   4    2.32    0.26
   7 -10  -4    2.23    0.21
   8  10  -4    1.83    0.22
   8  10   4    1.71    0.21
  -8  10  -4    1.91    0.23
   0 -11  -4   19.17    1.16
   0 -11   4   19.22    1.16
   0 -11   4   16.77    1.14
   0 -11   4   19.17    1.15
   0 -11  -4   19.06    1.14
   1 -11   4    9.47    0.61
  -1 -11  -4    9.26    0.61
   1 -11   4    8.55    0.62
  -1 -11  -4   10.32    0.63
   1 -11   4    9.05    0.62
   1 -11  -4    9.58    0.62
  -1 -11   4    9.13    0.62
  -1  11  -4    8.19    0.61
   1 -11  -4    8.20    0.61
  -1 -11   4    9.71    0.62
   1 -11  -4    8.85    0.62
   2  11  -4    2.94    0.27
   2 -11   4    3.64    0.32
  -2 -11  -4    2.77    0.28
   2 -11   4    2.77    0.27
   2 -11   4    3.12    0.28
  -2  11   4    3.25    0.31
   2 -11  -4    3.11    0.28
  -2  11  -4    3.01    0.30
   2 -11  -4    3.14    0.31
   2 -11  -4    3.09    0.29
  -2  11  -4    3.24    0.29
  -2 -11   4    2.84    0.28
   2 -11  -4    2.57    0.29
   2  11   4    2.75    0.30
   2  11   4    3.41    0.40
  -3 -11  -4    6.54    0.46
  -3  11   4    6.07    0.49
   3 -11   4    5.88    0.45
   3  11  -4    5.75    0.49
   3 -11  -4    6.13    0.46
  -3 -11   4    6.54    0.46
  -3 -11   4    7.02    0.62
  -3 -11   4    6.92    0.48
  -3  11  -4    5.84    0.51
   3  11   4    6.86    0.60
   3 -11  -4    6.51    0.48
   3  11   4    6.62    0.50
   3 -11  -4    6.25    0.47
  -4 -11  -4    8.87    0.62
  -4  11   4    9.46    0.66
   4 -11   4   10.80    0.72
  -4 -11  -4    8.67    0.62
   4  11  -4    9.04    0.67
   4 -11  -4    9.34    0.64
  -4 -11   4    9.23    0.64
  -4  11  -4    9.04    0.66
  -4 -11   4   10.32    0.69
   4  11   4   10.79    0.70
   5  11  -4    1.98    0.26
   5 -11   4    1.65    0.20
  -5  11   4    1.57    0.23
  -5 -11   4    1.49    0.21
   5  11   4    1.88    0.30
  -5 -11   4    1.54    0.21
  -5  11  -4    1.56    0.24
  -5 -11   4    1.91    0.27
   5  11   4    1.96    0.26
  -6  11   4    0.71    0.16
   6 -11   4    0.75    0.13
   6  11  -4    0.81    0.22
   6 -11  -4    0.95    0.14
  -6 -11   4    0.65    0.15
   6  11   4    1.01    0.23
   7  11  -4    1.94    0.24
  -7 -11   4    1.27    0.27
   7  11   4    1.63    0.23
  -7 -11   4    1.32    0.20
   8  11  -4    1.09    0.16
   8  11   4    1.34    0.17
   0 -12  -4   43.71    2.66
   0 -12   4   47.28    2.66
   0 -12  -4   43.38    2.63
   0  12   4   47.73    2.80
   0  12  -4   45.01    2.63
   0 -12   4   45.60    2.64
   0 -12  -4   46.30    2.63
   0 -12   4   47.06    2.63
   0  12   4   41.70    2.61
   0 -12   4   42.99    2.63
   1  12  -4    2.87    0.29
  -1 -12  -4    2.93    0.32
  -1 -12  -4    3.13    0.29
   1 -12   4    3.07    0.30
  -1  12   4    3.28    0.30
  -1  12   4    2.75    0.40
   1 -12   4    2.93    0.28
   1 -12   4    3.22    0.29
   1 -12   4    2.87    0.31
  -1 -12  -4    3.05    0.28
   1  12   4    2.49    0.27
  -1 -12   4    2.97    0.30
   1  12   4    2.87    0.30
   1 -12  -4    2.98    0.29
   1 -12  -4    2.87    0.29
  -1 -12   4    3.20    0.29
   1 -12  -4    3.16    0.32
   1 -12  -4    2.87    0.29
   1  12   4    2.86    0.40
  -1  12  -4    3.10    0.30
  -1 -12   4    2.94    0.32
   2 -12   4    2.26    0.25
  -2 -12  -4    2.59    0.26
  -2 -12  -4    2.46    0.25
   2 -12   4    3.12    0.29
  -2  12   4    2.57    0.29
   2  12  -4    2.40    0.26
   2  12  -4    2.19    0.27
  -2 -12  -4    2.07    0.28
   2 -12   4    2.63    0.26
  -2  12  -4    2.33    0.27
   2  12   4    2.92    0.40
   2  12   4    2.46    0.28
  -2 -12   4    2.61    0.26
   2 -12  -4    2.49    0.26
  -2 -12   4    2.25    0.29
   2 -12  -4    2.54    0.26
   2  12   4    2.47    0.23
  -2 -12   4    2.63    0.27
   2 -12  -4    2.09    0.26
   2 -12  -4    2.81    0.29
  -3 -12  -4    1.87    0.22
   3  12  -4    2.06    0.21
   3  12  -4    1.40    0.22
  -3  12   4    2.04    0.26
  -3 -12  -4    1.89    0.22
   3 -12   4    1.93    0.22
  -3  12  -4    1.90    0.25
   3 -12  -4    2.06    0.25
   3  12   4    1.63    0.32
  -3 -12   4    2.12    0.25
  -3 -12   4    1.98    0.23
  -3 -12   4    1.88    0.25
   3 -12  -4    1.36    0.22
   3 -12  -4    1.76    0.22
   3  12   4    1.95    0.25
  -4  12   4    4.03    0.36
  -4 -12  -4    3.34    0.31
   4 -12   4    4.51    0.34
   4  12  -4    3.71    0.36
  -4 -12  -4    3.28    0.31
  -4  12  -4    4.19    0.36
  -4 -12   4    3.27    0.35
   4  12   4    4.30    0.46
   4  12   4    3.98    0.38
   4 -12  -4    3.59    0.33
  -4 -12   4    4.61    0.37
  -4 -12   4    4.32    0.35
   5 -12   4    1.68    0.19
  -5 -12  -4    1.23    0.21
   5  12  -4    1.62    0.24
  -5  12   4    1.33    0.28
  -5 -12   4    1.29    0.20
   5  12   4    1.22    0.29
   5  12   4    1.63    0.25
   5 -12  -4    1.25    0.19
  -5  12  -4    1.62    0.25
  -5 -12   4    2.09    0.28
  -5 -12   4    1.47    0.20
   6 -12   4    0.29    0.11
  -6  12   4    0.27    0.14
   6  12  -4    0.58    0.15
  -6 -12   4    0.07    0.19
   6 -12  -4    0.40    0.13
   6  12   4    0.36    0.14
  -6  12  -4    0.31    0.14
  -6 -12   4    0.31    0.11
   7  12  -4    1.02    0.16
  -7  12   4    1.37    0.18
  -7 -12   4    0.81    0.15
   7  12   4    1.45    0.19
  -7 -12   4    1.14    0.17
   0 -13   4    5.11    0.40
   0 -13  -4    4.99    0.43
   0 -13  -4    5.04    0.41
   0 -13   4    5.14    0.43
   0  13   4    4.49    0.39
   0 -13   4    4.67    0.41
   0 -13   4    4.80    0.41
   0  13   4    5.79    0.55
   0 -13  -4    5.18    0.41
   0  13  -4    5.03    0.42
   1 -13   4    7.73    0.57
  -1 -13  -4    7.26    0.63
   1 -13   4    7.12    0.58
   1 -13   4    8.45    0.60
   1 -13   4    7.87    0.60
  -1 -13  -4    8.43    0.59
  -1 -13  -4    9.07    0.59
  -1  13   4    7.33    0.61
  -1 -13   4    9.14    0.59
   1 -13  -4    7.58    0.58
   1 -13  -4    9.08    0.62
  -1 -13   4    8.96    0.60
  -1 -13   4    8.77    0.62
   1 -13  -4    8.58    0.61
  -1  13  -4    8.12    0.58
   2 -13   4    4.13    0.37
   2  13  -4    4.48    0.34
   2 -13   4    3.97    0.33
   2 -13   4    3.79    0.34
  -2  13   4    3.89    0.38
  -2 -13  -4    3.35    0.35
  -2 -13  -4    4.52    0.41
   2  13  -4    3.71    0.34
  -2 -13  -4    4.51    0.35
  -2 -13   4    4.25    0.36
   2 -13  -4    4.36    0.37
  -2  13  -4    4.00    0.36
   2 -13  -4    4.11    0.34
   2  13   4    3.56    0.35
   2 -13  -4    3.94    0.34
  -2 -13   4    4.55    0.42
   2  13   4    4.18    0.46
  -2 -13   4    4.12    0.38
   2  13   4    3.50    0.30
   2 -13  -4    3.93    0.52
  -3 -13  -4    1.80    0.22
  -3  13   4    1.90    0.25
  -3 -13  -4    1.97    0.22
  -3 -13  -4    1.91    0.25
   3  13  -4    1.92    0.20
   3 -13   4    2.06    0.22
   3  13  -4    1.55    0.23
   3  13   4    1.71    0.25
   3  13   4    1.38    0.30
   3 -13  -4    1.86    0.23
  -3  13  -4    2.06    0.25
  -3 -13   4    1.81    0.25
   3 -13  -4    1.52    0.21
  -3 -13   4    2.32    0.26
  -3 -13   4    1.78    0.23
   3 -13  -4    1.82    0.24
  -4  13   4    0.98    0.18
  -4 -13  -4    0.55    0.13
  -4 -13  -4    0.46    0.16
  -4 -13  -4    0.49    0.17
   4 -13   4    0.78    0.15
   4  13  -4    0.83    0.23
   4 -13  -4    0.90    0.16
  -4 -13   4    0.50    0.20
  -4 -13   4    0.78    0.16
  -4 -13   4    0.76    0.16
   4  13   4    0.50    0.15
   4  13   4    0.86    0.24
   5 -13   4    2.63    0.24
   5  13  -4    2.83    0.29
  -5  13   4    2.68    0.27
   5 -13  -4    2.57    0.25
  -5 -13   4    2.40    0.26
   5  13   4    2.99    0.28
  -5 -13   4    2.46    0.28
   5  13   4    2.95    0.32
  -5  13  -4    2.47    0.26
  -6 -13   4    0.50    0.12
  -6 -13   4    0.61    0.12
  -6  13  -4    0.72    0.14
   7  13  -4    0.31    0.11
   7  13   4    0.51    0.11
   0 -14  -4    4.10    0.35
   0  14   4    4.15    0.35
   0 -14   4    4.11    0.38
   0  14  -4    4.41    0.37
   0 -14  -4    4.25    0.36
   0 -14   4    3.80    0.35
   0 -14   4    3.38    0.35
   0 -14  -4    4.63    0.39
  -1  14   4    1.00    0.18
   1 -14   4    1.56    0.24
   1  14  -4    1.18    0.18
   1 -14   4    1.09    0.25
  -1 -14  -4    1.37    0.21
  -1 -14  -4    1.22    0.21
   1 -14   4    1.37    0.20
  -1 -14  -4    1.54    0.23
   1  14   4    1.34    0.19
  -1 -14   4    1.54    0.22
   1 -14  -4    1.01    0.19
  -1 -14   4    1.62    0.24
  -1  14  -4    1.32    0.21
   1  14   4    1.01    0.27
   1 -14  -4    1.13    0.19
  -1 -14   4    1.10    0.19
   1 -14  -4    1.32    0.21
  -2 -14  -4   11.67    0.71
   2  14  -4   10.88    0.67
  -2 -14  -4   10.71    0.70
  -2  14   4   11.42    0.71
   2 -14   4    8.93    0.68
  -2 -14  -4    8.73    0.70
   2 -14  -4    9.06    0.68
  -2  14  -4   10.71    0.70
   2 -14  -4   10.70    0.70
  -2 -14   4   10.28    0.72
  -2 -14   4   10.70    0.69
   2 -14  -4   10.18    0.68
  -2 -14   4   10.61    0.71
   3 -14   4    1.03    0.16
  -3 -14  -4    1.43    0.20
   3  14  -4    0.83    0.15
  -3 -14  -4    0.96    0.19
   3  14   4    1.06    0.19
   3 -14  -4    0.89    0.16
  -3  14  -4    0.98    0.17
  -3 -14   4    1.12    0.23
   3 -14  -4    1.45    0.18
  -3 -14   4    1.15    0.20
   3  14   4    0.90    0.23
  -4  14   4    2.72    0.28
   4  14  -4    2.77    0.27
  -4  14  -4    3.17    0.29
  -4 -14   4    2.97    0.30
   4  14   4    2.92    0.29
  -5  14   4    4.01    0.32
   5  14  -4    3.40    0.30
  -5 -14   4    3.35    0.31
  -5  14  -4    3.84    0.32
   5  14   4    4.45    0.36
  -5 -14   4    3.92    0.36
   6  14  -4    0.88    0.16
  -6  14   4    1.07    0.15
   6  14   4    1.08    0.17
  -6 -14   4    1.21    0.19
  -6 -14   4    0.87    0.13
   0 -15   4    7.47    0.56
   0  15   4    8.41    0.55
   0 -15  -4    9.12    0.60
   0  15  -4    8.54    0.57
   0 -15   4    7.73    0.58
  -1 -15  -4    0.74    0.17
  -1  15   4    1.17    0.18
   1 -15   4    0.48    0.15
   1 -15   4    0.60    0.16
   1 -15   4    0.79    0.15
  -1 -15  -4    1.07    0.18
   1  15  -4    0.87    0.15
   1 -15  -4    0.85    0.16
  -1 -15   4    0.98    0.19
   1  15   4    0.85    0.12
  -1  15  -4    0.84    0.16
   1 -15  -4    0.87    0.17
  -2 -15  -4    1.35    0.20
  -2 -15  -4    1.27    0.19
  -2  15   4    1.34    0.20
   2  15  -4    1.34    0.16
   2 -15   4    0.95    0.16
  -2 -15   4    1.32    0.21
   2  15   4    1.33    0.21
  -2 -15   4    1.40    0.21
   2 -15  -4    1.19    0.18
  -2  15  -4    0.96    0.17
  -3 -15  -4    0.07    0.12
  -3  15   4    0.24    0.12
   3  15  -4    0.12    0.14
  -3 -15  -4    0.16    0.10
  -3  15  -4    0.23    0.12
  -3 -15   4    0.14    0.11
  -3 -15   4    0.32    0.13
   3  15   4    0.15    0.13
  -4  15   4    0.66    0.12
   4  15  -4    0.44    0.12
  -4 -15  -4    0.53    0.10
  -4 -15  -4    0.53    0.11
   4  15   4    0.55    0.12
  -4 -15   4    0.73    0.13
  -4  15  -4    0.93    0.15
  -4 -15   4    0.66    0.14
   5  15  -4    0.92    0.11
  -5  15   4    0.85    0.13
   5  15   4    1.12    0.14
  -5  15  -4    0.76    0.12
  -5 -15   4    0.74    0.15
  -5 -15   4    0.89    0.14
   0 -16  -4    0.16    0.15
   0  16   4    0.12    0.08
   0 -16   4    0.03    0.09
   0 -16   4    0.02    0.14
   0 -16  -4    0.15    0.11
   0  16  -4    0.07    0.14
   1 -16   4    0.90    0.15
  -1 -16  -4    0.94    0.20
  -1 -16  -4    0.88    0.18
  -1  16   4    1.17    0.21
   1  16  -4    1.15    0.15
  -1  16  -4    1.25    0.24
  -1 -16   4    0.76    0.19
   1 -16  -4    0.87    0.14
  -1 -16   4    1.19    0.23
  -2  16   4    1.15    0.17
  -2 -16  -4    1.13    0.17
  -2 -16  -4    0.94    0.16
  -2 -16   4    1.26    0.20
  -2  16  -4    0.81    0.14
   2 -16  -4    0.76    0.15
  -2 -16   4    0.86    0.14
  -3 -16  -4    1.68    0.19
  -3 -16  -4    1.42    0.17
  -3 -16   4    1.72    0.20
  -3 -16   4    2.12    0.21
   3  16   4    1.78    0.20
  -3  16  -4    2.07    0.20
  -4 -16  -4    0.08    0.06
  -4  16   4    0.31    0.10
  -4  16  -4    0.16    0.07
  -4 -16   4    0.24    0.08
   4  16   4    0.14    0.09
   0  17  -4    0.74    0.11
   0 -17   4    0.41    0.12
   0 -17  -4    0.65    0.12
   1 -17  -4    0.80    0.13
  -1 -17   4    0.71    0.12
  -2  17   4    0.28    0.08
  -2 -17  -4    0.18    0.08
  -2 -17   4    0.18    0.08
  -2  17  -4    0.29    0.11
   0   0  -5   -0.09    0.08
   0   0   5    0.07    0.03
  -1   0  -5  484.03   27.24
  -1   0   5  460.42   27.05
   1   0   5  488.54   27.23
   1   0  -5  476.84   27.04
   2   0  -5   41.30    2.38
   2   0   5   42.85    2.42
   2   0  -5   39.80    2.38
  -2   0  -5   43.78    2.98
   2   0  -5   42.88    2.38
  -2   0  -5   42.78    2.43
  -2   0  -5   41.18    2.37
   3   0   5  152.85    9.90
  -3   0   5  156.48    9.54
  -3   0  -5  170.90    9.21
  -3   0  -5  169.92    9.98
  -4   0   5  235.33   14.79
   4   0  -5  262.99   14.46
  -4   0  -5  271.84   14.57
   4   0   5  260.24   14.53
   5   0  -5   91.61    5.17
  -5   0   5   93.03    5.19
  -5   0  -5   89.93    5.17
  -6   0   5   16.28    1.09
  -6   0   5   18.25    1.09
   6   0  -5   19.28    1.05
  -7   0   5   20.92    1.42
  -7   0  -5   21.54    1.32
  -7   0   5   24.11    1.36
  -8   0   5   47.38    2.75
  -8   0  -5   43.06    2.71
  -8   0   5   50.21    2.76
  -9   0  -5    2.81    0.30
  -9   0   5    4.17    0.51
  -9   0   5    3.43    0.33
   9   0  -5    3.88    0.46
 -10   0   5    0.27    0.13
 -10   0  -5    0.29    0.10
  10   0   5    0.34    0.15
   0   1  -5  327.92   19.09
   0   1   5  327.22   19.03
   0  -1  -5  344.30   19.06
  -1  -1  -5   88.25    5.20
  -1   1   5   79.21    4.94
   1  -1   5   76.34    5.12
   1   1   5   84.33    5.17
  -1  -1   5   85.00    5.08
   1  -1  -5   81.75    4.90
  -1   1  -5   79.94    4.70
  -1   1  -5   89.15    5.21
  -2   1   5  191.09   11.91
  -2  -1  -5  235.18   12.52
   2  -1   5  210.92   12.36
   2   1   5  184.56   12.37
  -2   1  -5  229.81   12.46
  -2  -1   5  208.34   12.21
  -3  -1  -5  436.71   24.32
  -3  -1   5  384.84   23.87
  -3   1  -5  434.79   24.23
  -3  -1   5  434.39   24.72
   3   1   5  397.85   24.30
   4   1  -5   86.67    4.75
   4  -1   5   88.00    4.82
  -4  -1  -5   78.31    4.73
   4   1  -5   79.17    4.75
   4   1  -5   80.94    4.78
  -4   1   5   90.74    4.77
  -4  -1  -5   80.68    4.74
  -4  -1  -5   92.05    4.89
   4  -1  -5   83.85    4.76
   4   1   5   85.57    4.84
   4  -1  -5   86.80    4.76
  -4   1  -5   79.68    4.75
  -4   1  -5   80.23    4.74
  -4   1  -5   84.30    4.76
  -4  -1   5   87.11    4.76
  -5   1   5   13.35    0.77
   5   1  -5   11.74    0.74
  -5   1  -5   11.55    0.76
  -5  -1   5   13.33    0.77
   5  -1  -5   12.82    0.75
  -5   1  -5   12.15    0.75
  -6   1   5    3.66    0.36
  -6   1   5    4.73    0.35
  -6  -1   5    4.15    0.33
  -6   1  -5    4.82    0.33
   6  -1  -5    4.71    0.31
  -7  -1  -5    6.09    0.44
  -7   1   5    7.21    0.50
   7  -1   5    6.81    0.66
   7   1   5    7.78    0.69
  -7   1  -5    6.32    0.48
  -7  -1   5    7.22    0.52
  -7  -1   5    5.54    0.49
  -7   1  -5    6.34    0.46
  -8   1   5    0.41    0.15
  -8   1   5   -0.01    0.22
   8  -1   5    0.10    0.22
  -8   1   5    0.22    0.13
  -8  -1  -5    0.18    0.09
  -8  -1   5    0.66    0.24
  -8   1  -5    0.26    0.12
   8   1   5    0.01    0.26
  -8  -1   5    0.32    0.13
  -8  -1   5    0.15    0.13
   9  -1   5    0.56    0.25
  -9   1   5    0.69    0.18
  -9  -1  -5    0.47    0.10
  -9  -1  -5    0.80    0.14
  -9   1  -5    0.57    0.15
  -9   1  -5    0.46    0.14
  -9  -1   5    0.91    0.20
  -9  -1   5    0.72    0.22
   9   1   5    0.95    0.34
 -10  -1  -5    1.24    0.24
 -10   1   5    1.77    0.24
 -10   1  -5    1.43    0.19
 -10  -1   5    1.52    0.22
   0   2  -5    6.93    0.80
   0  -2   5    7.67    0.46
   0   2   5    7.64    0.76
   0  -2   5    8.41    0.83
   0   2   5    7.81    0.46
   0  -2  -5    6.82    0.43
   0   2  -5    6.82    0.43
   0   2  -5    6.79    0.43
  -1  -2  -5  275.52   15.66
   1  -2   5  257.37   15.63
  -1   2   5  244.76   15.35
   1   2  -5  277.56   15.68
  -1   2  -5  284.71   15.71
  -1  -2   5  263.91   15.62
   1  -2  -5  283.05   15.37
   2   2  -5    6.17    0.44
  -2  -2  -5    7.09    0.40
   2   2  -5    7.82    0.41
   2  -2   5    6.40    0.82
   2   2  -5    6.34    0.42
  -2  -2  -5    7.05    0.48
   2  -2   5    7.08    0.45
  -2  -2  -5    6.20    0.39
  -2   2  -5    6.54    0.42
  -2   2  -5    7.64    0.89
   2   2   5    6.77    0.92
  -2   2  -5    6.69    0.41
  -2   2  -5    7.05    0.47
  -2  -2   5    7.35    0.93
   2  -2  -5    6.66    0.41
   2  -2  -5    7.57    0.43
  -2  -2   5    5.87    0.80
   2   2   5    7.52    0.47
   3  -2   5  141.30    8.14
  -3  -2  -5  154.76    9.12
   3   2  -5  136.19    8.17
   3  -2   5  144.38    8.80
  -3  -2  -5  156.70    8.20
  -3  -2   5  134.98    8.76
  -3  -2   5  146.38    9.09
   3   2   5  145.57    8.16
  -3   2  -5  144.88    8.17
  -3   2  -5  143.84    8.89
   3   2   5  136.50    9.11
   4   2  -5  126.97    7.25
   4   2  -5  129.97    7.19
   4  -2   5  130.63    7.25
   4   2  -5  121.59    7.18
  -4  -2   5  119.72    7.97
  -4  -2   5  137.17    7.20
   4   2   5  130.17    7.28
   4  -2  -5  123.55    7.19
  -4   2  -5  124.79    7.28
   4  -2  -5  131.70    7.20
  -4   2  -5  126.50    7.20
  -4   2  -5  129.60    7.19
  -5  -2  -5   70.82    4.24
   5   2  -5   70.83    4.25
  -5   2   5   79.87    4.30
  -5   2  -5   74.91    4.28
  -5   2  -5   82.31    4.30
   5  -2  -5   76.46    4.27
  -5  -2   5   75.62    4.28
   5  -2  -5   72.66    4.28
  -6   2   5   77.67    4.19
  -6  -2  -5   63.63    4.14
  -6   2   5   77.68    4.20
  -6   2  -5   70.64    4.17
  -6  -2   5   72.21    4.17
   6  -2  -5   77.43    4.15
  -7   2   5   11.22    0.74
  -7   2   5    9.39    0.72
  -7  -2  -5    9.92    0.63
   8  -2   5    2.92    0.46
  -8   2   5    3.44    0.32
  -8   2  -5    3.36    0.30
  -8  -2   5    2.81    0.41
  -8  -2   5    3.06    0.30
  -9   2   5    1.62    0.27
  -9   2   5    1.67    0.23
  -9   2  -5    1.42    0.22
  -9  -2   5    1.53    0.25
  -9  -2   5    1.26    0.24
  -9   2  -5    1.63    0.20
  -9  -2   5    1.23    0.24
  10  -2   5    4.06    0.42
 -10   2   5    4.42    0.37
  10  -2  -5    4.26    0.40
 -10  -2   5    4.07    0.35
 -10   2  -5    4.14    0.33
   0  -3   5  183.85   10.63
   0   3  -5  185.43   10.67
   0   3   5  164.83   10.50
   1   3  -5   66.53    4.00
   1   3  -5   70.52    4.69
   1  -3   5   74.33    4.04
   1  -3   5   70.76    4.60
  -1  -3  -5   69.73    4.05
  -1  -3  -5   72.96    4.63
   1  -3  -5   75.58    4.01
   1  -3  -5   76.13    4.33
   1   3   5   61.77    4.63
  -1   3  -5   71.30    4.01
   1   3   5   72.85    4.04
  -1   3  -5   66.69    4.04
  -1  -3   5   74.66    4.05
  -1  -3   5   68.46    4.61
  -2  -3  -5   34.48    2.63
   2   3  -5   33.14    1.86
  -2  -3  -5   33.94    1.94
   2   3  -5   30.37    1.90
   2   3  -5   33.71    1.93
  -2  -3  -5   30.34    1.84
   2  -3   5   31.25    2.43
  -2   3  -5   36.69    2.57
  -2  -3   5   33.96    2.56
  -2   3  -5   33.79    1.87
   2   3   5   34.74    1.92
  -2   3  -5   31.90    1.87
  -2   3  -5   34.12    1.93
  -2  -3   5   31.38    1.87
   2   3   5   31.14    2.65
  -2   3  -5   29.62    1.87
   2  -3  -5   31.82    1.87
  -2  -3   5   37.19    2.77
   3   3  -5   91.10    5.21
  -3  -3  -5   97.44    5.27
   3  -3   5   95.29    5.21
   3   3  -5   91.42    5.15
  -3  -3  -5   94.43    6.23
   3  -3  -5   88.78    5.17
  -3   3  -5   85.88    5.92
  -3   3  -5   89.25    5.17
  -3   3  -5   88.93    5.23
  -3  -3   5  101.86    6.48
  -3  -3   5   86.17    5.97
   3   3   5   89.18    5.23
   4  -3   5   57.15    3.24
   4   3  -5   54.28    3.23
  -4   3   5   55.79    3.27
  -4   3  -5   63.75    3.26
  -4   3  -5   59.50    3.27
  -4   3  -5   52.36    3.33
   4  -3  -5   57.41    3.26
   4  -3  -5   57.88    3.25
  -5  -3  -5   61.48    3.74
  -5   3   5   67.81    3.81
   5  -3   5   62.72    3.76
   5  -3  -5   68.98    3.79
   5  -3  -5   61.97    3.78
  -5   3  -5   67.79    3.80
  -5  -3   5   67.58    3.79
  -5   3  -5   74.71    3.82
  -6   3   5    4.32    0.35
  -6   3   5    4.08    0.34
  -6  -3  -5    3.82    0.27
  -6  -3   5    3.48    0.33
   6  -3  -5    4.05    0.31
  -6   3  -5    4.83    0.35
  -6   3  -5    4.59    0.34
  -6  -3   5    3.82    0.31
  -7  -3  -5    1.78    0.17
  -7   3   5    1.80    0.23
  -7   3   5    1.71    0.25
   7   3  -5    2.20    0.30
   7   3   5    1.89    0.34
  -7   3  -5    1.52    0.22
  -7   3  -5    1.99    0.23
   7  -3  -5    1.91    0.18
  -7  -3   5    1.84    0.21
  -7  -3   5    1.47    0.20
  -8  -3  -5    3.90    0.33
  -8   3   5    4.94    0.41
   8   3  -5    4.53    0.37
   8   3   5    3.46    0.48
  -8  -3   5    4.25    0.37
  -8   3  -5    4.46    0.37
  -9   3   5    3.57    0.48
  -9   3   5    3.59    0.33
   9  -3   5    4.19    0.48
  -9  -3   5    3.09    0.34
  -9  -3   5    3.13    0.32
  -9   3  -5    3.77    0.32
  -9   3  -5    3.56    0.33
  10  -3   5    1.25    0.25
 -10   3   5    1.92    0.24
 -10   3  -5    1.75    0.21
 -10  -3   5    1.37    0.19
   0  -4  -5    6.32    0.42
   0  -4  -5    7.68    0.84
   0   4  -5    5.43    0.88
   0   4  -5    5.91    0.43
   0   4   5    6.02    0.82
   0  -4   5    6.56    0.44
   0   4  -5    5.96    0.38
   0   4  -5    6.02    0.39
   0   4   5    6.98    0.42
   1   4  -5  130.92    7.99
   1  -4   5  143.62    8.67
  -1  -4  -5  156.71    8.80
  -1  -4   5  134.76    8.69
   1  -4  -5  151.07    8.34
   1   4   5  129.06    8.71
  -2  -4  -5   57.86    3.51
   2   4  -5   60.78    3.42
   2   4  -5   58.47    3.49
  -2   4   5   54.97    3.41
   2  -4   5   62.46    4.38
   2   4  -5   60.56    3.51
  -2   4  -5   62.50    3.44
   2  -4  -5   67.33    3.53
  -2  -4   5   60.71    4.29
   2   4   5   64.08    3.50
  -2   4  -5   63.44    3.43
   2   4   5   54.27    4.34
  -2   4  -5   57.42    3.49
  -2   4  -5   59.25    3.44
  -2  -4   5   67.06    4.60
  -3  -4  -5   51.56    2.99
   3   4  -5   54.23    3.02
  -3  -4  -5   48.93    2.99
  -3  -4  -5   57.06    4.26
   3  -4   5   56.10    3.03
   3   4  -5   52.91    3.12
  -3  -4  -5   55.84    3.16
   3  -4   5   56.24    3.08
   3   4   5   53.73    3.11
  -3  -4   5   54.86    3.03
  -3  -4   5   45.15    3.86
  -3   4  -5   56.55    3.04
   3  -4  -5   52.76    3.04
   3  -4  -5   52.35    3.04
  -3   4  -5   52.79    3.04
  -3   4  -5   50.65    3.11
  -3   4  -5   54.25    3.04
   4  -4   5   23.99    1.40
  -4   4   5   23.44    1.43
   4   4  -5   23.94    1.39
  -4  -4   5   24.19    1.41
  -4   4  -5   26.93    1.44
   4  -4  -5   23.51    1.41
   4  -4  -5   23.81    1.42
  -4   4  -5   24.66    1.42
  -4   4  -5   24.05    1.43
  -5   4   5    3.96    0.32
   5  -4   5    3.88    0.27
   5  -4  -5    3.69    0.29
  -5  -4   5    3.72    0.29
  -5   4  -5    4.08    0.31
  -5   4  -5    4.35    0.39
   5  -4  -5    3.69    0.29
  -6   4   5   29.03    1.66
  -6   4   5   29.84    1.67
   6  -4   5   28.39    1.59
  -6   4  -5   26.33    1.65
  -6  -4   5   24.87    1.64
  -6  -4   5   25.76    1.63
  -6   4  -5   28.96    1.65
   6  -4  -5   27.81    1.62
  -7   4   5   14.13    0.89
   7   4  -5   14.61    0.89
  -7   4   5   14.20    0.90
  -7  -4   5   12.92    0.85
  -7   4  -5   14.41    0.87
  -7   4  -5   11.85    0.86
  -7  -4   5   11.57    0.84
   7  -4  -5   13.45    0.82
  -8   4   5    1.91    0.24
   8  -4   5    1.53    0.33
   8   4  -5    1.80    0.25
  -8   4   5    1.66    0.25
  -8  -4   5    1.59    0.22
  -8   4  -5    1.69    0.24
  -8  -4   5    1.39    0.20
  -8   4  -5    1.96    0.24
  -9   4   5    4.50    0.37
  -9  -4   5    3.86    0.37
   9   4   5    3.48    0.42
  -9  -4   5    3.65    0.34
  10  -4  -5    3.92    0.38
 -10  -4   5    3.45    0.37
 -10   4  -5    4.26    0.32
   0  -5  -5   48.69    3.35
   0   5  -5   51.24    3.64
   0  -5  -5   43.35    2.66
   0  -5   5   45.77    2.61
   0   5  -5   46.08    2.67
   0  -5   5   49.69    2.68
   0   5  -5   44.49    2.61
   0   5   5   46.17    2.64
   0  -5   5   43.79    3.41
   0   5   5   40.19    3.26
   1   5  -5  122.75    7.61
   1   5  -5  129.68    7.55
   1  -5   5  128.92    8.39
   1  -5   5  140.52    7.62
  -1   5   5  139.17    7.57
  -1  -5  -5  137.94    8.54
  -1  -5  -5  137.64    7.63
  -1   5  -5  131.78    7.62
   1   5   5  123.76    8.50
   1  -5  -5  139.53    8.12
  -1  -5   5  143.53    8.84
  -1   5  -5  137.27    8.56
   1   5   5  136.20    7.61
  -1  -5   5  132.22    8.52
  -2  -5  -5   41.64    2.57
  -2  -5  -5   47.45    2.69
   2   5  -5   43.24    2.65
  -2   5   5   48.51    2.58
   2   5  -5   47.32    2.69
   2  -5   5   50.11    2.65
  -2  -5  -5   41.84    2.56
   2   5  -5   45.50    2.57
  -2   5  -5   43.45    2.66
  -2   5  -5   47.45    2.59
  -2  -5   5   45.61    3.61
   2  -5  -5   41.57    2.60
  -2   5  -5   44.49    2.60
  -2  -5   5   47.97    3.86
   2   5   5   45.96    2.66
   3  -5   5   54.10    2.98
  -3  -5  -5   53.46    4.36
  -3  -5  -5   45.78    2.89
   3   5  -5   50.87    2.90
   3   5  -5   51.01    3.03
  -3  -5  -5   50.36    3.06
   3  -5   5   53.10    2.92
  -3   5  -5   54.10    2.93
  -3   5  -5   50.55    2.94
  -3  -5   5   51.57    4.17
  -3   5  -5   53.30    2.94
  -3   5  -5   48.71    3.01
   3  -5  -5   54.84    2.93
   3  -5  -5   49.54    2.93
   3   5   5   50.13    3.01
  -3  -5   5   52.88    2.92
   3  -5  -5   48.84    2.93
   4  -5   5   27.29    1.57
   4   5  -5   26.71    1.55
  -4   5   5   26.72    1.60
  -4   5  -5   27.07    1.59
  -4   5  -5   27.02    1.60
  -4   5  -5   28.82    1.59
  -4  -5   5   27.12    1.58
   4  -5  -5   26.07    1.58
   5  -5   5    4.75    0.32
  -5   5   5    4.55    0.37
  -5   5   5    4.31    0.35
  -5  -5   5    4.20    0.38
  -5   5  -5    4.46    0.35
  -5   5  -5    4.67    0.36
  -5   5  -5    4.42    0.36
   5  -5  -5    4.36    0.33
   5  -5  -5    4.41    0.33
  -6   5   5    2.64    0.31
   6  -5  -5    2.65    0.24
  -6   5  -5    2.67    0.27
  -6   5  -5    2.35    0.27
  -6  -5   5    2.71    0.25
  -6   5  -5    2.48    0.27
  -6  -5   5    2.23    0.24
  -7   5   5    9.61    0.69
  -7   5   5   10.54    0.71
   7   5  -5   10.23    0.70
  -7  -5   5    9.35    0.66
  -7   5  -5    9.87    0.69
   7   5   5    9.13    0.68
   7  -5  -5   10.97    0.64
  -7  -5   5    9.58    0.67
  -7   5  -5   10.58    0.69
  -8   5   5    8.80    0.65
  -8   5   5   10.21    0.67
   8   5  -5    8.79    0.64
  -8  -5   5    8.66    0.63
  -8  -5   5    8.59    0.64
  -8   5  -5   10.42    0.66
  -8   5  -5    9.60    0.66
   9  -5   5    2.92    0.39
  -9   5   5    2.59    0.30
  -9  -5   5    2.36    0.33
  -9  -5   5    2.09    0.26
  10  -5  -5    1.26    0.21
   0   6  -5   60.64    3.57
   0  -6  -5   67.88    4.46
   0   6   5   54.13    4.33
   0   6  -5   62.97    3.49
   0  -6   5   60.68    5.21
   0   6  -5   63.08    3.51
   1   6  -5    5.32    0.44
   1  -6   5    5.97    0.38
   1  -6   5    5.77    0.39
  -1  -6  -5    6.31    0.38
   1   6  -5    6.05    0.39
  -1  -6  -5    5.88    1.13
  -1  -6  -5    6.08    0.47
   1   6  -5    6.29    0.48
   1  -6   5    6.46    0.46
  -1   6  -5    4.25    1.08
  -1   6  -5    5.76    0.38
  -1  -6   5    6.92    1.27
  -1  -6   5    4.72    1.10
   1  -6  -5    6.72    0.94
  -1   6  -5    5.77    0.41
   1   6   5    5.42    1.15
   1   6   5    5.66    0.44
  -1   6  -5    5.91    0.45
   1  -6  -5    6.30    0.39
  -2  -6  -5  125.20    7.06
   2   6  -5  123.08    7.20
   2  -6   5  136.63    7.16
   2  -6   5  136.27    7.08
  -2  -6  -5  120.64    7.20
   2   6  -5  128.80    7.07
   2  -6  -5  119.73    7.08
  -2   6  -5  119.89    7.17
   2   6   5  119.33    8.49
  -2   6  -5  126.05    7.10
   2  -6  -5  134.75    7.49
   2  -6  -5  121.48    7.08
   2   6   5  129.04    7.17
  -2   6  -5  121.21    7.11
  -2  -6   5  119.53    8.34
  -3  -6  -5   47.43    2.76
  -3  -6  -5   39.03    2.53
  -3   6   5   44.33    2.58
   3  -6   5   46.70    2.56
  -3  -6  -5   44.31    2.53
  -3  -6  -5   50.91    4.42
   3   6   5   44.03    2.68
  -3   6  -5   43.20    2.58
   3  -6  -5   43.09    2.57
  -3  -6   5   45.53    2.56
  -3   6  -5   48.68    2.58
  -3   6  -5   43.66    2.58
   4  -6   5    9.33    0.59
  -4   6   5    9.13    0.62
  -4   6  -5    9.05    0.62
  -4   6  -5    9.08    0.61
   4  -6  -5    9.16    0.60
  -4   6  -5   10.56    0.62
  -4  -6   5    9.50    0.60
  -5   6   5   15.61    1.02
  -5  -6  -5   14.97    0.93
  -5   6   5   15.21    1.01
   5  -6   5   17.40    0.98
  -5  -6   5   16.34    0.99
  -5   6  -5   16.77    1.01
  -5   6  -5   16.95    1.03
   5  -6  -5   15.40    0.99
  -5   6  -5   16.74    1.03
   5  -6  -5   16.79    0.99
  -6   6   5   30.36    1.82
   6  -6   5   28.61    1.63
   6   6  -5   27.84    1.69
  -6   6   5   26.13    1.68
  -6  -6   5   26.75    1.66
  -6   6  -5   27.48    1.79
  -6   6  -5   27.93    1.68
  -6  -6   5   28.03    1.67
   6  -6  -5   28.82    1.65
   6   6   5   26.70    1.68
  -7   6   5    0.81    0.19
  -7   6   5    1.09    0.22
   7   6  -5    1.29    0.22
  -7   6  -5    1.11    0.20
  -7  -6   5    1.03    0.18
  -7   6  -5    1.22    0.20
  -7  -6   5    1.21    0.19
   7   6   5    1.13    0.19
   7  -6  -5    1.25    0.17
  -8   6   5    3.90    0.41
  -8   6   5    4.37    0.39
   8  -6   5    4.97    0.52
   8   6  -5    4.14    0.37
  -8   6  -5    4.75    0.38
   8   6   5    4.21    0.44
  -8   6  -5    4.09    0.39
  -8  -6   5    3.38    0.33
  -8  -6   5    4.06    0.36
   8  -6  -5    3.88    0.29
  -9   6   5    1.41    0.20
   9  -6   5    0.87    0.25
  -9  -6   5    1.24    0.21
  -9   6  -5    1.48    0.20
  -9  -6   5    0.81    0.19
  10  -6   5    0.83    0.23
   0   7  -5   74.35    4.10
   0   7  -5   68.66    4.20
   0  -7  -5   74.21    5.53
   0  -7   5   72.30    4.11
   0  -7   5   73.70    5.60
  -1   7   5    3.49    0.31
   1   7  -5    4.00    0.36
   1  -7   5    4.33    0.29
   1  -7   5    4.36    0.29
   1   7  -5    3.54    0.27
   1   7  -5    4.11    0.39
   1  -7  -5    3.90    0.98
  -1   7  -5    4.71    0.31
  -1   7  -5    4.24    0.29
   1  -7  -5    4.15    0.31
  -1  -7   5    5.23    1.33
  -1  -7   5    3.87    1.02
   1  -7  -5    3.79    0.31
   2   7  -5   34.34    1.92
  -2  -7  -5   32.62    1.91
   2   7  -5   33.27    2.34
   2  -7   5   34.01    1.93
   2  -7  -5   33.26    1.94
  -2   7  -5   32.18    1.93
  -2  -7   5   35.53    1.93
  -2  -7   5   38.15    3.89
   2  -7  -5   33.64    1.95
  -2   7  -5   31.45    1.95
  -2  -7   5   29.84    4.48
  -2   7  -5   32.62    1.93
  -3  -7  -5   16.91    1.06
   3  -7   5   18.56    1.09
   3  -7  -5   16.28    1.09
  -3   7  -5   19.21    1.11
  -3   7  -5   19.53    1.10
   3  -7  -5   18.13    1.13
  -3  -7   5   20.02    1.09
  -3   7  -5   17.23    1.11
   4  -7   5    1.70    0.17
  -4  -7  -5    1.59    0.13
  -4   7   5    1.65    0.21
   4  -7  -5    1.85    0.19
  -4   7  -5    1.37    0.19
  -4   7  -5    1.95    0.19
  -4   7  -5    1.55    0.23
  -4  -7   5    1.66    0.17
  -5   7   5   16.95    1.09
  -5   7   5   17.81    1.10
   5  -7   5   17.96    1.05
  -5   7  -5   18.36    1.09
  -5  -7   5   16.37    1.06
  -5   7  -5   17.92    1.11
  -5   7  -5   17.94    1.09
   5  -7  -5   17.49    1.06
   5  -7  -5   15.83    1.06
  -5  -7   5   16.74    1.06
   6   7  -5   27.67    1.67
  -6   7   5   27.78    1.67
   6  -7   5   28.24    1.61
  -6   7   5   25.91    1.66
   6  -7  -5   26.85    1.62
  -6   7  -5   27.48    1.66
  -6   7  -5   27.29    1.66
   6   7   5   26.03    1.66
  -6  -7   5   28.55    1.65
  -7   7   5    3.05    0.36
   7  -7   5    2.84    0.24
  -7   7   5    2.99    0.33
   7   7  -5    3.17    0.33
  -7  -7   5    2.64    0.29
   7  -7  -5    3.29    0.27
   7   7   5    3.22    0.31
  -7   7  -5    3.51    0.35
  -8   7   5    3.59    0.40
   8   7  -5    4.22    0.36
  -8   7  -5    4.08    0.35
   8   7   5    3.87    0.33
   8  -7  -5    3.52    0.28
  -8  -7   5    4.02    0.34
  -9   7   5    1.92    0.22
  -9  -7   5    1.34    0.22
  -9   7  -5    2.09    0.25
  -9  -7   5    1.61    0.19
   0  -8   5    7.32    0.50
   0  -8  -5    8.43    0.51
   0  -8   5    7.43    0.50
   0   8  -5    7.74    0.50
  -1  -8  -5   10.21    0.61
   1  -8   5   10.07    0.63
   1   8  -5    9.66    0.61
   1  -8   5    9.12    0.61
   1  -8  -5    9.85    0.63
  -1   8  -5    9.41    0.64
  -1  -8   5   10.23    0.62
   1  -8  -5   10.27    0.63
  -1   8  -5    9.45    0.62
  -2  -8  -5    2.55    0.20
   2  -8   5    2.67    0.23
  -2   8  -5    2.25    0.22
   2  -8  -5    2.66    0.22
  -2  -8   5    2.58    0.22
  -2   8  -5    2.54    0.24
  -3  -8  -5   66.52    4.10
   3  -8   5   75.97    4.13
   3  -8  -5   69.57    4.14
  -3   8  -5   75.57    4.15
   3  -8  -5   68.84    4.13
  -3   8  -5   77.53    4.15
  -3   8  -5   73.40    4.17
  -4   8   5   23.82    1.53
  -4  -8  -5   23.74    1.48
   4  -8   5   25.91    1.51
  -4  -8   5   28.03    1.53
   4  -8  -5   27.28    1.53
  -4  -8   5   25.25    1.52
  -4   8  -5   24.71    1.56
  -4   8  -5   27.02    1.54
  -4   8  -5   25.01    1.54
  -4   8  -5   25.57    1.54
  -5  -8  -5    2.08    0.19
   5   8  -5    2.48    0.29
  -5   8   5    2.40    0.29
   5  -8   5    2.54    0.23
  -5  -8   5    2.35    0.24
  -5   8  -5    2.05    0.26
   5  -8  -5    2.63    0.24
   5   8   5    2.56    0.28
  -5  -8   5    2.15    0.24
  -5   8  -5    1.94    0.26
   5  -8  -5    2.55    0.24
  -6   8   5    0.61    0.18
  -6   8   5    0.73    0.18
   6   8  -5    1.00    0.20
   6   8   5    0.71    0.23
  -6  -8   5    0.76    0.14
  -6  -8   5    0.59    0.15
   6  -8  -5    0.68    0.16
  -6   8  -5    1.01    0.19
   6   8   5    0.78    0.19
  -6   8  -5    0.79    0.18
  -7   8   5    0.74    0.17
   7   8  -5    0.33    0.15
  -7  -8   5    0.40    0.13
   7   8   5    0.72    0.17
   7  -8  -5    0.53    0.12
  -7   8  -5    0.52    0.16
  -7  -8   5    0.63    0.15
  -7   8  -5    0.57    0.16
   8   8  -5    2.76    0.28
  -8   8   5    2.56    0.27
   8  -8   5    2.38    0.34
  -8   8  -5    2.68    0.27
  -8  -8   5    1.99    0.31
   8   8   5    2.39    0.26
  -8  -8   5    2.20    0.24
   9  -8   5    0.18    0.12
  -9   8  -5    0.33    0.10
  -9  -8   5    0.06    0.12
   0   9  -5    5.79    0.40
   0  -9   5    6.11    0.41
   0  -9  -5    5.92    0.41
   0  -9   5    5.64    0.41
   1  -9   5    2.51    0.23
  -1  -9  -5    2.25    0.21
   1  -9   5    2.34    0.21
   1  -9  -5    2.63    0.23
  -1  -9   5    2.63    0.23
  -1   9  -5    2.26    0.22
  -1  -9   5    2.61    0.23
  -1  -9   5    2.70    0.25
   1  -9  -5    2.82    0.23
   2  -9   5   12.60    0.76
  -2  -9  -5   12.84    0.76
  -2   9  -5   12.42    0.77
   2  -9  -5   11.82    0.76
   2  -9  -5   11.78    0.77
  -2  -9   5   12.74    0.77
  -2  -9   5   12.01    0.76
   2  -9  -5   10.85    0.76
   3  -9   5    0.33    0.10
  -3  -9  -5    0.36    0.09
  -3  -9   5    0.14    0.09
   3  -9  -5    0.22    0.11
   3  -9  -5    0.16    0.07
  -3  -9   5    0.16    0.09
  -3   9  -5    0.33    0.14
  -3   9  -5    0.03    0.07
  -4  -9  -5    4.49    0.34
   4  -9   5    5.35    0.37
  -4  -9   5    5.60    0.39
  -4   9  -5    5.20    0.40
  -4   9  -5    4.73    0.41
   4  -9  -5    4.16    0.36
  -4  -9   5    4.49    0.36
  -4   9  -5    5.02    0.39
  -4   9  -5    4.76    0.40
   5  -9   5    2.69    0.25
  -5   9   5    2.59    0.31
   5   9  -5    2.93    0.31
  -5   9  -5    2.63    0.29
  -5  -9   5    2.25    0.25
  -5  -9   5    3.05    0.28
   5   9   5    3.13    0.38
  -5   9  -5    2.45    0.30
   5   9   5    2.71    0.30
   5  -9  -5    2.61    0.26
  -6   9   5    1.82    0.25
  -6   9   5    1.17    0.20
   6   9  -5    1.33    0.24
   6  -9   5    1.58    0.19
  -6   9  -5    1.52    0.28
   6   9   5    1.66    0.27
  -6  -9   5    1.62    0.21
   6  -9  -5    1.40    0.19
  -6   9  -5    1.67    0.28
  -6  -9   5    1.37    0.32
  -7   9   5    3.41    0.34
   7   9  -5    3.89    0.37
   7   9   5    4.14    0.37
  -7   9  -5    3.79    0.39
  -7   9  -5    3.87    0.34
   7  -9  -5    3.99    0.31
   8   9  -5    3.74    0.31
   8  -9   5    3.09    0.39
  -8  -9   5    3.10    0.33
   9  -9   5   -0.03    0.07
   9  -9  -5   -0.05    0.07
   0 -10  -5    5.22    0.38
   0 -10   5    4.41    0.37
   0 -10   5    5.22    0.38
   0 -10  -5    5.01    0.37
   0 -10   5    5.51    0.38
   0  10  -5    4.39    0.36
   1 -10   5    8.46    0.61
   1 -10   5    8.15    0.60
  -1 -10  -5   10.12    0.62
  -1 -10  -5    9.73    0.61
   1 -10   5    9.73    0.61
  -1  10  -5    8.39    0.60
   1 -10  -5    9.00    0.60
  -1 -10   5    9.59    0.62
   1 -10  -5    8.83    0.61
   1 -10  -5    8.92    0.61
  -1 -10   5    9.72    0.62
  -1 -10   5    9.79    0.61
   2 -10   5    1.51    0.18
   2 -10   5    1.37    0.19
  -2 -10  -5    1.55    0.17
   2 -10  -5    1.22    0.18
  -2 -10   5    1.42    0.18
  -2 -10   5    1.67    0.19
   2 -10  -5    1.54    0.19
  -2  10  -5    1.68    0.19
   2 -10  -5    1.36    0.18
  -3 -10  -5   11.98    0.76
  -3 -10  -5   11.79    0.76
   3 -10   5   11.34    0.76
  -3  10  -5   11.76    0.78
   3 -10  -5   12.02    0.77
  -3 -10   5   11.84    0.77
  -3 -10   5   13.59    0.79
   3 -10  -5   12.12    0.78
   4 -10   5    3.83    0.31
   4  10  -5    3.20    0.34
  -4  10   5    3.71    0.35
  -4  10  -5    3.57    0.32
   4  10   5    4.13    0.46
   4  10   5    3.68    0.36
  -4 -10   5    3.21    0.30
  -4 -10   5    4.02    0.33
   4 -10  -5    3.29    0.30
   5 -10   5   13.13    0.81
  -5  10   5   10.96    0.83
   5  10  -5   12.00    0.84
   5  10   5   14.07    0.96
  -5 -10   5   13.40    0.84
   5 -10  -5   12.34    0.81
  -5  10  -5   12.80    0.82
  -5 -10   5   12.66    0.90
   5  10   5   12.69    0.86
  -6  10   5    3.30    0.34
   6  10  -5    3.97    0.36
   6 -10   5    3.74    0.30
  -6 -10   5    3.78    0.33
  -6  10  -5    4.03    0.33
  -6 -10   5    3.06    0.32
   6  10   5    3.93    0.36
   6 -10  -5    3.71    0.31
  -6 -10   5    3.26    0.35
   7  10  -5    0.96    0.19
  -7 -10   5    0.68    0.22
   7 -10  -5    0.77    0.13
  -7  10  -5    0.82    0.15
  -7 -10   5    0.65    0.15
   7  10   5    0.90    0.18
   8 -10   5    1.34    0.21
  -8 -10   5    1.73    0.20
  -8 -10   5    1.14    0.17
   0 -11   5    1.54    0.21
   0 -11   5    1.95    0.23
   0 -11  -5    1.66    0.22
   0 -11  -5    1.86    0.22
   1 -11   5    0.37    0.13
   1 -11   5    0.47    0.13
   1 -11   5    0.17    0.11
  -1 -11  -5    0.06    0.09
  -1 -11  -5    0.33    0.12
   1 -11  -5    0.23    0.12
   1 -11  -5    0.28    0.12
  -1 -11   5    0.27    0.11
   1 -11  -5    0.23    0.11
  -1 -11   5    0.22    0.12
  -2 -11  -5   19.24    1.34
  -2 -11  -5   19.37    1.37
   2  11  -5   22.13    1.32
   2 -11   5   21.34    1.32
   2 -11   5   21.87    1.33
  -2  11   5   21.04    1.49
   2 -11   5   21.80    1.31
  -2  11   5   23.85    1.35
   2  11   5   22.43    1.48
   2 -11  -5   21.12    1.33
   2  11   5   21.76    1.36
   2 -11  -5   21.52    1.33
  -2  11  -5   21.71    1.37
   2 -11  -5   24.19    1.36
  -2 -11   5   21.78    1.35
  -2 -11   5   23.51    1.33
  -2  11  -5   21.89    1.34
   3  11  -5   11.08    0.67
  -3 -11  -5    9.91    0.66
  -3  11   5   10.37    0.70
   3  11  -5    9.89    0.69
   3 -11   5    8.83    0.66
   3 -11  -5   10.22    0.68
   3  11   5    9.92    0.80
  -3 -11   5   10.71    0.69
  -3  11  -5   10.17    0.69
   3 -11  -5   10.36    0.69
  -3 -11   5    9.72    0.70
   3  11   5   10.27    0.71
   3 -11  -5    9.76    0.66
  -3 -11   5   10.17    0.67
  -4  11   5   11.98    0.83
  -4 -11  -5   10.97    0.79
   4  11  -5   12.88    0.84
   4  11  -5   13.64    0.78
   4 -11   5   13.29    0.81
  -4 -11   5   11.47    0.81
   4  11   5   13.41    0.86
  -4  11  -5   13.36    0.84
  -4 -11   5   12.50    0.85
   4 -11  -5   11.93    0.81
  -4 -11   5   13.15    0.84
   5 -11   5    2.26    0.22
  -5  11   5    1.71    0.23
   5  11  -5    2.07    0.27
  -5 -11   5    2.15    0.24
  -5 -11   5    1.70    0.22
   5  11   5    2.30    0.27
   5  11   5    1.77    0.31
  -5  11  -5    1.73    0.24
  -5 -11   5    1.48    0.25
   5 -11  -5    2.27    0.24
   6 -11   5    0.31    0.10
   6  11  -5    0.24    0.17
  -6  11   5    0.07    0.10
  -6 -11   5    0.09    0.17
  -6 -11   5    0.21    0.13
   6  11   5    0.08    0.15
  -6 -11   5    0.25    0.17
   6 -11  -5    0.22    0.10
   6  11   5    0.13    0.15
  -7  11   5    0.60    0.14
   7  11  -5    0.83    0.17
   7  11   5    0.90    0.16
  -7 -11   5    0.82    0.22
   8  11   5    0.65    0.12
  -8 -11   5    0.59    0.14
   0  12   5   31.67    1.94
   0 -12   5   29.97    1.96
   0 -12   5   34.53    1.99
   0 -12  -5   35.16    1.96
   0 -12   5   34.53    1.96
   0 -12   5   29.55    1.95
   0  12   5   36.69    2.14
   0 -12  -5   32.45    1.97
   0  12  -5   33.70    1.96
   0 -12  -5   32.34    1.98
  -1 -12  -5    6.32    0.46
   1 -12   5    5.50    0.44
  -1  12   5    5.98    0.46
  -1 -12  -5    6.10    0.44
  -1  12   5    6.20    0.58
   1 -12   5    5.47    0.43
   1  12  -5    6.02    0.44
   1 -12   5    5.85    0.46
  -1 -12  -5    5.64    0.47
   1 -12   5    5.30    0.45
  -1 -12   5    6.14    0.45
  -1  12  -5    5.50    0.46
   1  12   5    5.99    0.58
   1 -12  -5    6.07    0.45
   1  12   5    5.69    0.42
   1 -12  -5    6.07    0.47
  -1 -12   5    5.89    0.46
   1 -12  -5    5.62    0.45
   1  12   5    5.76    0.47
  -1 -12   5    6.05    0.48
  -2 -12  -5   13.43    0.81
  -2  12   5   13.52    0.82
  -2 -12  -5   10.64    0.78
   2 -12   5   12.16    0.80
   2 -12   5   10.48    0.77
  -2 -12  -5   12.10    0.82
   2  12  -5   13.30    0.79
   2 -12   5   11.60    0.79
   2  12  -5   11.84    0.80
   2 -12  -5   12.49    0.79
  -2 -12   5   12.38    0.81
   2  12   5   13.97    0.96
  -2 -12   5   11.52    0.82
  -2 -12   5   13.32    0.80
  -2  12  -5   11.65    0.80
   2 -12  -5   12.30    0.80
   2 -12  -5   11.29    0.80
   2  12   5   11.04    0.81
   2 -12  -5   13.63    0.83
   3  12  -5    5.61    0.48
  -3 -12  -5    7.03    0.49
  -3 -12  -5    5.91    0.47
  -3  12   5    6.74    0.51
   3 -12   5    6.56    0.47
  -3 -12   5    7.44    0.50
  -3 -12   5    7.60    0.49
   3 -12  -5    6.83    0.52
   3  12   5    5.76    0.59
   3  12   5    6.80    0.51
   3 -12  -5    6.71    0.49
  -3  12  -5    5.40    0.48
   3 -12  -5    6.04    0.47
  -3 -12   5    5.84    0.50
   4  12  -5   17.91    1.24
  -4 -12  -5   18.52    1.22
   4 -12   5   21.16    1.23
  -4  12   5   20.11    1.25
  -4  12  -5   19.83    1.25
  -4 -12   5   17.88    1.26
   4 -12  -5   19.21    1.23
  -4 -12   5   22.21    1.27
   4  12   5   22.01    1.28
  -4 -12   5   22.71    1.25
   5 -12   5    3.10    0.28
   5  12  -5    2.92    0.31
   5  12   5    3.47    0.32
  -5 -12   5    3.33    0.30
  -5 -12   5    2.93    0.29
  -5 -12   5    2.66    0.31
  -5  12  -5    3.04    0.29
   5 -12  -5    3.07    0.28
   6 -12   5    0.23    0.11
  -6  12   5    0.26    0.18
   6  12  -5    0.37    0.15
   6 -12  -5    0.34    0.12
   6  12   5    0.26    0.16
  -6 -12   5    0.24    0.11
   6  12   5    0.18    0.12
  -7  12   5    0.95    0.15
  -7 -12   5    1.06    0.17
  -7 -12   5    1.22    0.17
   0 -13  -5    5.28    0.44
   0 -13   5    4.79    0.41
   0  13   5    4.33    0.47
   0 -13   5    4.48    0.41
   0  13  -5    5.20    0.44
   0 -13  -5    4.89    0.45
   0  13   5    5.19    0.54
   0 -13   5    4.77    0.40
   0 -13   5    5.46    0.46
   0 -13  -5    5.41    0.42
   1 -13   5    4.97    0.58
  -1 -13  -5    5.03    0.51
   1 -13   5    4.73    0.40
  -1 -13  -5    5.54    0.42
  -1 -13   5    4.75    0.41
  -1 -13   5    4.17    0.55
   1  13   5    5.84    0.60
   1 -13  -5    4.31    0.40
   1 -13  -5    5.83    0.56
  -1 -13   5    4.64    0.48
   2 -13   5    0.58    0.16
   2 -13   5    0.77    0.16
   2  13  -5    0.95    0.16
  -2 -13  -5    1.02    0.17
  -2 -13  -5    0.70    0.16
  -2  13   5    0.92    0.18
  -2 -13   5    1.08    0.20
   2  13   5    0.63    0.15
  -2 -13   5    0.40    0.17
   2 -13  -5    0.81    0.15
   2 -13  -5    0.83    0.17
   2 -13  -5    0.66    0.17
   2 -13  -5    0.69    0.15
  -2  13  -5    0.93    0.18
  -2 -13   5    0.97    0.18
   2  13   5    0.90    0.28
  -3 -13  -5    3.83    0.36
   3  13  -5    4.70    0.32
  -3 -13  -5    3.75    0.34
   3 -13   5    3.55    0.34
  -3 -13  -5    3.90    0.34
  -3  13   5    4.12    0.37
   3  13  -5    4.10    0.35
  -3 -13   5    4.15    0.38
  -3 -13   5    4.55    0.36
   3 -13  -5    4.67    0.36
  -3  13  -5    3.89    0.36
   3 -13  -5    4.06    0.37
  -3 -13   5    4.64    0.36
   3  13   5    3.91    0.37
  -4  13   5    0.22    0.16
   4  13  -5    0.90    0.25
   4 -13   5    0.66    0.14
  -4 -13   5    0.63    0.15
  -4 -13   5    0.90    0.26
   4 -13  -5    0.43    0.13
  -4 -13   5    0.42    0.15
   4  13   5    0.55    0.16
  -4  13  -5    0.89    0.25
   5  13  -5    2.61    0.29
   5 -13   5    3.59    0.33
  -5  13   5    3.01    0.29
  -5  13  -5    3.27    0.28
   5  13   5    3.02    0.30
  -5 -13   5    2.80    0.30
   5  13   5    3.07    0.34
   5 -13  -5    2.74    0.30
  -5 -13   5    3.11    0.28
   6  13  -5    0.95    0.16
  -6  13   5    0.91    0.14
  -6  13  -5    1.11    0.16
   6  13   5    0.66    0.14
  -6 -13   5    0.93    0.14
  -6 -13   5    0.79    0.15
   7  13  -5    0.35    0.10
  -7 -13   5    0.33    0.10
   0 -14  -5    8.58    0.61
   0 -14   5    8.23    0.59
   0  14  -5    9.11    0.60
   0 -14   5    8.44    0.62
   0  14   5    8.64    0.58
   0 -14  -5    8.66    0.60
   0 -14  -5    8.74    0.62
   1 -14   5    2.82    0.31
  -1  14   5    3.11    0.31
   1  14  -5    3.20    0.30
  -1 -14  -5    3.57    0.32
  -1 -14  -5    3.12    0.31
   1 -14   5    2.90    0.28
  -1 -14  -5    2.78    0.31
   1 -14   5    2.83    0.29
   1  14   5    3.71    0.44
   1 -14  -5    2.84    0.29
   1 -14  -5    3.16    0.32
  -1 -14   5    2.80    0.30
   1  14   5    3.02    0.36
  -1  14  -5    3.16    0.32
   1  14   5    2.96    0.26
  -1 -14   5    3.14    0.34
   1 -14  -5    3.33    0.30
  -1 -14   5    2.97    0.30
  -2  14   5    3.67    0.34
  -2 -14  -5    3.49    0.32
   2 -14   5    2.95    0.30
  -2 -14  -5    3.10    0.35
   2 -14   5    3.86    0.40
  -2 -14  -5    3.99    0.33
  -2 -14   5    3.44    0.35
   2 -14  -5    3.39    0.30
   2 -14  -5    3.16    0.32
   2 -14  -5    3.53    0.31
  -2 -14   5    3.57    0.33
  -2  14  -5    4.20    0.35
  -2 -14   5    3.85    0.33
   2  14   5    3.93    0.45
   3 -14   5    0.51    0.13
  -3 -14  -5    0.55    0.14
   3  14  -5    0.41    0.09
  -3  14   5    0.57    0.16
  -3 -14  -5    0.50    0.14
  -3 -14  -5    0.37    0.11
   3  14  -5    0.22    0.12
   3  14   5    0.43    0.14
   3  14   5    0.51    0.20
   3 -14  -5    0.38    0.12
  -3  14  -5    0.49    0.14
  -3 -14   5    0.91    0.19
   3 -14  -5    0.57    0.13
  -3 -14   5    0.70    0.15
   4  14  -5    0.01    0.10
  -4 -14  -5    0.11    0.08
  -4  14   5    0.18    0.11
   4 -14   5    0.13    0.16
  -4 -14  -5    0.15    0.11
   4  14   5    0.01    0.14
  -4 -14   5    0.23    0.12
  -4 -14   5    0.20    0.12
   4 -14  -5    0.16    0.09
   4  14   5    0.05    0.11
  -5 -14  -5    0.18    0.07
  -5  14   5    0.34    0.10
  -5 -14  -5    0.14    0.08
   5  14  -5    0.21    0.11
  -5 -14   5    0.46    0.13
  -5  14  -5    0.26    0.11
  -5 -14   5    0.23    0.11
   5  14   5    0.17    0.11
  -6  14   5    0.41    0.08
   6  14  -5    0.24    0.12
   6  14   5    0.53    0.15
   0 -15   5    0.00    0.11
   0  15   5    0.09    0.10
   0 -15  -5    0.16    0.11
   0 -15  -5    0.18    0.14
   0 -15   5    0.01    0.12
   0  15  -5    0.15    0.12
  -1  15   5   17.67    1.05
   1 -15   5   15.75    1.05
   1  15  -5   17.15    1.04
  -1 -15  -5   16.78    1.08
  -1 -15   5   18.85    1.09
   1 -15  -5   16.67    1.05
   1 -15  -5   17.74    1.08
  -1 -15   5   16.63    1.06
  -1  15  -5   17.76    1.07
  -2  15   5    1.75    0.23
  -2 -15  -5    1.80    0.22
   2  15  -5    1.52    0.17
   2 -15   5    1.58    0.20
  -2 -15  -5    1.45    0.23
  -2 -15   5    1.60    0.22
  -2  15  -5    1.46    0.22
   2 -15  -5    1.48    0.23
  -2 -15   5    1.75    0.25
   2 -15  -5    1.50    0.21
  -3 -15  -5    0.12    0.09
  -3  15   5    0.05    0.10
  -3 -15  -5    0.03    0.10
  -3 -15   5    0.15    0.13
  -3 -15   5    0.02    0.11
   3  15   5    0.12    0.13
  -3  15  -5    0.10    0.10
  -4  15   5    0.52    0.12
  -4 -15  -5    0.22    0.08
   4  15  -5    0.07    0.11
  -4 -15   5    0.25    0.10
   4  15   5    0.28    0.11
  -4  15  -5    0.36    0.11
  -4 -15   5    0.26    0.12
   5  15  -5    0.18    0.08
   5  15   5    0.17    0.09
  -5  15  -5    0.27    0.08
  -5 -15   5    0.39    0.09
   0 -16   5    0.07    0.10
   0 -16  -5    0.20    0.12
   0 -16  -5    0.00    0.11
   0  16   5    0.12    0.08
   0 -16   5    0.05    0.11
   1  16  -5    1.98    0.18
  -1 -16  -5    2.23    0.34
  -1  16   5    2.32    0.21
  -1 -16   5    1.69    0.27
  -1 -16   5    1.94    0.20
   1 -16  -5    1.78    0.20
  -1  16  -5    2.30    0.33
   1 -16  -5    1.57    0.24
  -2 -16  -5    0.38    0.11
  -2 -16  -5    0.62    0.13
  -2  16   5    0.66    0.13
  -2 -16   5    0.60    0.14
  -2 -16   5    0.45    0.12
   2 -16  -5    0.41    0.11
  -2  16  -5    0.47    0.13
  -3 -16  -5    1.33    0.16
  -3  16   5    1.31    0.17
  -3  16  -5    1.80    0.18
  -3 -16   5    1.38    0.19
   3  16   5    1.14    0.15
  -3 -16   5    1.71    0.18
  -4  16   5    0.01    0.07
  -4 -16  -5    0.01    0.06
  -4 -16   5    0.06    0.07
  -4  16  -5    0.10    0.10
   4  16   5    0.05    0.08
   0 -17  -5    3.67    0.29
   0  17  -5    4.20    0.27
  -1 -17  -5    0.23    0.10
  -1 -17   5    0.26    0.09
  -1  17  -5    0.11    0.10
   1 -17  -5    0.17    0.07
  -2 -17   5    1.15    0.17
   1   0   6   13.47    1.29
   1   0   6   16.80    0.92
  -1   0  -6   13.74    0.91
  -1   0  -6   15.99    0.87
  -1   0   6   16.02    0.89
  -1   0  -6   14.70    1.34
  -1   0   6   14.61    1.21
   1   0  -6   13.86    0.87
  -1   0  -6   14.93    0.86
   1   0  -6   15.69    0.88
   1   0  -6   14.81    1.19
   2   0   6   55.96    3.83
  -2   0   6   59.09    3.21
   2   0   6   59.09    3.24
   2   0  -6   53.78    3.19
   2   0  -6   58.09    3.20
  -2   0  -6   58.00    3.25
   2   0  -6   52.25    3.54
   2   0  -6   54.34    3.18
  -3   0  -6    6.39    0.35
  -3   0  -6    6.05    0.95
   3   0  -6    5.81    0.37
  -3   0  -6    5.40    0.34
   3   0   6    6.07    0.42
   3   0  -6    6.37    0.37
  -3   0   6    5.13    0.36
  -3   0   6    5.41    0.63
  -3   0  -6    5.95    0.43
   3   0  -6    5.44    0.36
   3   0   6    5.20    0.88
  -3   0   6    5.57    0.73
   3   0  -6    5.64    0.37
   4   0  -6   83.68    4.83
  -4   0  -6   90.74    4.97
  -4   0  -6   79.07    4.82
   4   0  -6   87.37    4.84
  -4   0  -6   81.95    4.83
  -4   0   6   91.95    4.86
  -5   0  -6   97.66    6.20
  -5   0  -6  110.53    6.21
  -5   0   6  118.18    6.24
   5   0  -6  114.37    6.21
  -6   0  -6    3.18    0.26
  -6   0   6    3.93    0.30
  -7   0  -6   10.80    0.70
   8   0   6    1.27    0.36
  -8   0   6    1.52    0.38
  -8   0  -6    0.73    0.19
  -8   0  -6    0.85    0.15
  -8   0   6    0.81    0.18
  -9   0  -6   10.15    0.69
  -9   0   6    9.82    0.82
   9   0   6   11.82    0.97
 -10   0   6    0.18    0.12
 -10   0  -6   -0.02    0.10
  10   0   6    0.19    0.14
   0  -1   6  135.92    8.20
   0   1   6  136.44    8.13
   0  -1  -6  136.37    8.13
   0   1  -6  138.70    8.20
  -1   1   6   56.96    3.77
  -1  -1  -6   69.07    4.08
  -1  -1  -6   56.51    3.49
   1  -1   6   64.17    3.49
   1   1  -6   54.63    3.48
  -1  -1   6   63.44    3.48
   1  -1  -6   65.78    3.46
  -1   1  -6   62.09    4.04
  -1  -1   6   60.55    3.91
   1   1   6   65.67    3.49
   1   1   6   53.94    3.94
   1  -1  -6   60.96    3.77
  -2   1   6   27.41    1.98
  -2   1   6   31.81    1.78
   2  -1   6   34.44    1.83
   2  -1   6   27.05    2.30
  -2  -1  -6   31.87    1.76
   2   1  -6   29.02    1.79
   2   1  -6   31.35    2.31
  -2  -1  -6   32.76    2.47
   2   1  -6   29.45    1.77
  -2  -1  -6   32.28    1.84
   2   1  -6   30.71    1.78
  -2   1  -6   31.83    2.44
  -2  -1   6   34.28    1.81
   2   1   6   31.75    1.82
  -2   1  -6   31.31    1.84
   2  -1  -6   30.31    1.78
  -2  -1   6   28.90    2.20
   2  -1  -6   31.40    1.77
   2   1   6   28.61    2.44
  -2   1  -6   32.58    1.78
   2  -1  -6   31.64    2.02
  -2   1  -6   31.35    1.76
   3  -1   6   48.55    2.61
   3   1  -6   44.07    2.57
   3   1  -6   44.71    2.55
  -3   1   6   40.11    2.61
  -3  -1  -6   48.09    2.64
  -3  -1  -6   41.27    2.52
  -3   1   6   43.54    2.56
   3  -1   6   41.71    3.28
  -3  -1  -6   46.93    3.45
   3   1  -6   44.05    2.54
   3  -1  -6   46.97    2.54
   3   1   6   44.70    3.47
  -3   1  -6   47.14    2.54
  -3   1  -6   46.15    2.62
  -3   1  -6   44.26    2.53
  -3   1  -6   41.27    2.53
   3  -1  -6   49.06    2.51
  -3   1  -6   45.57    3.60
   3   1   6   45.06    2.61
  -3  -1   6   42.86    3.04
   3  -1  -6   43.54    2.55
   3  -1  -6   44.01    2.51
  -3  -1   6   44.45    3.28
  -4  -1  -6   18.87    1.11
  -4  -1  -6   19.82    1.26
   4   1  -6   18.73    1.15
   4  -1   6   20.26    1.20
   4   1  -6   19.70    1.13
  -4   1   6   21.36    1.15
  -4  -1  -6   19.08    1.12
   4   1  -6   18.96    1.12
  -4   1  -6   17.86    1.12
  -4   1  -6   18.51    1.23
  -4  -1   6   19.28    1.68
  -4   1  -6   18.82    1.12
   4   1   6   19.64    1.21
   4  -1  -6   19.89    1.13
   4  -1  -6   19.37    1.13
   5   1  -6   16.09    0.95
  -5   1   6   16.89    0.99
  -5  -1   6   16.37    0.98
  -5   1  -6   15.29    0.96
   5  -1  -6   15.17    0.97
  -5   1  -6   16.13    0.97
   5  -1  -6   17.59    0.97
  -6   1   6   64.31    3.60
  -6   1   6   63.41    3.52
  -6  -1   6   59.40    3.50
   6  -1  -6   62.20    3.48
  -6  -1   6   60.65    3.58
  -6   1  -6   56.83    3.48
  -7   1   6    7.18    0.62
  -7  -1  -6    8.97    0.55
   7  -1   6    9.08    0.78
  -7   1   6    8.91    0.60
  -7   1  -6    9.23    0.60
   7   1   6    7.35    0.75
  -8   1   6    5.76    0.43
  -8  -1  -6    4.49    0.36
  -8   1   6    4.56    0.59
  -8  -1   6    3.96    0.51
  -8   1  -6    5.37    0.40
  -9   1   6    1.91    0.39
  -9  -1  -6    1.66    0.21
   9  -1   6    1.28    0.31
  -9   1   6    1.47    0.26
  -9  -1   6    1.65    0.24
   9   1   6    1.38    0.32
  -9   1  -6    1.70    0.18
  -9   1  -6    1.77    0.22
  -9  -1   6    2.03    0.28
 -10   1   6    0.52    0.15
 -10  -1   6    0.41    0.13
 -10   1  -6    0.33    0.10
  10   1   6    0.24    0.13
   0  -2   6   30.25    2.43
   0  -2  -6   34.94    1.95
   0   2  -6   33.89    1.94
   0   2  -6   33.83    1.95
   0   2  -6   37.31    2.53
   0  -2  -6   36.83    2.00
   0  -2   6   34.05    1.98
   0  -2  -6   35.57    1.94
   0   2   6   31.35    2.37
   1  -2   6  118.83    8.15
   1   2  -6  133.38    8.20
  -1  -2  -6  144.63    8.26
  -1   2  -6  149.07    8.32
   1   2   6  127.44    8.23
  -1  -2   6  134.63    8.18
   1  -2  -6  139.07    7.94
  -2  -2  -6  274.68   15.13
   2  -2   6  231.13   14.91
   2  -2  -6  272.32   14.39
   2   2   6  231.44   15.09
  -2  -2   6  245.41   14.89
  -2   2  -6  269.45   15.07
   3  -2   6  123.88    7.11
   3   2  -6  121.85    7.10
   3  -2   6  122.45    7.83
  -3  -2  -6  133.56    8.14
  -3  -2  -6  135.92    7.17
   3   2   6  122.06    7.12
  -3   2  -6  111.50    7.05
  -3  -2   6  132.53    8.15
   3  -2  -6  123.49    7.06
  -3   2  -6  127.31    7.14
  -3   2  -6  127.87    7.96
  -4  -2  -6    2.45    0.28
  -4  -2  -6    2.05    0.14
  -4   2   6    2.33    0.19
   4  -2   6    2.45    0.23
   4   2  -6    2.04    0.21
   4  -2   6    2.31    0.16
   4   2  -6    2.15    0.17
  -4   2  -6    2.22    0.18
   4  -2  -6    2.36    0.18
  -4   2  -6    2.29    0.19
   4   2   6    2.10    0.24
   4  -2  -6    2.23    0.18
  -5   2   6    0.35    0.10
   5  -2   6    0.32    0.06
  -5  -2   6    0.53    0.10
  -5   2  -6    0.45    0.09
  -6   2   6    1.80    0.21
  -6   2   6    2.16    0.23
  -6   2  -6    1.76    0.19
  -6   2  -6    2.02    0.20
  -6   2  -6    1.37    0.20
  -6  -2   6    1.82    0.20
   6  -2  -6    1.97    0.19
   7   2  -6    4.15    0.37
  -7   2   6    4.10    0.46
  -7   2   6    3.89    0.35
  -7  -2  -6    3.65    0.32
  -7   2   6    3.83    0.35
  -7  -2   6    3.65    0.32
   7   2   6    4.58    0.58
  -7  -2   6    3.94    0.36
  -8   2   6    1.19    0.22
   8  -2   6    1.07    0.31
  -8   2   6    0.77    0.18
  -8  -2   6    0.86    0.18
  -8  -2   6    1.11    0.22
  -8   2  -6    0.85    0.17
  -8  -2   6    0.76    0.22
   9  -2   6    1.98    0.37
  -9   2   6    1.74    0.24
  -9  -2   6    1.64    0.24
  -9   2  -6    1.69    0.20
  -9   2  -6    1.72    0.23
  -9  -2   6    1.80    0.27
  -9  -2   6    1.58    0.22
 -10   2   6    0.67    0.16
  10  -2   6    0.70    0.20
  10  -2  -6    0.30    0.17
 -10  -2   6    0.54    0.14
  10   2   6    0.50    0.15
 -10   2  -6    0.34    0.11
   0   3  -6   41.64    2.61
   0  -3   6   45.05    3.21
   0  -3  -6   45.24    2.61
   0   3   6   39.93    3.08
   0   3   6   49.24    2.61
   0   3  -6   47.32    2.58
   0   3  -6   48.56    3.29
   0  -3   6   48.58    2.63
   0   3  -6   43.32    2.57
   1  -3   6   27.79    1.54
   1   3  -6   26.78    1.49
   1  -3   6   23.10    2.05
  -1  -3  -6   26.45    1.48
   1   3  -6   25.47    1.49
  -1  -3  -6   25.48    1.47
   1   3  -6   28.54    2.21
   1   3  -6   23.53    1.53
  -1  -3  -6   27.35    2.11
  -1  -3  -6   24.90    1.54
   1   3   6   26.09    1.53
  -1   3  -6   25.32    1.49
   1  -3  -6   26.91    1.84
   1  -3  -6   28.42    1.51
  -1  -3   6   25.24    2.10
  -1   3  -6   28.83    2.19
  -1   3  -6   26.75    1.49
   1  -3  -6   26.31    1.49
  -1   3  -6   23.50    1.53
  -2  -3  -6   14.76    0.89
  -2  -3  -6   16.24    0.90
   2  -3   6   16.42    0.97
  -2  -3  -6   17.00    1.63
   2   3  -6   15.93    0.91
   2   3  -6   14.97    0.96
   2  -3   6   16.01    1.53
  -2   3   6   15.47    0.89
   2   3  -6   15.73    0.98
  -2  -3  -6   15.48    1.00
   2   3  -6   15.57    0.92
  -2   3  -6   15.91    1.56
  -2   3  -6   15.53    0.92
  -2  -3   6   18.19    1.79
   2   3   6   13.20    1.59
  -2  -3   6   14.79    1.49
   2  -3  -6   16.64    0.97
   2  -3  -6   16.68    0.93
  -2   3  -6   15.61    0.92
   2   3   6   15.31    0.97
  -2   3  -6   16.22    0.92
  -3  -3  -6   30.36    2.70
  -3  -3  -6   28.03    1.66
   3   3  -6   30.68    1.69
   3   3  -6   29.00    1.77
   3  -3   6   30.71    1.75
  -3  -3  -6   31.25    1.82
   3   3   6   28.46    1.77
  -3   3  -6   30.11    1.70
   3  -3  -6   28.21    1.69
   3   3   6   28.49    2.70
  -3   3  -6   29.77    1.71
  -3   3  -6   29.20    1.78
  -3  -3   6   25.31    2.38
   3  -3  -6   32.34    1.71
   4  -3   6   24.81    1.47
   4   3  -6   24.24    1.47
  -4   3  -6   26.22    1.50
  -4   3  -6   25.47    1.49
  -4   3  -6   26.28    1.49
   4  -3  -6   26.08    1.49
   4  -3  -6   25.39    1.48
  -4  -3   6   26.07    1.49
  -5   3   6    1.41    0.18
   5   3  -6    1.87    0.15
   5  -3   6    1.53    0.14
  -5   3  -6    1.57    0.19
  -5   3  -6    2.09    0.19
   5  -3  -6    1.72    0.17
  -5  -3   6    1.78    0.18
  -6   3   6   15.94    0.99
  -6   3   6   15.33    0.97
  -6   3  -6   17.31    0.99
  -6   3  -6   14.28    0.96
   6  -3  -6   15.41    0.94
  -6   3  -6   15.54    0.96
  -6  -3   6   16.37    0.96
  -6  -3   6   13.73    0.95
  -7   3   6   21.49    1.35
   7  -3   6   22.65    1.54
  -7   3   6   20.90    1.34
  -7  -3   6   21.06    1.32
  -7   3  -6   22.64    1.33
   7  -3  -6   22.22    1.28
   7   3   6   20.71    1.64
   8  -3   6    4.39    0.53
  -8  -3  -6    3.43    0.27
   8   3  -6    4.20    0.35
  -8   3   6    4.70    0.40
  -8   3   6    4.41    0.40
  -8  -3   6    4.05    0.40
  -8  -3   6    3.84    0.37
  -8  -3   6    3.69    0.35
  -8   3  -6    3.81    0.35
   8   3   6    4.21    0.52
  -8   3  -6    4.41    0.36
   9  -3   6    1.78    0.36
  -9   3   6    1.84    0.27
  -9  -3   6    1.38    0.23
   9   3   6    1.49    0.30
  -9  -3   6    1.23    0.20
  -9   3  -6    1.34    0.21
 -10   3   6    0.18    0.12
  10  -3   6    0.23    0.16
 -10   3  -6    0.31    0.11
  10   3   6    0.33    0.17
 -10  -3   6    0.19    0.11
  10  -3  -6    0.07    0.11
   0  -4  -6    0.49    0.27
   0  -4   6    0.24    0.26
   0   4   6    0.46    0.08
   0   4   6    0.28    0.24
   0   4  -6    0.66    0.07
   0   4  -6    0.12    0.28
   1   4  -6  152.58    8.52
   1   4  -6  166.56    9.57
   1  -4   6  159.50    9.39
  -1  -4  -6  158.76    9.36
   1  -4  -6  158.28    8.98
   1   4   6  141.81    9.40
  -1  -4   6  130.95    9.27
  -1   4  -6  145.13    8.57
  -2  -4  -6   20.67    1.94
  -2  -4  -6   17.93    1.04
   2   4  -6   17.94    1.07
   2   4  -6   19.79    1.16
   2   4  -6   16.93    1.12
   2  -4   6   16.41    1.72
   2   4  -6   17.83    1.06
  -2   4   6   16.01    1.04
   2  -4   6   19.67    1.13
  -2  -4  -6   15.82    1.14
  -2  -4   6   17.73    1.81
   2  -4  -6   19.92    1.31
   2  -4  -6   20.47    1.21
  -2   4  -6   17.24    1.13
   2  -4  -6   19.93    1.08
  -2   4  -6   19.06    1.08
  -2  -4   6   19.85    2.04
  -2   4  -6   19.11    1.07
   2  -4  -6   16.84    1.07
   2   4   6   18.71    1.13
  -2   4  -6   19.85    1.88
   3   4  -6   40.75    2.44
   3   4  -6   42.15    2.34
  -3  -4  -6   39.84    2.47
  -3  -4  -6   45.17    3.59
  -3  -4  -6   42.21    2.31
   3   4   6   36.18    3.49
  -3   4  -6   40.78    2.36
  -3   4  -6   39.54    2.44
   3   4   6   38.83    2.43
  -3   4  -6   44.08    2.36
  -3   4  -6   42.50    2.36
   3  -4  -6   39.91    2.36
  -3  -4   6   43.73    3.45
   4  -4   6   32.69    1.82
  -4   4   6   31.07    1.85
   4   4  -6   32.02    1.81
   4  -4  -6   29.25    1.85
  -4   4  -6   33.41    1.86
  -4  -4   6   31.79    1.84
  -4   4  -6   32.94    1.85
  -4   4  -6   31.82    1.84
   4  -4  -6   30.47    1.84
  -5   4   6    0.37    0.11
   5  -4   6    0.44    0.08
   5   4  -6    0.34    0.08
  -5   4   6    0.64    0.13
   5  -4  -6    0.55    0.10
  -5   4  -6    0.44    0.12
  -5   4  -6    0.41    0.11
  -5  -4   6    0.33    0.09
   5  -4  -6    0.50    0.10
  -6   4   6   44.16    2.52
  -6   4   6   44.71    2.52
  -6  -4   6   39.11    2.49
  -6   4  -6   45.71    2.51
  -6  -4   6   45.26    2.50
  -6   4  -6   39.28    2.50
   6  -4  -6   41.96    2.50
   7  -4   6    3.61    0.49
  -7   4   6    4.77    0.40
  -7   4   6    4.39    0.37
   7   4  -6    4.08    0.36
  -7   4  -6    3.37    0.35
   7  -4  -6    4.46    0.31
   7   4   6    3.84    0.51
  -7  -4   6    4.51    0.35
  -7   4  -6    4.35    0.36
  -7  -4   6    3.79    0.34
   8   4  -6    1.34    0.21
  -8   4   6    1.31    0.21
  -8   4   6    1.01    0.20
   8  -4   6    0.69    0.27
   8   4   6    0.76    0.25
  -8  -4   6    1.07    0.18
  -8   4  -6    1.19    0.19
  -8  -4   6    0.97    0.20
  -8   4  -6    1.18    0.20
  -8  -4   6    0.92    0.17
  -9   4   6    1.48    0.22
  -9  -4   6    0.98    0.18
  -9   4  -6    1.50    0.21
  -9  -4   6    1.14    0.20
 -10   4   6    3.06    0.32
 -10   4  -6    2.29    0.26
   0   5  -6   13.03    0.75
   0   5   6   12.70    1.39
   0  -5   6   12.34    0.75
   0   5  -6   11.46    0.80
   0  -5  -6   12.20    0.79
   0  -5   6   11.27    1.44
   0  -5  -6   15.28    1.43
   0   5  -6   12.32    0.74
   0   5  -6   11.53    1.52
   0   5   6   13.58    0.79
   1  -5   6   39.57    2.13
  -1  -5  -6   36.55    2.04
  -1  -5  -6   37.58    2.96
   1   5  -6   37.37    2.04
  -1  -5  -6   31.43    2.04
  -1   5   6   37.78    2.07
   1   5  -6   32.97    2.11
  -1  -5  -6   36.50    2.16
   1   5  -6   36.06    2.05
   1  -5   6   33.73    3.07
   1   5   6   29.82    2.86
  -1  -5   6   34.03    2.93
  -1   5  -6   34.63    2.12
   1   5   6   34.33    2.10
  -1   5  -6   36.77    2.05
   1  -5  -6   36.81    2.57
  -1   5  -6   38.12    2.07
  -1   5  -6   39.78    3.07
   2   5  -6  123.84    7.03
   2   5  -6  120.90    7.14
  -2  -5  -6  128.97    7.15
   2   5  -6  116.73    7.13
  -2  -5  -6  140.30    8.38
  -2  -5   6  130.04    8.93
  -2  -5   6  121.39    8.17
  -2   5  -6  125.91    7.05
   2   5   6  123.43    7.11
  -2   5  -6  116.93    7.12
   2  -5  -6  131.10    7.30
   3  -5   6   35.83    1.95
  -3  -5  -6   30.84    1.91
  -3  -5  -6   31.75    2.09
  -3  -5  -6   34.48    3.58
  -3   5  -6   34.27    1.98
   3   5   6   29.47    3.61
   3  -5  -6   33.98    1.97
   3  -5  -6   35.04    1.96
  -3  -5   6   35.81    1.96
   3   5   6   32.96    2.05
  -3   5  -6   36.46    1.96
   4  -5   6    5.20    0.35
  -4   5   6    4.96    0.38
   4   5  -6    5.31    0.33
  -4   5  -6    5.23    0.38
   4  -5  -6    4.88    0.35
  -4   5  -6    5.17    0.38
  -4  -5   6    5.60    0.36
  -4   5  -6    5.43    0.37
  -5   5   6    9.76    0.70
  -5   5   6   11.29    0.73
   5  -5   6    9.86    0.63
   5  -5  -6   10.23    0.65
  -5   5  -6   11.27    0.69
   5  -5  -6    9.02    0.64
  -5   5  -6   11.39    0.68
  -5   5  -6    9.91    0.67
  -5  -5   6    9.75    0.65
   6  -5   6   11.05    0.70
  -6   5   6   12.07    0.77
  -6   5   6   11.96    0.78
  -6  -5   6   11.03    0.74
  -6   5  -6   12.90    0.79
  -6  -5   6   10.35    0.73
  -6   5  -6   12.33    0.77
  -6   5  -6   10.37    0.76
   6  -5  -6   11.45    0.73
   7   5  -6    1.09    0.20
  -7   5   6    1.28    0.23
  -7   5   6    1.31    0.21
  -7  -5   6    1.00    0.17
  -7   5  -6    1.40    0.22
  -7   5  -6    1.30    0.21
   7   5   6    0.87    0.30
  -7  -5   6    1.47    0.20
   8   5  -6    1.17    0.20
   8  -5   6    1.16    0.32
  -8   5   6    1.14    0.21
  -8   5   6    1.05    0.21
  -8  -5   6    0.72    0.23
  -8   5  -6    0.94    0.18
  -8  -5   6    1.17    0.18
  -8   5  -6    0.77    0.18
   8   5   6    1.42    0.39
  -8  -5   6    1.14    0.19
   9  -5   6    0.89    0.27
  -9   5   6    1.69    0.24
  -9  -5   6    1.36    0.21
  -9   5  -6    1.74    0.24
  -9  -5   6    1.21    0.19
  10  -5   6    0.93    0.23
  10  -5  -6    0.71    0.15
   0   6  -6   58.33    3.49
   0   6  -6   56.37    3.42
   0  -6   6   60.78    3.51
   0  -6  -6   65.52    4.40
   0  -6   6   62.89    4.73
   0   6  -6   69.37    5.61
   0   6  -6   56.00    3.41
   1   6  -6  141.97    7.66
   1  -6   6  136.20    7.52
   1  -6   6  126.44    7.54
   1   6  -6  126.86    7.60
   1   6  -6  137.01    7.53
   1  -6   6  147.22    7.62
  -1   6  -6  132.76    7.54
   1   6   6  118.86    8.64
  -1   6  -6  125.65    7.60
   1  -6  -6  141.63    8.27
  -1  -6   6  147.38    9.12
  -1  -6   6  120.45    8.65
  -2  -6  -6  126.21    7.12
  -2  -6  -6  122.58    7.10
   2  -6   6  132.69    7.14
   2   6  -6  127.40    7.13
   2   6  -6  121.71    7.26
   2   6  -6  119.46    7.22
  -2   6  -6  132.18    7.14
  -2   6  -6  125.65    7.16
  -2   6  -6  129.36    7.15
   2  -6  -6  132.55    7.15
   2   6   6  117.87    7.22
   2   6   6  124.79    8.72
  -2  -6   6  136.24    8.97
   3  -6   6   40.95    2.23
  -3  -6  -6   39.58    2.54
  -3  -6  -6   36.51    2.20
  -3   6   6   37.90    2.28
  -3  -6   6   41.36    2.24
   3  -6  -6   35.21    2.24
  -3   6  -6   39.13    2.26
  -3   6  -6   37.77    2.25
   3  -6  -6   37.76    2.24
  -3   6  -6   41.61    2.25
   3  -6  -6   39.92    2.25
   4  -6   6   10.68    0.62
  -4  -6  -6    9.48    0.58
   4   6  -6    9.69    0.59
  -4   6   6    9.41    0.65
  -4   6  -6    9.50    0.65
   4  -6  -6    9.88    0.63
  -4  -6   6   10.27    0.63
  -4   6  -6   10.04    0.65
  -5   6   6    6.24    0.50
  -5   6   6    6.10    0.49
   5  -6   6    7.25    0.45
  -5   6  -6    6.71    0.48
  -5   6  -6    6.72    0.50
   5  -6  -6    6.97    0.46
  -5   6  -6    6.96    0.49
  -5   6  -6    7.13    0.49
   5  -6  -6    5.99    0.45
  -5  -6   6    6.44    0.46
  -6   6   6   20.38    1.34
  -6   6   6   21.83    1.36
   6   6  -6   21.63    1.35
   6  -6   6   23.17    1.29
  -6   6  -6   21.81    1.34
   6   6   6   20.59    1.35
   6  -6  -6   22.66    1.31
  -7   6   6   24.88    1.55
  -7   6   6   25.61    1.55
   7   6  -6   23.39    1.58
   7  -6  -6   26.28    1.50
  -7  -6   6   23.22    1.53
  -7  -6   6   25.52    1.65
  -7   6  -6   26.04    1.55
  -7   6  -6   26.75    1.55
  -8   6   6    3.19    0.32
   8   6  -6    2.26    0.33
   8  -6   6    2.41    0.39
  -8  -6   6    2.57    0.32
  -8  -6   6    2.67    0.28
  -8  -6   6    2.48    0.26
   8   6   6    2.11    0.26
  -8   6  -6    3.02    0.29
  -8   6  -6    2.72    0.30
  -9  -6   6    0.70    0.18
  -9   6  -6    1.17    0.17
  -9  -6   6    1.11    0.20
   0   7  -6    1.49    0.16
   0   7  -6    1.53    0.14
   0  -7  -6    1.65    0.15
   0   7  -6    1.55    0.21
   0  -7   6    1.70    1.08
   0  -7   6    1.48    0.16
   0  -7   6    1.77    0.16
   1   7  -6   87.31    5.09
   1   7  -6   88.12    5.12
  -1  -7  -6   93.30    4.97
   1  -7   6   90.28    4.98
   1  -7   6   84.44    4.97
   1   7  -6   89.25    4.97
  -1  -7   6   94.72    6.86
  -1   7  -6   89.41    4.99
  -1  -7   6   80.14    4.97
   1  -7  -6   83.66    4.98
  -1  -7   6   93.02    4.98
   1  -7  -6   90.63    4.98
  -1  -7   6   77.69    6.26
  -1   7  -6   87.10    4.97
   2   7  -6   11.60    0.70
  -2  -7  -6   11.40    0.69
   2  -7   6   12.10    0.71
  -2   7  -6   10.81    0.73
   2  -7  -6   11.62    0.72
   2  -7  -6   11.11    0.72
  -2   7  -6   12.42    0.72
  -2   7  -6   11.48    0.72
  -3  -7  -6    8.07    0.52
   3  -7   6    8.82    0.55
  -3   7  -6    8.59    0.57
   3  -7  -6    7.92    0.56
   3  -7  -6    8.33    0.57
  -3  -7   6    9.49    0.56
   3  -7  -6    8.86    0.57
  -3   7  -6    8.43    0.58
  -3   7  -6    9.07    0.57
   4  -7   6   11.84    0.73
  -4   7   6   11.57    0.76
  -4  -7  -6   11.20    0.70
  -4   7  -6   11.99    0.78
  -4  -7   6   12.01    0.75
  -4  -7   6   10.61    0.74
  -4   7  -6   13.02    0.76
   4  -7  -6   12.23    0.75
   5  -7   6   16.49    0.99
  -5   7   6   16.10    1.04
  -5   7   6   15.33    1.03
  -5   7  -6   15.11    1.16
  -5   7  -6   16.45    1.03
  -5   7  -6   17.11    1.04
   5  -7  -6   15.95    1.00
   5  -7  -6   15.31    1.00
  -5   7  -6   17.49    1.03
  -5  -7   6   17.32    1.02
  -5  -7   6   16.24    1.01
   6   7  -6   29.47    1.78
  -6   7   6   26.38    1.76
  -6   7   6   30.16    1.77
   6  -7   6   29.43    1.71
   6   7   6   28.60    1.86
  -6   7  -6   29.63    1.77
  -6   7  -6   31.16    1.78
  -6  -7   6   30.97    1.77
   6  -7  -6   29.29    1.73
   6   7   6   27.94    1.77
  -7   7   6    2.82    0.32
   7   7  -6    3.46    0.33
  -7   7   6    3.32    0.34
   7   7   6    2.81    0.32
  -7  -7   6    3.07    0.31
  -7   7  -6    3.02    0.31
  -7   7  -6    3.10    0.33
   7  -7  -6    3.05    0.26
  -7  -7   6    2.74    0.29
  -8   7   6    0.97    0.19
   8   7  -6    1.32    0.21
  -8  -7   6    1.01    0.17
  -8  -7   6    1.14    0.21
  -8   7  -6    1.27    0.19
  -8  -7   6    1.04    0.18
   8   7   6    0.85    0.16
  -8   7  -6    1.33    0.31
   9  -7   6    2.50    0.31
  -9   7   6    2.31    0.23
  -9  -7   6    1.70    0.25
   0   8  -6   36.85    2.13
   0  -8   6   35.63    2.13
   0  -8  -6   39.07    2.13
   0  -8   6   35.53    2.13
   1   8  -6   19.11    1.19
   1  -8   6   20.90    1.21
  -1  -8  -6   22.23    1.20
   1  -8   6   19.94    1.20
  -1   8  -6   19.79    1.22
  -1  -8   6   20.37    1.20
   1  -8  -6   19.89    1.21
   1  -8  -6   19.66    1.20
  -1   8  -6   19.83    1.20
  -1  -8   6   19.86    1.20
   2  -8   6    0.05    0.06
  -2  -8  -6    0.19    0.06
   2  -8  -6    0.19    0.08
  -2   8  -6    0.10    0.07
   2  -8  -6    0.18    0.08
   3  -8   6    0.15    0.09
  -3  -8  -6    0.19    0.07
   3  -8  -6    0.24    0.09
  -3  -8   6    0.46    0.11
  -3   8  -6    0.19    0.12
   3  -8  -6    0.26    0.10
  -3  -8   6    0.17    0.09
   3  -8  -6    0.17    0.10
  -3   8  -6    0.22    0.11
  -3   8  -6    0.12    0.10
  -4  -8  -6    7.36    0.49
  -4   8  -6    7.20    0.56
   4  -8  -6    7.74    0.53
  -4   8  -6    7.67    0.55
  -4  -8   6    7.19    0.52
  -4  -8   6    8.51    0.54
  -4   8  -6    8.43    0.55
  -4   8  -6    8.09    0.56
   5   8  -6    6.79    0.52
  -5   8   6    6.50    0.51
   5  -8   6    6.71    0.46
   5   8   6    6.71    0.60
  -5   8  -6    6.28    0.50
  -5   8  -6    6.48    0.50
   5  -8  -6    6.76    0.47
   5   8   6    6.52    0.51
   6  -8   6    1.53    0.19
  -6   8   6    1.30    0.21
   6   8  -6    1.28    0.22
  -6  -8   6    1.42    0.21
  -6   8  -6    0.96    0.20
  -6   8  -6    1.63    0.23
  -6  -8   6    1.31    0.19
   6   8   6    1.59    0.30
   6   8   6    1.45    0.23
   6  -8  -6    1.41    0.19
   7   8  -6    0.63    0.17
  -7   8   6    0.72    0.17
   7  -8   6    0.36    0.20
  -7   8  -6    0.92    0.19
  -7   8  -6    0.63    0.16
   7   8   6    0.73    0.17
  -7  -8   6    0.72    0.16
   7  -8  -6    0.86    0.14
  -7  -8   6    0.68    0.15
  -7  -8   6    0.46    0.27
  -8   8   6    0.64    0.18
   8   8  -6    1.07    0.18
   8   8   6    0.68    0.16
  -8  -8   6    0.63    0.17
  -8  -8   6    0.39    0.13
  -8   8  -6    0.77    0.16
   9  -8   6    0.85    0.19
  -9   8  -6    0.98    0.17
   0  -9  -6   19.38    1.11
   0  -9   6   18.08    1.10
   0  -9   6   17.66    1.10
   0   9  -6   17.77    1.10
   1  -9   6    8.84    0.59
   1  -9   6    8.24    0.57
   1  -9  -6    8.84    0.59
  -1  -9   6    9.00    0.59
   1  -9  -6    8.32    0.58
  -1   9  -6    9.43    0.59
  -1  -9   6    9.38    0.59
   1  -9  -6    9.49    0.59
  -1  -9   6    8.95    0.58
  -2  -9  -6    6.08    0.42
   2  -9   6    6.33    0.42
   2  -9  -6    5.55    0.43
  -2  -9   6    6.27    0.44
   2  -9  -6    6.81    0.52
  -2   9  -6    5.83    0.43
  -3  -9  -6    1.39    0.15
   3  -9   6    1.42    0.17
   3  -9  -6    1.34    0.17
  -3   9  -6    1.29    0.20
  -3   9  -6    1.44    0.18
  -3  -9   6    1.52    0.18
  -3   9  -6    1.43    0.22
  -3  -9   6    1.34    0.17
  -3   9  -6    1.46    0.19
   3  -9  -6    1.22    0.19
   3  -9  -6    1.49    0.18
   3  -9  -6    1.03    0.18
   4  -9   6    3.94    0.30
   4   9  -6    3.68    0.34
  -4  -9  -6    3.15    0.26
  -4   9  -6    3.80    0.33
  -4   9  -6    3.03    0.31
  -4  -9   6    3.98    0.32
  -4   9  -6    3.55    0.31
   4  -9  -6    3.28    0.29
  -4  -9   6    3.30    0.29
   4   9   6    3.34    0.32
   5  -9   6    2.28    0.24
  -5   9   6    2.12    0.28
  -5  -9  -6    1.99    0.19
   5   9  -6    2.42    0.29
   5   9   6    2.45    0.36
  -5  -9   6    2.56    0.26
  -5   9  -6    2.23    0.27
   5  -9  -6    2.59    0.25
   5   9   6    2.20    0.28
  -5  -9   6    1.94    0.23
  -5   9  -6    2.43    0.27
   6   9  -6    0.54    0.16
   6  -9   6    0.42    0.11
  -6   9   6    0.55    0.15
  -6  -9   6    0.16    0.14
   6  -9  -6    0.48    0.13
   6   9   6    0.43    0.18
   6   9   6    0.66    0.17
  -6  -9   6    0.64    0.14
  -6   9  -6    0.27    0.14
  -6  -9   6    0.61    0.19
  -6   9  -6    0.18    0.15
   7  -9   6    0.52    0.11
   7   9  -6    0.35    0.25
  -7   9  -6    0.58    0.16
  -7  -9   6    0.24    0.17
  -7   9  -6    0.29    0.16
   7  -9  -6    0.70    0.13
   7   9   6    0.84    0.23
   8   9  -6    0.15    0.13
   8  -9   6   -0.05    0.16
   8   9   6    0.07    0.10
  -8   9  -6    0.22    0.14
  -8  -9   6    0.33    0.13
  -8  -9   6    0.12    0.10
   9  -9   6    0.01    0.08
   0 -10   6    0.08    0.09
   0 -10  -6    0.20    0.09
   0 -10  -6    0.08    0.09
   0 -10   6    0.12    0.09
   0 -10   6    0.03    0.08
  -1 -10  -6    5.36    0.39
  -1 -10  -6    5.14    0.38
   1 -10   6    5.10    0.38
   1 -10   6    4.69    0.38
   1 -10   6    4.70    0.39
  -1 -10   6    5.42    0.39
  -1  10  -6    5.29    0.39
   1 -10  -6    5.81    0.39
   1 -10  -6    5.41    0.40
   1 -10  -6    5.10    0.39
  -1 -10   6    5.17    0.39
  -1 -10   6    5.09    0.40
  -2 -10  -6    1.72    0.19
   2 -10   6    1.60    0.22
  -2 -10  -6    1.75    0.19
   2 -10   6    1.79    0.22
   2 -10  -6    2.02    0.21
  -2  10  -6    2.00    0.21
   2 -10  -6    1.79    0.20
  -2 -10   6    1.89    0.20
   2 -10  -6    1.77    0.20
  -2 -10   6    2.16    0.22
  -3 -10  -6   11.85    0.73
  -3  10   6    9.76    0.78
  -3 -10  -6   12.05    0.73
   3 -10   6   10.83    0.73
  -3  10  -6   10.81    0.75
   3 -10  -6    9.84    0.79
   3  10   6   11.65    0.79
  -3 -10   6   12.56    0.76
   3 -10  -6   12.02    0.76
   3 -10  -6   11.55    0.75
   3 -10  -6   12.07    0.74
   3 -10  -6   12.14    0.88
   4  10  -6    0.99    0.19
   4  10  -6    0.75    0.14
  -4 -10  -6    0.98    0.14
   4 -10   6    1.15    0.18
  -4  10   6    0.96    0.19
  -4 -10   6    0.99    0.16
  -4 -10   6    1.00    0.18
  -4  10  -6    0.81    0.21
  -4  10  -6    1.03    0.18
   4 -10  -6    0.80    0.16
   4 -10  -6    0.66    0.16
  -4 -10   6    0.94    0.20
   4  10   6    1.00    0.27
   5  10  -6    2.20    0.35
   5 -10   6    2.53    0.25
   5  10   6    2.38    0.44
  -5 -10   6    2.10    0.26
   5 -10  -6    2.25    0.25
  -5 -10   6    2.50    0.39
   5  10   6    2.40    0.30
  -6  10   6    2.80    0.30
   6  10  -6    3.35    0.32
   6 -10   6    2.81    0.32
  -6 -10   6    2.76    0.33
  -6  10  -6    3.04    0.29
   6  10   6    2.90    0.31
  -6 -10   6    2.61    0.28
   6 -10  -6    2.86    0.27
  -6 -10   6    3.07    0.29
   7  10  -6    4.77    0.39
   7 -10  -6    4.77    0.33
   7  10   6    4.59    0.38
  -7 -10   6    3.88    0.45
  -7  10  -6    4.76    0.36
  -7 -10   6    4.10    0.36
   8  10  -6    1.62    0.21
   8 -10   6    1.76    0.24
   8  10   6    1.80    0.20
  -8 -10   6    1.57    0.20
  -8  10  -6    1.66    0.18
  -8 -10   6    1.77    0.21
   0 -11  -6   31.32    1.89
   0 -11  -6   33.09    1.91
   0 -11   6   33.61    1.90
   0 -11   6   31.92    1.91
   0 -11   6   30.39    1.90
  -1 -11  -6   61.92    3.70
   1 -11   6   58.69    3.71
  -1  11   6   63.51    3.71
   1 -11   6   61.02    3.70
   1 -11   6   68.94    3.75
   1 -11   6   65.65    3.70
   1  11  -6   62.02    3.74
  -1 -11  -6   70.20    3.72
  -1 -11   6   66.87    3.80
  -1 -11   6   58.43    3.77
  -1  11  -6   70.40    3.77
   1  11   6   69.61    3.88
  -1 -11   6   62.39    3.71
   1 -11  -6   63.87    3.71
   1 -11  -6   63.44    3.73
   2  11  -6    0.63    0.17
  -2  11   6    1.06    0.29
   2 -11   6    0.86    0.15
   2  11  -6    0.77    0.16
   2 -11   6    0.30    0.18
   2 -11   6    0.39    0.15
  -2 -11   6    0.55    0.15
   2 -11  -6    0.63    0.14
  -2  11  -6    0.47    0.16
  -2 -11   6    0.82    0.22
   2 -11  -6    0.56    0.14
  -2 -11   6    0.74    0.15
   2  11   6    0.83    0.18
   2 -11  -6    0.54    0.21
   2 -11  -6    0.67    0.14
   2  11   6    0.70    0.25
  -3  11   6    2.66    0.30
   3  11  -6    2.44    0.30
  -3 -11  -6    2.63    0.25
   3 -11   6    2.81    0.26
  -3 -11  -6    2.68    0.25
   3  11  -6    2.59    0.26
   3  11   6    2.23    0.29
   3 -11  -6    2.70    0.26
  -3 -11   6    2.83    0.30
   3  11   6    3.16    0.39
   3 -11  -6    2.41    0.28
   3 -11  -6    2.75    0.27
  -3  11  -6    2.65    0.29
   3 -11  -6    2.08    0.27
  -3 -11   6    2.81    0.28
  -3 -11   6    2.80    0.28
   4  11  -6    8.19    0.64
   4 -11   6    9.27    0.61
  -4  11   6    8.69    0.64
  -4  11  -6    8.54    0.63
  -4 -11   6    9.10    0.66
   4 -11  -6    7.92    0.61
  -4 -11   6    9.64    0.64
   4 -11  -6    8.48    0.61
   4  11   6    9.41    0.66
  -4 -11   6    9.92    0.63
   4  11   6    9.22    0.75
  -5  11   6    1.31    0.21
   5 -11   6    1.37    0.19
   5  11  -6    1.62    0.25
  -5  11  -6    1.60    0.22
  -5 -11   6    1.63    0.25
   5 -11  -6    1.30    0.20
   5  11   6    1.35    0.28
  -5 -11   6    1.37    0.21
  -5 -11   6    1.42    0.21
   5  11   6    1.87    0.26
   6 -11   6    0.04    0.13
   6 -11   6    0.09    0.09
   6  11  -6    0.13    0.15
  -6  11   6   -0.02    0.10
   6  11   6   -0.01    0.14
   6 -11  -6    0.23    0.11
  -6 -11   6   -0.05    0.09
  -6 -11   6    0.19    0.11
   6  11   6    0.07    0.13
  -6 -11   6    0.13    0.11
   7  11  -6    3.81    0.31
  -7  11   6    2.57    0.31
  -7 -11   6    3.14    0.31
   7  11   6    3.31    0.31
  -7 -11   6    3.09    0.36
   8  11   6    0.86    0.13
  -8 -11   6    0.81    0.16
   0  12   6   23.10    1.37
   0 -12   6   22.16    1.37
   0 -12   6   23.22    1.41
   0  12  -6   23.78    1.39
   0 -12  -6   23.74    1.40
   0 -12   6   21.03    1.38
   0 -12  -6   22.05    1.40
   0 -12   6   20.79    1.38
   0 -12  -6   23.94    1.38
   1 -12   6    7.40    0.57
  -1 -12  -6    8.59    0.57
   1 -12   6    7.91    0.59
  -1 -12  -6    9.45    0.60
   1 -12   6    7.86    0.56
   1  12  -6    8.57    0.58
   1 -12   6    7.90    0.59
  -1 -12  -6    8.82    0.61
  -1  12   6    8.16    0.58
  -1  12   6    8.69    0.72
  -1 -12   6    7.65    0.58
  -1  12  -6    8.10    0.59
  -1 -12   6    8.70    0.58
  -1 -12   6    8.48    0.61
   1 -12  -6    7.77    0.58
   1 -12  -6    8.27    0.60
   1 -12  -6    8.10    0.57
   1  12   6    7.68    0.55
   1  12   6    7.93    0.59
   2 -12   6    4.24    0.39
  -2 -12  -6    3.91    0.35
  -2  12   6    5.18    0.40
   2  12  -6    4.99    0.38
   2  12  -6    3.98    0.38
  -2 -12  -6    4.25    0.39
  -2 -12  -6    5.01    0.38
  -2 -12   6    4.42    0.37
  -2 -12   6    4.56    0.38
   2 -12  -6    4.41    0.37
  -2  12  -6    3.94    0.38
  -2 -12   6    4.36    0.40
   2  12   6    4.46    0.50
   2 -12  -6    4.59    0.37
   2 -12  -6    5.03    0.41
  -3 -12  -6    3.71    0.32
   3 -12   6    3.64    0.32
   3 -12  -6    4.14    0.46
  -3 -12   6    3.24    0.42
  -3 -12   6    3.48    0.33
   3  12   6    4.04    0.51
   3 -12  -6    3.39    0.32
  -3 -12   6    4.29    0.38
   3  12   6    3.78    0.41
  -4 -12  -6    0.64    0.13
   4 -12   6    0.86    0.17
   4  12  -6    1.29    0.22
  -4 -12  -6    0.84    0.15
   4  12  -6    0.63    0.12
  -4  12  -6    0.92    0.17
   4  12   6    0.77    0.18
   4 -12  -6    1.48    0.30
  -4 -12   6    0.93    0.18
   4  12   6    1.18    0.29
   4 -12  -6    1.12    0.18
   5  12  -6    1.96    0.35
  -5  12   6    1.87    0.27
  -5 -12   6    2.12    0.26
  -5 -12   6    2.23    0.26
   5  12   6    2.03    0.31
  -5  12  -6    1.81    0.25
  -5 -12   6    2.55    0.37
   5 -12  -6    1.58    0.21
   6  12  -6    0.88    0.16
   6 -12   6    0.31    0.11
  -6 -12   6    0.49    0.19
  -6 -12   6    0.64    0.14
   6  12   6    0.59    0.17
   6 -12  -6    0.70    0.12
   6  12   6    0.55    0.15
   7  12  -6    0.77    0.15
  -7  12   6    0.48    0.11
  -7 -12   6    0.74    0.13
  -7 -12   6    0.55    0.12
   7  12   6    0.80    0.14
   0 -13   6    7.91    0.62
   0 -13   6    6.89    0.70
   0 -13   6    9.01    0.60
   0 -13  -6    9.43    0.61
   1  13  -6    1.97    0.27
  -1 -13  -6    2.20    0.27
  -1  13   6    1.57    0.33
  -1 -13  -6    2.15    0.30
  -1 -13  -6    1.91    0.28
   1 -13   6    2.77    0.35
  -1  13   6    2.26    0.36
   1 -13   6    2.42    0.26
   1 -13   6    2.84    0.28
   1 -13  -6    1.95    0.33
  -1 -13   6    2.44    0.32
   1 -13  -6    2.39    0.35
   1  13   6    2.36    0.26
   1  13   6    2.58    0.30
   1 -13  -6    1.91    0.29
  -1  13  -6    2.78    0.31
  -1 -13   6    2.54    0.40
  -2 -13  -6    1.30    0.19
   2 -13   6    1.31    0.19
  -2 -13  -6    1.35    0.21
   2 -13   6    1.49    0.22
  -2 -13  -6    0.90    0.18
   2  13  -6    1.25    0.18
  -2  13   6    1.16    0.19
  -2 -13   6    1.07    0.19
   2 -13  -6    1.13    0.18
  -2  13  -6    1.53    0.23
  -2 -13   6    1.38    0.20
   2 -13  -6    1.17    0.20
   2 -13  -6    1.26    0.20
   2 -13  -6    1.10    0.18
  -2 -13   6    1.68    0.24
   2  13   6    1.09    0.18
   2  13   6    1.07    0.27
   3 -13   6    0.46    0.13
  -3 -13  -6    0.27    0.13
  -3 -13  -6    0.29    0.11
   3  13  -6    0.13    0.10
  -3 -13  -6    0.32    0.11
   3  13  -6    0.32    0.14
  -3  13   6    0.51    0.15
   3  13   6    0.18    0.12
   3  13   6    0.44    0.22
  -3 -13   6    0.32    0.13
   3 -13  -6    0.28    0.15
  -3 -13   6    0.30    0.14
   3 -13  -6    0.14    0.12
  -3 -13   6    0.48    0.14
  -3  13  -6    0.17    0.12
   4 -13   6    8.48    0.58
   4  13  -6    8.84    0.60
  -4 -13  -6    8.16    0.57
   4 -13  -6    8.25    0.58
  -4  13  -6    9.51    0.61
  -4 -13   6    8.36    0.62
   5  13  -6    1.50    0.21
  -5  13   6    1.49    0.20
   5 -13   6    1.05    0.22
  -5 -13   6    1.58    0.21
   5  13   6    1.13    0.23
   5 -13  -6    0.97    0.16
  -5 -13   6    1.39    0.21
   5  13   6    1.84    0.23
   6  13  -6    0.34    0.12
  -6  13   6    0.41    0.11
  -6 -13   6    0.49    0.12
   6  13   6    0.61    0.14
  -6 -13   6    0.48    0.11
   0  14   6   -0.03    0.18
   0 -14  -6   -0.03    0.10
   0  14   6   -0.10    0.11
   0 -14   6   -0.02    0.14
   0 -14   6   -0.02    0.12
   0 -14   6    0.00    0.12
   0 -14  -6   -0.04    0.13
   0 -14   6    0.12    0.12
   0 -14  -6    0.02    0.11
   0  14  -6    0.02    0.12
  -1  14   6   12.11    0.76
   1  14  -6   11.78    0.75
   1 -14   6    9.82    0.75
  -1 -14  -6   12.55    0.77
   1 -14   6   10.52    0.75
   1 -14   6   11.06    0.76
  -1 -14  -6   11.03    0.77
  -1 -14  -6   12.53    0.78
  -1 -14   6   12.22    0.79
   1 -14  -6   11.14    0.77
  -1 -14   6   10.35    0.76
  -1  14  -6   11.92    0.77
   1 -14  -6   12.73    0.79
  -1 -14   6   11.35    0.75
   1 -14  -6   11.83    0.76
  -2 -14  -6    0.13    0.16
   2 -14   6    0.00    0.09
  -2 -14  -6    0.09    0.10
  -2 -14  -6    0.04    0.09
   2 -14   6    0.05    0.12
  -2  14   6    0.00    0.11
   2 -14  -6    0.04    0.11
   2 -14  -6   -0.09    0.11
   2  14   6   -0.03    0.16
   2 -14  -6    0.04    0.18
  -2 -14   6    0.03    0.14
  -2  14  -6   -0.03    0.11
  -2 -14   6   -0.03    0.11
  -2 -14   6    0.08    0.16
   2  14   6    0.08    0.14
   3 -14   6    3.55    0.31
   3  14  -6    3.73    0.27
  -3 -14  -6    3.49    0.31
  -3 -14  -6    3.40    0.32
   3  14  -6    3.26    0.31
  -3  14   6    4.23    0.34
   3  14   6    3.61    0.32
  -3 -14   6    3.69    0.35
   3  14   6    3.76    0.42
  -3 -14   6    3.82    0.36
  -3  14  -6    3.61    0.33
   4 -14   6    1.48    0.18
   4  14  -6    1.44    0.24
  -4  14   6    1.36    0.19
  -4 -14  -6    0.98    0.17
   4  14   6    1.49    0.21
  -4  14  -6    1.76    0.21
   4  14   6    1.29    0.25
  -4 -14   6    1.39    0.22
  -4 -14   6    1.62    0.21
  -5  14   6    0.82    0.14
   5  14  -6    1.03    0.16
  -5  14  -6    0.78    0.14
  -5 -14   6    1.30    0.17
  -5 -14   6    1.05    0.17
   6  14  -6    1.24    0.14
  -6  14   6    1.03    0.15
   6  14   6    1.41    0.20
   0  15  -6    0.50    0.13
   0 -15  -6    0.48    0.13
   0 -15  -6    0.56    0.16
   0 -15   6    0.49    0.13
   0 -15   6    0.37    0.14
   0  15   6    0.38    0.11
   1  15  -6    2.71    0.27
  -1  15   6    2.87    0.28
   1 -15   6    2.17    0.29
  -1 -15  -6    2.63    0.29
   1 -15   6    3.14    0.28
  -1 -15  -6    3.13    0.29
  -1  15  -6    3.19    0.30
   1 -15  -6    2.99    0.28
   1 -15  -6    3.03    0.30
  -1 -15   6    2.86    0.28
  -1 -15   6    2.84    0.30
  -2  15   6    8.79    0.58
   2 -15   6    7.58    0.59
  -2 -15  -6    8.78    0.60
   2  15  -6    8.76    0.55
  -2 -15  -6    9.79    0.59
  -2  15  -6    9.13    0.59
  -2 -15   6    8.89    0.59
   2  15   6    7.97    0.58
   2 -15  -6    8.06    0.56
  -2 -15   6    8.74    0.60
   2 -15  -6    7.52    0.58
  -3 -15  -6    1.12    0.17
  -3 -15  -6    1.20    0.18
  -3 -15   6    1.40    0.21
  -3 -15   6    1.50    0.19
   3  15   6    0.94    0.16
  -3  15  -6    1.40    0.21
  -4 -15  -6    0.31    0.08
  -4  15   6    0.51    0.11
   4  15  -6    0.30    0.09
  -4 -15  -6    0.30    0.10
   4  15   6    0.44    0.11
  -4 -15   6    0.57    0.12
  -4  15  -6    0.59    0.11
  -5  15   6    0.18    0.08
  -5 -15   6    0.22    0.08
  -5  15  -6    0.30    0.09
   5  15   6    0.21    0.08
  -5 -15   6    0.28    0.11
   0 -16  -6    0.46    0.13
   0 -16   6    0.42    0.12
   0  16  -6    0.48    0.16
  -1 -16  -6    0.33    0.12
  -1 -16  -6    0.41    0.18
   1  16  -6    0.20    0.09
  -1  16   6    0.28    0.10
   1 -16  -6    0.17    0.10
   1 -16  -6    0.08    0.10
  -1 -16   6    0.20    0.10
  -1  16  -6    0.34    0.15
  -1 -16   6    0.25    0.11
  -2 -16  -6    0.74    0.13
  -2  16   6    0.66    0.12
  -2 -16  -6    0.73    0.14
  -2 -16   6    0.65    0.14
  -2  16  -6    0.98    0.15
  -2 -16   6    0.79    0.13
  -3 -16  -6    0.26    0.12
  -3 -16  -6    0.45    0.11
  -3  16   6    0.51    0.12
  -3 -16   6    0.48    0.12
  -3  16  -6    0.49    0.12
  -3 -16   6    0.43    0.13
   0 -17  -6    0.03    0.08
   0  17  -6    0.09    0.06
  -1 -17  -6    0.55    0.11
   1 -17  -6    0.63    0.12
  -1 -17   6    0.30    0.09
  -1  17  -6    0.42    0.09
   0   0  -7    0.09    0.16
   1   0   7  220.68   13.98
  -1   0   7  233.43   13.86
  -1   0  -7  255.60   14.11
   1   0  -7  244.21   13.85
  -2   0  -7    0.17    0.03
   2   0  -7    0.26    0.05
  -2   0   7    0.12    0.18
  -2   0  -7    0.63    0.36
   2   0   7    0.23    0.07
   2   0   7    0.65    0.30
   2   0  -7    0.27    0.19
   2   0  -7    0.18    0.05
   2   0  -7    0.15    0.04
  -3   0  -7    0.42    0.37
  -3   0  -7    0.66    0.07
  -4   0  -7   31.81    2.09
  -4   0  -7   28.51    1.77
   4   0  -7   35.24    1.81
   4   0  -7   29.59    1.80
  -4   0  -7   29.41    1.78
   4   0  -7   33.54    1.80
  -5   0  -7   83.22    5.02
   5   0  -7   89.18    5.02
  -5   0   7   94.02    5.04
  -6   0   7    0.51    0.12
  -6   0   7    0.56    0.13
   6   0  -7    0.53    0.10
  -6   0  -7    0.47    0.09
  -7   0   7   28.78    1.76
  -7   0   7   30.10    1.80
   8   0   7    2.56    0.42
  -8   0   7    2.16    0.26
  -8   0   7    2.16    0.31
  -8   0   7    2.57    0.36
  -8   0  -7    1.99    0.24
   9   0   7   -0.09    0.19
  -9   0   7    0.19    0.13
  -9   0  -7   -0.21    0.09
  10   0   7    0.10    0.13
 -10   0  -7   -0.01    0.10
 -10   0   7   -0.04    0.11
   0  -1  -7    0.67    0.07
   0  -1   7    0.84    0.10
   0  -1  -7    0.64    0.07
   0   1  -7    0.92    0.32
   0   1   7    0.92    0.29
   0   1  -7    0.82    0.07
   0  -1   7    0.44    0.24
   0   1  -7    0.83    0.08
   0  -1  -7    0.92    0.12
   0   1   7    0.87    0.10
   0   1  -7    0.69    0.09
  -1  -1  -7   40.90    2.35
  -1  -1  -7   42.72    2.34
   1   1  -7   39.25    2.38
   1   1  -7   43.03    2.36
   1   1  -7   40.04    2.35
   1  -1   7   46.32    2.41
  -1   1   7   38.17    2.74
  -1  -1  -7   42.93    2.41
  -1  -1  -7   43.04    3.00
   1  -1   7   37.80    2.93
   1  -1  -7   39.76    2.35
  -1   1  -7   44.28    3.04
   1   1   7   42.90    2.41
   1  -1  -7   46.18    2.38
   1  -1  -7   41.52    2.36
   1   1   7   36.78    2.91
  -1   1  -7   40.85    2.41
  -1   1  -7   39.80    2.35
  -1  -1   7   43.88    2.39
  -1   1  -7   40.15    2.35
  -1  -1   7   40.01    2.87
   2  -1   7  130.39    8.18
   2  -1   7  138.24    7.49
   2   1  -7  119.93    7.44
  -2  -1  -7  139.28    8.31
  -2  -1  -7  130.20    7.50
  -2  -1   7  125.12    7.96
  -2   1  -7  145.65    8.33
   2   1   7  121.50    8.22
   2  -1  -7  135.50    7.77
  -2   1  -7  132.15    7.50
  -2  -1   7  135.40    7.47
   2   1   7  133.36    7.49
   3  -1   7  498.81   30.83
  -3   1   7  516.06   30.11
  -3  -1  -7  565.12   31.11
  -3  -1   7  582.51   30.94
   3   1   7  482.11   31.00
  -3   1  -7  558.83   31.04
  -3  -1   7  540.19   30.57
  -4  -1  -7   20.17    1.18
   4   1  -7   21.90    1.21
  -4  -1  -7   19.36    1.18
  -4   1   7   21.24    1.24
   4   1  -7   20.47    1.20
   4   1  -7   20.30    1.23
  -4   1  -7   20.35    1.20
  -4   1  -7   22.38    1.21
   4  -1  -7   21.29    1.21
  -4   1  -7   19.24    1.19
  -4  -1   7   18.99    1.75
   4  -1  -7   21.22    1.21
  -5   1   7    5.75    0.40
  -5  -1  -7    5.10    0.35
   5   1  -7    5.68    0.37
  -5  -1   7    6.13    0.40
  -5   1  -7    5.31    0.37
   5  -1  -7    5.16    0.39
  -5   1  -7    6.24    0.39
  -6   1   7    0.93    0.15
  -6  -1  -7    0.84    0.11
  -6   1   7    0.57    0.14
   6   1  -7    0.68    0.10
  -6  -1   7    0.69    0.13
   6  -1  -7    0.68    0.12
  -6  -1   7    0.76    0.14
  -6   1  -7    0.54    0.11
  -6   1  -7    0.62    0.11
  -7   1   7   13.25    0.83
   7   1  -7   13.02    0.83
  -7   1   7   13.21    0.83
  -7   1  -7   11.92    0.79
  -7  -1   7   13.94    0.83
  -7  -1   7   11.96    0.81
  -7  -1   7   10.74    0.85
  -8   1   7    4.68    0.55
  -8   1   7    3.46    0.39
  -8   1   7    4.52    0.42
   8  -1   7    3.54    0.50
  -8   1  -7    3.82    0.34
   8   1   7    4.94    0.61
  -8  -1   7    4.53    0.42
  -8  -1   7    4.58    0.39
   9  -1   7    0.41    0.22
  -9  -1  -7    0.30    0.12
  -9   1   7    1.02    0.33
  -9   1   7    0.67    0.15
  -9  -1   7    0.62    0.16
   9   1   7    0.31    0.21
  -9  -1   7    0.66    0.19
  -9  -1   7    0.39    0.18
 -10   1   7    1.83    0.24
 -10  -1   7    1.32    0.21
  10   1   7    1.53    0.25
 -10   1  -7    1.77    0.24
   0   2  -7   54.60    3.29
   0   2  -7   56.12    3.26
   0   2   7   56.93    3.81
   0   2  -7   57.90    3.91
   0  -2  -7   59.81    3.29
   0  -2   7   54.50    3.86
   0  -2   7   62.80    3.31
   1   2  -7   22.65    1.28
   1   2  -7   22.45    1.27
  -1  -2  -7   22.40    1.26
   1  -2   7   23.62    1.33
   1   2  -7   21.91    1.86
  -1  -2  -7   21.86    1.36
   1  -2   7   20.11    1.83
  -1  -2  -7   21.98    1.27
  -1  -2  -7   22.11    1.88
  -1   2  -7   22.06    1.27
  -1   2  -7   21.21    1.28
   1   2   7   18.57    1.81
   1   2   7   22.42    1.32
  -1   2  -7   23.48    1.95
   1  -2  -7   22.56    1.27
   1  -2  -7   20.99    1.63
  -1  -2   7   21.70    1.82
  -1  -2   7   23.17    1.32
   1  -2  -7   24.29    1.30
  -2  -2  -7   64.40    3.89
  -2   2   7   73.61    3.82
   2   2  -7   70.70    3.82
  -2  -2  -7   65.33    3.80
   2  -2   7   66.94    3.87
  -2  -2  -7   61.23    3.79
   2   2  -7   63.37    3.85
  -2  -2  -7   70.85    4.71
   2  -2   7   66.81    4.59
   2   2  -7   66.88    3.82
   2  -2  -7   66.37    3.82
   2   2   7   68.16    3.88
   2  -2  -7   74.73    4.26
  -2   2  -7   65.04    3.88
  -2  -2   7   74.48    3.88
  -2   2  -7   70.84    4.67
   2  -2  -7   73.98    3.81
  -2  -2   7   60.64    4.43
  -2   2  -7   68.80    3.82
   2   2   7   63.18    4.74
  -2  -2   7   66.35    3.82
   2  -2  -7   64.34    3.82
   3  -2   7   25.31    1.46
   3   2  -7   24.85    1.39
  -3  -2  -7   26.38    2.39
  -3  -2  -7   23.75    1.37
  -3  -2  -7   25.93    1.51
   3  -2   7   23.78    2.13
   3   2  -7   24.34    1.45
   3   2  -7   23.97    1.40
   3   2   7   23.68    1.47
  -3   2  -7   23.52    1.39
  -3   2  -7   25.54    1.40
  -3  -2   7   21.76    2.01
  -3   2  -7   22.60    2.19
   3  -2  -7   24.98    1.41
  -3   2  -7   22.70    1.39
   3  -2  -7   23.71    1.39
  -3   2  -7   24.96    1.49
   3   2   7   20.22    2.25
   4  -2   7    3.05    0.20
   4   2  -7    3.07    0.21
  -4   2  -7    2.98    0.23
  -4  -2   7    3.17    0.23
  -4   2  -7    3.17    0.24
  -4   2  -7    2.75    0.22
   4  -2  -7    3.02    0.23
   4  -2  -7    2.84    0.22
   5   2  -7   12.47    0.72
  -5   2   7   11.75    0.76
   5  -2  -7   11.57    0.74
  -5   2  -7   12.29    0.75
  -5   2  -7   11.13    0.73
  -5  -2   7   12.46    0.75
   5  -2  -7   12.27    0.74
   6   2  -7    1.34    0.13
  -6   2   7    1.46    0.19
  -6   2   7    1.39    0.20
  -6  -2  -7    1.11    0.12
  -6   2  -7    1.39    0.17
   6  -2  -7    1.43    0.16
  -6   2  -7    1.29    0.17
  -6  -2   7    1.47    0.18
  -6  -2   7    1.08    0.17
  -7   2   7    2.35    0.28
   7  -2   7    2.02    0.38
  -7   2   7    2.82    0.44
  -7   2   7    2.42    0.26
  -7   2  -7    2.20    0.25
  -7  -2   7    2.67    0.26
  -7   2  -7    2.74    0.25
  -7  -2   7    2.03    0.23
   7  -2  -7    2.74    0.21
  -8  -2  -7    1.33    0.14
  -8   2   7    1.30    0.21
   8   2   7    0.79    0.27
  -8   2  -7    1.22    0.19
  -8  -2   7    1.11    0.22
  -8  -2   7    1.12    0.19
  -8   2  -7    1.16    0.23
   9  -2   7    1.56    0.34
  -9   2   7    1.58    0.24
  -9  -2   7    1.27    0.20
  -9  -2   7    1.39    0.22
   9   2   7    1.40    0.30
  -9  -2   7    1.48    0.22
  -9   2  -7    1.21    0.19
 -10   2   7    0.41    0.14
  10  -2   7    0.43    0.17
 -10   2  -7    0.49    0.11
 -10  -2   7    0.34    0.12
  10   2   7    0.25    0.14
   0   3  -7   52.68    3.63
   0  -3   7   51.10    2.90
   0   3   7   54.45    2.88
   0   3  -7   47.44    2.85
   0   3  -7   48.75    2.84
   0  -3  -7   49.96    2.88
   0   3   7   52.83    3.52
   0  -3   7   44.43    3.49
   1  -3   7  193.09   12.57
   1   3  -7  221.29   12.72
  -1  -3  -7  226.60   12.66
  -1   3  -7  224.79   12.74
   1  -3  -7  216.37   12.28
  -1  -3   7  203.54   12.60
   1   3   7  189.46   12.63
   2   3  -7   38.47    2.17
  -2  -3  -7   36.47    2.14
   2   3  -7   35.91    2.15
  -2   3   7   41.48    2.15
   2  -3   7   36.77    2.91
  -2  -3  -7   40.79    3.08
  -2  -3  -7   37.35    2.25
  -2  -3  -7   35.35    2.13
   2  -3   7   39.79    2.22
   2   3  -7   34.30    2.20
   2   3   7   33.90    3.04
   2  -3  -7   39.84    2.34
  -2   3  -7   38.69    2.16
  -2   3  -7   37.28    2.24
  -2  -3   7   37.80    2.92
   2   3   7   38.43    2.23
  -2  -3   7   40.04    2.18
  -2   3  -7   38.72    3.01
   2  -3  -7   37.53    2.16
   2  -3  -7   39.12    2.17
   2  -3  -7   39.14    2.14
  -2   3  -7   36.38    2.17
  -3  -3  -7   28.26    1.62
  -3  -3  -7   29.12    2.70
  -3  -3  -7   31.22    1.85
   3   3  -7   29.29    1.73
   3  -3   7   27.59    1.64
   3   3  -7   28.89    1.64
   3  -3  -7   28.90    1.66
   3  -3  -7   27.06    1.65
   3  -3  -7   28.42    1.65
  -3   3  -7   27.99    1.65
  -3   3  -7   30.09    1.66
  -3   3  -7   27.59    1.74
   3   3   7   29.32    1.73
  -3  -3   7   26.64    2.42
  -4   3   7   19.84    1.20
   4  -3   7   20.36    1.17
   4   3  -7   19.90    1.17
   4  -3  -7   19.57    1.18
  -4   3  -7   19.58    1.19
   4  -3  -7   20.47    1.19
  -4   3  -7   19.74    1.18
  -4   3  -7   20.65    1.20
  -4  -3   7   20.78    1.19
  -5   3   7   21.46    1.25
   5   3  -7   20.37    1.20
   5  -3  -7   20.08    1.23
  -5   3  -7   18.56    1.22
  -5  -3   7   21.77    1.24
  -5   3  -7   21.42    1.24
   5  -3  -7   20.98    1.23
  -6   3   7   33.87    1.99
  -6   3   7   35.21    2.00
  -6  -3  -7   30.20    1.92
  -6   3  -7   37.84    2.01
  -6  -3   7   35.78    1.98
  -6  -3   7   30.75    1.97
  -6   3  -7   34.27    1.98
  -6   3  -7   31.56    1.98
  -7   3   7    8.50    0.58
  -7   3   7    8.37    0.59
   7   3  -7    7.78    0.56
  -7   3  -7    6.67    0.54
  -7  -3   7    7.35    0.54
  -7  -3   7    8.37    0.56
  -7  -3   7    6.44    0.64
   7  -3  -7    8.38    0.51
  -8   3   7    8.19    0.59
  -8   3   7    7.59    0.57
  -8  -3   7    7.42    0.56
  -8  -3   7    7.19    0.60
  -8  -3   7    7.85    0.56
  -8   3  -7    8.13    0.55
  -8   3  -7    7.51    0.55
  -9   3   7    2.45    0.29
   9  -3   7    1.65    0.35
  -9  -3   7    2.19    0.26
  -9  -3   7    2.32    0.30
  -9   3  -7    2.34    0.25
 -10   3   7    1.47    0.20
 -10  -3   7    0.94    0.17
 -10   3  -7    1.03    0.16
   0   4   7    0.88    0.37
   0   4  -7    0.88    0.12
   0  -4   7    1.05    0.14
   0   4  -7    0.83    0.08
   0   4  -7    0.86    0.10
   0  -4  -7    0.94    0.12
   0   4  -7    0.97    0.53
   0  -4   7    0.58    0.38
  -1  -4  -7   61.80    3.42
  -1  -4  -7   57.67    3.32
  -1  -4  -7   57.36    3.32
   1   4  -7   60.12    3.35
  -1  -4  -7   62.76    4.19
   1  -4   7   62.99    4.26
   1   4  -7   60.56    4.33
   1   4  -7   56.74    3.33
   1  -4   7   60.92    3.41
  -1   4  -7   54.95    3.40
  -1   4  -7   60.33    4.28
  -1   4  -7   58.35    3.37
  -1  -4   7   59.33    3.35
  -1   4  -7   58.02    3.34
   1  -4  -7   58.48    3.34
   1  -4  -7   65.03    3.88
  -1  -4   7   60.02    4.25
  -1   4  -7   54.52    3.34
   1   4   7   60.04    3.40
   1   4   7   53.37    4.20
  -1  -4   7   59.91    3.42
   1  -4  -7   58.01    3.34
   2  -4   7    8.22    1.14
  -2   4   7    8.27    0.46
   2   4  -7    7.49    0.55
  -2  -4  -7    7.29    0.45
   2   4  -7    8.28    0.48
   2   4  -7    7.57    0.47
   2  -4   7    8.30    0.54
  -2  -4  -7    6.85    1.18
  -2  -4  -7    7.61    0.56
  -2  -4  -7    7.34    0.44
   2  -4  -7    7.49    0.48
  -2   4  -7    7.66    0.49
  -2   4  -7    7.74    0.48
   2  -4  -7    7.42    0.64
  -2   4  -7    9.16    1.22
  -2   4  -7    6.94    0.54
   2  -4  -7    7.40    0.48
   2   4   7    7.67    0.54
  -2  -4   7    8.04    1.16
   3   4  -7   62.88    3.68
  -3  -4  -7   65.89    3.73
  -3  -4  -7   60.75    3.54
  -3  -4  -7   67.17    4.96
   3   4  -7   63.65    3.57
   3  -4   7   67.00    3.65
   3  -4   7   66.04    3.57
   3  -4  -7   57.92    3.58
   3  -4  -7   59.61    3.59
  -3   4  -7   61.15    3.60
  -3   4  -7   58.55    3.68
  -3   4  -7   67.03    3.59
  -3  -4   7   66.18    3.58
  -3   4  -7   63.17    3.59
   3   4   7   59.62    3.67
   3  -4  -7   62.46    3.58
   3  -4  -7   64.51    3.59
  -4   4   7    3.68    0.30
   4   4  -7    3.80    0.26
   4  -4   7    4.14    0.28
  -4   4  -7    4.19    0.30
  -4  -4   7    4.03    0.29
  -4   4  -7    4.14    0.31
  -4   4  -7    4.02    0.30
   4  -4  -7    3.93    0.29
  -5   4   7    3.79    0.31
   5   4  -7    3.62    0.25
   5  -4   7    3.56    0.25
  -5   4   7    3.83    0.32
  -5  -4   7    3.55    0.29
   5  -4  -7    3.13    0.27
  -5   4  -7    3.57    0.31
  -5   4  -7    4.01    0.32
  -5   4  -7    3.02    0.29
   5  -4  -7    3.80    0.28
  -6   4   7   16.31    1.02
  -6   4   7   16.59    1.02
   6  -4  -7   16.48    0.98
  -6  -4   7   13.78    0.98
  -6  -4   7   16.51    1.00
  -6   4  -7   15.91    1.00
  -6   4  -7   16.42    1.06
   7  -4   7    6.62    0.63
   7   4  -7    6.39    0.49
  -7   4   7    6.14    0.49
  -7   4   7    6.28    0.50
   7  -4  -7    6.02    0.42
  -7  -4   7    5.88    0.46
  -7   4  -7    6.50    0.47
  -7   4  -7    5.61    0.46
   8   4  -7    2.89    0.31
  -8   4   7    3.39    0.34
  -8   4   7    2.82    0.30
   8  -4   7    3.66    0.48
  -8  -4   7    2.64    0.30
   8   4   7    3.53    0.45
  -8  -4   7    2.63    0.33
  -8   4  -7    2.88    0.30
  -8   4  -7    3.51    0.31
  -8  -4   7    2.68    0.29
  -9   4   7    0.66    0.17
   9  -4   7    0.34    0.21
  -9   4  -7    0.53    0.16
  -9  -4   7    0.75    0.19
  -9  -4   7    0.85    0.16
   9   4   7    0.68    0.27
  10  -4   7    2.07    0.27
 -10   4   7    1.72    0.24
 -10  -4   7    1.99    0.24
 -10   4  -7    1.72    0.24
   0  -5  -7   16.68    1.04
   0   5  -7   17.32    1.90
   0   5  -7   16.80    0.98
   0  -5  -7   18.13    1.66
   0  -5   7   17.14    1.06
   0  -5   7   14.84    1.76
   0  -5   7   17.51    0.99
   0   5  -7   15.86    0.99
   0   5   7   16.62    1.02
   1  -5   7   71.18    3.98
  -1  -5  -7   64.02    4.05
   1   5  -7   73.38    5.20
   1   5  -7   71.31    3.96
   1  -5   7   63.77    4.91
  -1  -5  -7   77.50    5.05
   1   5  -7   65.37    4.04
  -1  -5  -7   74.21    3.96
  -1  -5  -7   70.43    3.95
   1   5  -7   70.54    3.98
  -1  -5   7   64.40    4.97
  -1   5  -7   67.41    4.05
  -1   5  -7   68.07    3.98
  -1   5  -7   71.43    3.97
  -1  -5   7   77.57    4.08
   1  -5  -7   76.90    4.61
   1   5   7   61.96    4.95
   1   5   7   71.80    4.03
  -2  -5  -7  266.75   14.92
  -2  -5  -7  208.63   13.57
   2  -5   7  256.93   13.56
   2   5  -7  226.43   13.55
   2   5  -7  241.70   13.59
  -2  -5   7  253.98   15.13
   2  -5  -7  253.52   13.77
  -2   5  -7  226.53   13.58
   2   5   7  251.05   16.93
  -2  -5   7  229.20   14.68
   2  -5  -7  234.17   13.48
  -3  -5  -7    2.24    0.14
  -3  -5  -7    3.48    1.29
   3   5  -7    2.30    0.18
  -3  -5  -7    1.99    0.14
   3  -5   7    2.42    0.18
   3  -5  -7    1.99    0.19
  -3   5  -7    2.60    0.21
   3   5   7    2.32    0.27
   3   5   7    2.20    1.13
  -3  -5   7    2.23    0.19
  -3   5  -7    2.44    0.20
   3  -5  -7    2.01    0.19
  -3   5  -7    2.19    0.20
   4   5  -7    3.03    0.22
   4  -5   7    3.11    0.25
  -4   5   7    2.88    0.26
  -4   5  -7    3.12    0.26
  -4  -5   7    3.05    0.24
   4  -5  -7    2.95    0.24
   4  -5  -7    3.02    0.24
  -4   5  -7    3.30    0.26
  -4   5  -7    2.94    0.26
  -5   5   7   11.17    0.77
   5  -5   7   11.73    0.72
  -5   5  -7   11.84    0.77
  -5  -5   7   11.81    0.75
  -5   5  -7   12.08    0.75
  -5   5  -7   12.82    0.78
   5  -5  -7   11.12    0.73
  -5   5  -7   11.08    0.75
   6   5  -7    5.43    0.49
  -6   5   7    6.71    0.49
  -6   5   7    7.04    0.61
   6  -5   7    6.58    0.41
  -6  -5   7    6.43    0.46
   6  -5  -7    6.38    0.45
  -6  -5   7    5.42    0.45
  -6   5  -7    6.17    0.51
  -6   5  -7    6.95    0.48
  -7   5   7    0.80    0.19
   7  -5   7    0.42    0.24
   7   5  -7    0.76    0.18
  -7   5   7    0.72    0.16
  -7  -5   7    0.47    0.13
   7   5   7    0.52    0.16
  -7  -5   7    0.74    0.15
   7   5   7    0.52    0.26
  -7   5  -7    0.43    0.16
   7  -5  -7    0.47    0.11
  -7   5  -7    0.76    0.16
  -8   5   7    0.71    0.17
   8   5  -7    0.76    0.18
   8  -5   7    0.25    0.22
  -8   5   7    0.51    0.17
  -8  -5   7    0.55    0.15
  -8  -5   7    0.79    0.17
  -8   5  -7    0.52    0.16
  -8  -5   7    0.87    0.24
   8   5   7    0.27    0.31
   8  -5  -7    0.52    0.10
  -8   5  -7    0.71    0.17
  -9   5   7    2.98    0.31
  -9   5  -7    3.38    0.29
  -9  -5   7    2.61    0.29
  -9  -5   7    2.49    0.30
  10  -5   7    2.32    0.27
 -10   5  -7    1.92    0.25
   0   6   7   33.49    3.10
   0  -6   7   35.15    3.26
   0   6  -7   41.74    2.23
   0  -6   7   38.97    2.23
   0  -6   7   37.15    2.24
   0  -6   7   42.02    2.34
   0   6  -7   41.86    3.56
   0   6  -7   39.95    2.25
   0  -6  -7   41.15    3.18
   0   6  -7   36.63    2.40
  -1  -6  -7    5.90    0.37
  -1  -6  -7    5.91    1.23
   1   6  -7    6.32    0.38
   1   6  -7    5.48    0.48
   1  -6   7    6.01    0.38
   1   6  -7    5.37    0.38
   1   6  -7    5.06    0.44
   1  -6   7    6.44    0.47
   1   6   7    4.82    1.22
   1  -6  -7    5.88    0.38
  -1  -6   7    5.70    1.25
  -1   6  -7    5.35    0.37
  -1  -6   7    5.87    0.38
  -1   6  -7    5.66    0.47
  -1  -6   7    5.36    1.33
   1  -6  -7    5.89    0.97
  -1   6  -7    6.20    0.40
   2   6  -7   46.67    2.64
  -2  -6  -7   44.25    2.62
   2  -6   7   47.71    2.65
   2   6  -7   45.70    2.79
  -2  -6  -7   45.02    2.63
   2  -6  -7   46.29    2.66
   2  -6  -7   43.15    2.65
  -2   6  -7   49.24    2.66
  -2  -6   7   50.85    2.66
  -2   6  -7   47.90    2.67
  -2   6  -7   46.32    2.66
   2   6   7   38.66    4.07
   2  -6  -7   47.28    2.66
  -3  -6  -7   20.90    1.36
   3  -6   7   24.70    1.40
  -3  -6   7   25.01    1.41
  -3   6  -7   24.60    1.43
   3  -6  -7   23.69    1.42
  -3   6  -7   26.13    1.42
  -3   6  -7   23.98    1.42
   3  -6  -7   24.13    1.42
   3  -6  -7   22.79    1.41
  -4  -6  -7   20.86    1.31
  -4   6   7   21.88    1.38
   4   6  -7   25.03    1.34
   4  -6   7   23.88    1.35
  -4   6  -7   21.38    1.38
   4  -6  -7   23.01    1.36
  -4  -6   7   25.37    1.40
  -4   6  -7   23.23    1.38
  -4   6  -7   24.79    1.38
  -4   6  -7   21.54    1.42
   4  -6  -7   22.11    1.37
  -5   6   7    8.45    0.61
   5  -6   7    8.81    0.56
  -5   6   7    8.22    0.61
  -5   6  -7    8.53    0.60
  -5   6  -7    8.96    0.62
  -5   6  -7    9.55    0.60
  -5  -6   7    8.46    0.58
  -5   6  -7    8.65    0.61
   5  -6  -7    8.10    0.57
  -5  -6   7    9.16    0.59
   6  -6   7   16.33    0.96
  -6   6   7   15.36    1.03
   6   6  -7   18.15    1.23
   6  -6  -7   15.92    0.99
   6   6   7   14.56    1.02
   6   6   7   15.37    1.13
  -6   6  -7   17.08    1.03
  -6  -6   7   16.46    1.02
  -6   6  -7   15.87    1.03
  -7   6   7    1.60    0.27
  -7  -6   7    1.66    0.33
  -7   6  -7    1.56    0.24
   7   6   7    1.79    0.28
   7  -6  -7    1.58    0.20
  -7  -6   7    1.48    0.22
  -8   6   7    2.19    0.28
  -8   6   7    1.72    0.27
   8  -6  -7    1.96    0.18
  -8   6  -7    2.34    0.28
  -8   6  -7    1.62    0.26
  -8  -6   7    1.56    0.30
  -8  -6   7    1.73    0.27
  -8  -6   7    1.73    0.26
   8   6   7    1.31    0.29
  -9   6   7    2.46    0.25
  -9  -6   7    1.79    0.23
  -9  -6   7    2.09    0.26
  -9   6  -7    2.38    0.26
   0   7  -7   19.78    1.25
   0   7  -7   20.03    1.26
   0  -7   7   19.99    1.25
   0  -7   7   23.32    1.26
   0  -7  -7   23.22    1.26
   1   7  -7   14.71    1.07
  -1  -7  -7   16.80    0.93
   1  -7   7   15.70    0.93
   1   7  -7   16.10    0.93
   1   7  -7   14.24    1.03
   1  -7   7   16.06    0.94
  -1  -7   7   11.42    2.74
  -1   7  -7   15.32    0.93
   1  -7  -7   16.11    0.94
  -1  -7   7   12.19    2.07
  -1  -7   7   14.79    0.95
   1  -7  -7   15.27    0.94
  -1  -7   7   16.48    0.94
  -1   7  -7   15.99    0.95
   2   7  -7   49.66    2.75
  -2  -7  -7   44.01    2.72
   2  -7   7   49.33    2.76
  -2  -7  -7   49.37    2.74
   2  -7  -7   44.72    2.77
  -2   7  -7   50.38    2.77
  -2   7  -7   48.82    2.77
  -2  -7   7   51.41    2.77
  -2  -7   7   45.68    2.77
   2  -7  -7   48.26    2.77
  -3  -7  -7   36.26    2.17
   3  -7   7   41.73    2.20
   3  -7  -7   36.56    2.21
  -3   7  -7   40.83    2.21
  -3   7  -7   38.44    2.21
   3  -7  -7   37.30    2.21
  -3  -7   7   39.01    2.20
   3  -7  -7   35.14    2.20
  -3   7  -7   36.37    2.22
  -4  -7  -7    2.27    0.18
   4  -7   7    2.40    0.22
   4   7  -7    2.40    0.19
  -4   7   7    2.18    0.27
  -4   7  -7    2.48    0.25
  -4   7  -7    2.55    0.28
   4  -7  -7    2.22    0.22
  -4  -7   7    2.06    0.32
   4  -7  -7    2.17    0.22
  -4   7  -7    2.61    0.25
  -4  -7   7    2.78    0.24
  -4   7  -7    2.64    0.24
   5  -7   7   27.51    1.61
  -5   7   7   28.44    1.67
  -5   7   7   25.73    1.65
  -5  -7   7   28.74    1.65
  -5   7  -7   28.79    1.66
  -5   7  -7   27.74    1.66
  -5   7  -7   28.08    1.66
   5  -7  -7   25.81    1.63
  -5   7  -7   26.45    1.67
   6  -7   7    0.86    0.13
  -6   7   7    0.35    0.17
  -6   7   7    0.73    0.20
   6   7  -7    0.75    0.19
  -6   7  -7    0.63    0.17
  -6  -7   7    0.73    0.16
  -6  -7   7    0.56    0.14
   6   7   7    0.69    0.18
   6   7   7    0.73    0.25
  -6   7  -7    0.74    0.18
   6  -7  -7    0.68    0.14
  -7   7   7    0.34    0.16
  -7   7   7    0.23    0.16
   7   7  -7    0.72    0.19
  -7   7  -7    0.72    0.17
   7  -7  -7    0.55    0.13
  -7   7  -7    0.79    0.19
  -7  -7   7    0.40    0.13
  -7  -7   7    0.36    0.19
   7   7   7    0.58    0.16
  -7  -7   7    0.54    0.15
   8   7  -7    0.16    0.15
  -8   7   7    0.22    0.15
   8  -7   7    0.13    0.18
  -8  -7   7    0.06    0.11
   8  -7  -7    0.07    0.09
   8   7   7    0.10    0.12
  -8   7  -7    0.23    0.15
  -8  -7   7    0.17    0.14
  -9  -7   7    0.30    0.15
  -9  -7   7    0.55    0.12
   0   8  -7   12.19    0.74
   0  -8   7   12.23    0.74
   0  -8   7   10.42    0.73
   0  -8  -7   12.71    0.74
  -1  -8  -7    2.76    0.22
   1  -8   7    2.68    0.23
   1  -8   7    3.31    0.25
  -1  -8   7    2.51    0.23
   1  -8  -7    2.56    0.23
  -1   8  -7    2.68    0.23
  -1  -8   7    2.92    0.24
   1  -8  -7    2.51    0.22
  -1   8  -7    2.41    0.24
  -2  -8  -7    7.37    0.49
  -2  -8  -7    8.49    0.53
   2  -8   7    8.21    0.53
  -2  -8   7    9.05    0.55
  -2   8  -7    8.15    0.57
   2  -8  -7    8.33    0.55
  -2   8  -7    8.18    0.55
   3  -8   7    8.83    0.56
  -3  -8   7    9.18    0.57
  -3   8  -7    8.32    0.57
   3  -8  -7    8.75    0.57
  -3   8  -7    8.36    0.57
   3  -8  -7    7.99    0.55
   3  -8  -7    8.71    0.58
  -3  -8   7    7.73    0.61
  -3   8  -7    9.10    0.57
  -3   8  -7    8.23    0.59
   3  -8  -7    7.84    0.56
   4  -8   7   31.02    1.75
  -4  -8  -7   27.84    1.72
   4  -8  -7   30.45    1.76
  -4   8  -7   32.32    1.78
  -4  -8   7   28.02    1.76
  -4  -8   7   32.42    1.78
  -4   8  -7   29.69    1.78
  -4   8  -7   29.09    1.80
   4  -8  -7   27.49    1.79
  -5   8   7    0.04    0.13
   5   8  -7    0.17    0.12
   5  -8  -7    0.15    0.11
  -5  -8   7    0.18    0.12
   5   8   7    0.29    0.23
  -5  -8   7    0.08    0.10
  -5   8  -7    0.37    0.16
  -6   8   7    2.61    0.30
   6   8  -7    2.57    0.31
   6  -8   7    2.80    0.24
  -6   8  -7    3.13    0.33
  -6   8  -7    3.17    0.31
   6   8   7    2.85    0.37
   6  -8  -7    2.84    0.27
  -6  -8   7    2.78    0.29
  -6  -8   7    2.74    0.34
  -6  -8   7    2.10    0.26
   6   8   7    2.53    0.31
  -7   8   7    3.56    0.35
   7   8  -7    4.18    0.38
   7   8   7    3.47    0.35
  -7   8  -7    3.79    0.34
  -7  -8   7    4.33    0.50
  -7  -8   7    3.48    0.34
  -7   8  -7    3.85    0.36
  -7  -8   7    3.54    0.34
   8   8  -7    1.28    0.20
  -8   8   7    1.47    0.25
  -8  -8   7    1.28    0.22
  -8   8  -7    1.57    0.21
  -8  -8   7    1.42    0.21
   9  -8   7    0.02    0.11
  -9   8  -7    0.37    0.15
  -9  -8   7    0.11    0.09
   0  -9   7    4.32    0.33
   0  -9   7    4.66    0.33
   0   9  -7    3.94    0.32
   0  -9  -7    4.12    0.32
   1  -9   7    2.16    0.22
   1  -9   7    2.27    0.20
   1  -9   7    1.97    0.22
   1   9  -7    2.46    0.21
  -1  -9  -7    2.81    0.23
   1  -9  -7    2.50    0.23
  -1   9  -7    1.97    0.26
  -1  -9   7    2.50    0.23
   1  -9  -7    2.40    0.22
   2  -9   7   19.99    1.22
  -2  -9  -7   19.11    1.21
  -2  -9   7   20.55    1.23
   2  -9  -7   20.12    1.22
  -2   9  -7   21.67    1.24
   2  -9  -7   19.81    1.23
  -2  -9   7   20.86    1.22
   3  -9   7    6.98    0.45
  -3  -9  -7    6.22    0.42
   3  -9  -7    6.02    0.47
   3  -9  -7    5.99    0.44
  -3   9  -7    6.64    0.46
  -3   9  -7    5.85    0.48
  -3  -9   7    6.77    0.46
   3  -9  -7    6.30    0.46
  -3   9  -7    6.17    0.45
   3  -9  -7    5.63    0.44
  -3  -9   7    6.12    0.45
  -4  -9  -7    7.64    0.54
   4   9  -7    7.54    0.65
   4  -9   7    9.32    0.57
   4   9  -7    8.37    0.61
  -4   9   7    7.53    0.60
  -4   9  -7    9.15    0.71
  -4  -9   7    9.47    0.60
   4   9   7    8.98    0.72
   4   9   7    8.70    0.62
  -4   9  -7    8.91    0.59
  -4   9  -7    7.63    0.61
   4  -9  -7    8.34    0.58
   5   9  -7    4.35    0.39
   5   9  -7    4.45    0.40
  -5   9   7    3.81    0.39
   5  -9   7    4.65    0.37
  -5  -9   7    3.95    0.36
   5  -9  -7    4.58    0.36
   5   9   7    4.88    0.48
  -5  -9   7    3.94    0.40
  -5  -9   7    4.84    0.39
  -5   9  -7    4.75    0.40
   5   9   7    4.82    0.41
  -5   9  -7    4.40    0.38
  -6   9   7    2.27    0.28
   6  -9   7    2.36    0.22
   6   9  -7    2.03    0.28
   6   9   7    2.57    0.28
  -6   9  -7    2.37    0.28
  -6  -9   7    2.19    0.29
  -6   9  -7    2.24    0.26
  -6  -9   7    2.03    0.24
  -6  -9   7    2.33    0.26
   6   9   7    1.72    0.30
   6  -9  -7    2.29    0.24
  -7   9  -7   14.57    1.02
  -7  -9   7   12.09    0.89
   7  -9  -7   14.58    0.83
  -7  -9   7   12.51    0.88
  -7  -9   7   12.88    0.87
   7   9   7   13.76    0.87
   8   9   7    1.40    0.19
  -8   9  -7    1.22    0.19
  -8  -9   7    1.26    0.20
   0 -10   7   20.67    1.24
   0 -10  -7   19.35    1.22
   0  10  -7   19.20    1.23
   0 -10   7   21.61    1.23
   0 -10   7   20.18    1.23
   0 -10  -7   20.54    1.23
  -1 -10  -7   12.44    0.80
   1 -10   7   12.55    0.82
  -1 -10  -7   13.96    0.82
   1 -10   7   12.47    0.81
  -1 -10   7   12.97    0.82
   1 -10  -7   13.49    0.81
   1 -10  -7   11.52    0.81
  -1 -10   7   13.40    0.82
   1 -10  -7   13.18    0.83
  -1  10  -7   11.97    0.82
  -1 -10   7   13.02    0.83
  -2 -10  -7    2.31    0.23
  -2 -10  -7    2.31    0.23
   2 -10   7    2.35    0.23
  -2  10  -7    2.23    0.31
   2 -10  -7    2.44    0.24
   2 -10  -7    2.50    0.25
  -2 -10   7    2.75    0.25
  -2 -10   7    2.62    0.25
   2 -10  -7    2.26    0.24
   3 -10   7    6.44    0.44
  -3 -10  -7    5.54    0.42
   3  10  -7    6.30    0.44
  -3 -10  -7    6.05    0.43
   3  10  -7    5.18    0.45
  -3  10   7    5.74    0.46
   3  10   7    6.13    0.48
   3 -10  -7    5.64    0.44
   3  10   7    6.57    0.58
  -3 -10   7    5.45    0.46
   3 -10  -7    6.20    0.45
  -3 -10   7    6.41    0.54
   3 -10  -7    5.83    0.46
   3 -10  -7    5.37    0.44
  -3  10  -7    6.71    0.50
  -4  10   7    4.36    0.39
   4  10  -7    4.68    0.35
   4  10  -7    4.21    0.39
   4 -10   7    4.38    0.36
  -4  10  -7    4.03    0.39
   4  10   7    4.20    0.48
  -4 -10   7    4.66    0.37
  -4  10  -7    4.52    0.37
  -4 -10   7    4.08    0.40
   4 -10  -7    4.03    0.36
  -4 -10   7    4.58    0.38
   4  10   7    4.97    0.42
   4 -10  -7    4.65    0.37
   5 -10   7    5.87    0.43
   5  10   7    4.99    0.53
  -5  10  -7    5.22    0.52
  -5 -10   7    6.08    0.47
   5  10   7    6.36    0.62
   5 -10  -7    6.13    0.44
  -5 -10   7    5.98    0.57
   6 -10   7    0.95    0.20
   6  10  -7    0.85    0.19
   6 -10   7    0.46    0.21
  -6 -10   7    0.52    0.23
  -6 -10   7    0.69    0.15
  -6  10  -7    0.90    0.16
  -6 -10   7    0.71    0.16
   6  10   7    0.72    0.17
   6  10   7    0.59    0.19
  -7  10   7    1.90    0.24
   7  10  -7    1.58    0.24
  -7 -10   7    1.44    0.27
  -7 -10   7    1.55    0.22
  -7  10  -7    1.86    0.21
   7 -10  -7    1.35    0.21
   7  10   7    1.86    0.23
   8 -10   7    1.75    0.25
  -8 -10   7    2.11    0.22
   0 -11   7   11.70    0.77
   0 -11   7   10.73    0.76
   0  11  -7   11.53    0.77
   0  11   7   12.89    0.92
   0 -11   7   12.09    0.79
   0  11   7   10.38    0.77
   0 -11  -7   12.28    0.77
  -1  11   7    3.98    0.48
   1 -11   7    3.94    0.35
   1 -11   7    3.90    0.36
   1  11  -7    4.89    0.38
  -1  11   7    4.19    0.37
   1 -11   7    4.77    0.39
  -1 -11  -7    4.68    0.40
   1 -11   7    3.96    0.37
  -1 -11   7    4.41    0.46
   1 -11  -7    4.22    0.36
   1  11   7    4.28    0.39
  -1  11  -7    3.69    0.36
  -1 -11   7    4.62    0.37
  -1 -11   7    4.56    0.40
   1  11   7    4.47    0.50
  -1 -11   7    4.70    0.38
   1  11   7    4.66    0.39
   1 -11  -7    4.43    0.40
   1 -11  -7    4.47    0.39
  -1  11  -7    4.75    0.39
  -2 -11  -7   14.12    0.98
   2  11  -7   15.16    1.04
  -2 -11  -7   18.33    1.01
  -2  11   7   16.28    1.30
   2 -11   7   15.36    1.00
   2 -11  -7   14.12    1.04
  -2 -11   7   15.99    1.01
   2  11   7   18.26    1.13
  -2 -11   7   17.11    1.01
   2 -11  -7   14.28    1.02
  -2 -11   7   15.52    1.13
   2 -11  -7   15.84    1.01
   2 -11  -7   16.67    1.00
   2  11   7   17.52    1.29
  -3 -11  -7    8.92    0.60
  -3  11   7    8.79    0.64
   3 -11   7    8.65    0.61
   3  11  -7    8.34    0.63
   3  11  -7    9.46    0.61
  -3 -11  -7    8.24    0.60
   3  11   7    9.29    0.66
  -3 -11   7    9.91    0.64
   3 -11  -7    8.74    0.60
  -3  11  -7    8.63    0.63
   3  11   7    9.94    0.76
   3 -11  -7    8.71    0.61
  -3 -11   7    9.01    0.62
   3 -11  -7    9.69    0.64
   3 -11  -7    8.34    0.66
  -3 -11   7    9.04    0.65
   4 -11   7    9.86    0.65
   4  11  -7    9.85    0.77
   4  11   7    8.27    0.86
   4  11   7   11.02    0.72
  -4 -11   7   10.00    0.71
   4 -11  -7    8.82    0.65
  -4 -11   7   10.37    0.68
   5  11  -7   13.61    0.90
  -5  11   7   12.06    0.89
   5 -11   7   14.79    0.88
  -5 -11   7   14.12    0.93
  -5 -11   7   15.17    0.92
   5  11   7   14.78    0.93
   5 -11  -7   13.29    0.88
  -5  11  -7   14.11    0.93
  -5 -11   7   13.67    0.90
   6  11  -7   -0.04    0.12
  -6  11   7    0.03    0.10
   6 -11   7    0.05    0.08
  -6 -11   7   -0.02    0.09
   6 -11  -7    0.11    0.10
   6  11   7    0.06    0.14
   6  11   7    0.10    0.12
  -6 -11   7    0.08    0.11
  -6 -11   7    0.00    0.10
   7  11  -7    0.37    0.17
  -7  11   7    0.37    0.15
  -7 -11   7    0.45    0.14
  -7 -11   7    0.30    0.12
   7  11   7    0.58    0.19
  -8 -11   7    0.40    0.10
   8  11   7    0.16    0.09
   0 -12   7    8.66    0.59
   0 -12   7    8.43    0.60
   0  12   7    7.53    0.59
   0  12   7    7.88    0.58
   0 -12   7    8.09    0.59
   0 -12  -7    8.64    0.62
   0 -12   7    8.83    0.62
   0 -12  -7    9.07    0.59
   0 -12  -7    8.71    0.60
   0  12   7    7.22    0.70
   0  12  -7    9.16    0.61
  -1  12   7   16.52    1.01
   1 -12   7   14.13    1.17
   1 -12   7   15.68    0.99
  -1 -12  -7   16.43    1.00
   1 -12   7   16.33    1.02
  -1  12   7   14.83    1.13
  -1 -12  -7   15.69    1.03
   1  12  -7   16.26    1.01
   1 -12   7   15.37    1.00
  -1 -12  -7   17.55    1.03
  -1  12  -7   15.71    1.01
  -1 -12   7   16.12    1.01
   1  12   7   15.46    1.03
  -1 -12   7   15.97    1.02
  -1 -12   7   16.99    1.04
   1  12   7   16.05    1.16
   1 -12  -7   14.88    1.01
   1 -12  -7   17.07    1.01
   1 -12  -7   16.73    1.04
   1  12   7   15.06    0.97
  -2  12   7   17.45    1.03
   2 -12   7   13.80    1.00
  -2 -12  -7   16.16    1.04
   2  12  -7   16.44    1.01
   2 -12   7   15.91    1.01
  -2 -12   7   15.21    1.02
  -2 -12   7   16.82    1.05
   2 -12  -7   16.46    1.01
   2 -12  -7   14.98    1.01
   2 -12  -7   15.79    1.02
  -2 -12   7   16.36    1.01
  -2  12  -7   15.02    1.02
   2  12   7   18.18    1.18
   2  12   7   14.81    1.03
   2 -12  -7   17.84    1.04
   3 -12   7    5.67    0.41
  -3 -12  -7    5.15    0.39
   3  12  -7    4.62    0.41
   3  12   7    5.45    0.59
  -3  12  -7    4.33    0.46
   3 -12  -7    5.47    0.41
   3 -12  -7    4.81    0.40
  -3 -12   7    5.79    0.46
  -3 -12   7    4.21    0.43
   3  12   7    5.78    0.54
  -3 -12   7    4.60    0.47
   3 -12  -7    5.68    0.49
   4  12  -7    6.33    0.51
  -4  12   7    7.36    0.53
   4 -12   7    6.99    0.50
   4  12  -7    6.67    0.46
  -4 -12   7    6.91    0.51
  -4 -12   7    6.75    0.53
   4 -12  -7    7.09    0.51
   4 -12  -7    6.34    0.50
   4  12   7    6.23    0.60
  -4 -12   7    7.69    0.54
  -4  12  -7    7.16    0.53
   4  12   7    7.69    0.54
  -5 -12  -7    0.32    0.09
  -5  12   7    0.09    0.12
   5  12  -7    0.15    0.17
   5 -12   7    0.17    0.11
  -5 -12   7    0.31    0.17
  -5  12  -7    0.00    0.09
   5 -12  -7    0.22    0.10
   5  12   7    0.06    0.16
   5  12   7    0.01    0.20
  -5 -12   7    0.27    0.13
   6  12  -7    0.07    0.12
  -6  12   7   -0.03    0.14
   6  12   7    0.00    0.11
  -6 -12   7   -0.05    0.09
   6  12   7    0.22    0.12
   6 -12  -7    0.02    0.11
  -6 -12   7    0.16    0.15
   7  12  -7    0.77    0.13
   7  12   7    0.71    0.12
  -7 -12   7    0.56    0.12
  -7 -12   7    0.70    0.19
   0 -13   7    3.87    0.35
   0  13   7    4.50    0.48
   0 -13  -7    4.70    0.40
   0  13  -7    4.44    0.37
   0 -13   7    3.57    0.38
   0  13   7    3.62    0.35
   0  13   7    3.98    0.36
   0 -13   7    4.04    0.36
   0 -13  -7    4.60    0.41
   0 -13   7    4.83    0.40
  -1 -13  -7   18.07    1.23
   1 -13   7   19.25    1.23
   1  13  -7   21.13    1.22
  -1 -13  -7   18.90    1.21
  -1  13   7   22.00    1.22
  -1  13   7   19.86    1.37
   1 -13   7   17.15    1.21
   1  13   7   22.43    1.39
  -1 -13   7   21.53    1.26
   1 -13  -7   19.66    1.22
  -1 -13   7   18.96    1.23
  -1 -13   7   21.17    1.22
  -1  13  -7   19.93    1.23
   1  13   7   17.86    1.23
   1 -13  -7   20.22    1.24
   1 -13  -7   19.79    1.32
   1  13   7   18.79    1.17
  -2 -13  -7    0.07    0.11
   2 -13   7    0.13    0.11
   2  13  -7   -0.03    0.10
  -2 -13  -7    0.03    0.09
   2 -13   7    0.07    0.11
  -2  13   7    0.04    0.11
  -2 -13  -7    0.19    0.10
  -2 -13   7    0.11    0.11
   2 -13  -7    0.11    0.11
  -2  13  -7    0.06    0.11
   2  13   7    0.01    0.17
   2 -13  -7    0.00    0.12
  -2 -13   7   -0.03    0.13
   2 -13  -7   -0.22    0.10
   2 -13  -7   -0.09    0.11
  -2 -13   7    0.07    0.11
   2  13   7    0.06    0.10
  -3 -13  -7    0.34    0.11
  -3 -13  -7    0.33    0.11
   3 -13   7    0.40    0.19
  -3 -13  -7    0.05    0.16
   3  13  -7    0.22    0.11
  -3  13   7    0.35    0.14
   3  13  -7    0.13    0.17
  -3 -13   7    0.32    0.15
   3  13   7    0.25    0.13
  -3 -13   7    0.31    0.14
   3  13   7    0.13    0.19
  -3  13  -7    0.41    0.14
   3 -13  -7    0.29    0.17
   3 -13  -7    0.18    0.11
   3 -13  -7    0.28    0.14
  -3 -13   7    0.42    0.14
   4 -13   7    0.40    0.12
   4  13  -7    0.34    0.14
  -4  13   7    0.39    0.17
   4  13   7    0.26    0.14
   4  13   7    0.17    0.19
  -4  13  -7    0.31    0.13
  -4 -13   7    0.42    0.22
  -4 -13   7    0.21    0.14
   4 -13  -7    0.42    0.12
  -4 -13   7    0.36    0.12
  -5  13   7    0.49    0.13
   5 -13   7    0.76    0.12
   5  13  -7    0.29    0.13
   5 -13  -7    0.50    0.12
   5  13   7    0.28    0.13
  -5 -13   7    0.55    0.14
  -5  13  -7    0.50    0.12
  -5 -13   7    0.54    0.14
  -6  13   7    0.57    0.12
   6  13  -7    0.70    0.13
  -6 -13   7    0.72    0.13
   6  13   7    0.50    0.12
   0  14   7   11.85    0.73
   0 -14   7   11.04    0.77
   0 -14   7   10.75    0.74
   0  14   7   11.61    0.89
   0 -14  -7   11.51    0.77
   0 -14   7   11.26    0.77
   0 -14  -7   12.24    0.79
   0 -14  -7   12.42    0.76
   0  14  -7   11.61    0.76
  -1  14   7    8.19    0.60
  -1 -14  -7    8.51    0.63
   1 -14   7    9.06    0.67
   1  14  -7    9.28    0.62
  -1 -14  -7    9.59    0.63
  -1 -14  -7    9.55    0.62
  -1 -14   7    8.45    0.64
  -1 -14   7    8.66    0.61
  -1  14  -7    8.99    0.62
   1  14   7   10.00    0.76
   1 -14  -7    8.63    0.66
   1 -14  -7    9.16    0.64
   1 -14  -7    9.08    0.61
  -2  14   7    2.14    0.32
  -2 -14  -7    1.40    0.22
  -2 -14  -7    1.43    0.23
   2 -14   7    0.91    0.16
   2  14  -7    1.64    0.26
  -2 -14   7    1.03    0.21
   2 -14  -7    1.28    0.24
  -2 -14   7    1.18    0.25
   2  14   7    1.51    0.22
  -2 -14   7    1.62    0.22
   2  14   7    1.42    0.29
   2 -14  -7    2.10    0.30
   3  14  -7    1.02    0.24
  -3 -14  -7    1.03    0.16
  -3 -14  -7    0.94    0.16
  -3  14   7    1.00    0.17
   3 -14   7    0.85    0.15
   3  14  -7    0.71    0.11
  -3 -14   7    0.93    0.18
  -3 -14   7    1.09    0.18
   3 -14  -7    0.71    0.14
  -3  14  -7    1.10    0.17
   3  14   7    0.84    0.16
   3 -14  -7    0.74    0.15
   4 -14   7    1.48    0.18
  -4 -14  -7    1.29    0.19
  -4  14   7    1.86    0.22
   4  14  -7    1.51    0.21
   4  14   7    1.83    0.22
   4  14   7    1.27    0.25
  -4 -14   7    1.84    0.23
   5  14  -7    0.00    0.09
  -5  14   7    0.02    0.08
   5  14   7    0.00    0.10
   5  14   7    0.13    0.10
  -5 -14   7    0.01    0.10
  -5 -14   7    0.11    0.09
  -5  14  -7   -0.18    0.08
   6  14  -7    0.28    0.09
  -6  14   7    0.39    0.09
  -6 -14   7    0.57    0.10
   0 -15   7    0.02    0.12
   0  15  -7    0.17    0.11
   0  15   7    0.13    0.09
   0 -15  -7   -0.04    0.11
   0 -15  -7    0.01    0.10
   0 -15   7    0.12    0.11
   1  15  -7    0.52    0.13
   1 -15   7    0.60    0.14
  -1 -15  -7    0.55    0.15
  -1  15   7    0.45    0.12
  -1 -15  -7    0.77    0.15
   1 -15  -7    0.46    0.13
  -1 -15   7    0.56    0.14
  -1 -15   7    0.72    0.17
   1  15   7    0.43    0.14
   1 -15  -7    0.56    0.15
  -1  15  -7    0.48    0.14
  -2 -15  -7    4.37    0.37
   2  15  -7    4.27    0.32
  -2 -15  -7    5.21    0.36
  -2  15   7    4.55    0.35
  -2 -15   7    3.77    0.36
   2 -15  -7    4.00    0.37
   2  15   7    3.91    0.44
  -2 -15   7    4.71    0.36
   2  15   7    3.61    0.36
   2 -15  -7    4.76    0.35
  -2  15  -7    4.82    0.37
  -3 -15  -7    1.18    0.19
  -3  15   7    1.59    0.22
  -3 -15   7    1.68    0.26
  -3 -15   7    1.84    0.21
   3  15   7    1.48    0.26
  -3  15  -7    1.87    0.25
   3  15   7    1.32    0.19
  -4  15   7    0.55    0.12
  -4 -15  -7    0.46    0.12
  -4 -15   7    0.65    0.13
  -4 -15   7    0.57    0.12
  -4  15  -7    0.64    0.12
   4  15   7    0.31    0.11
  -5  15   7    1.22    0.14
  -5  15  -7    1.17    0.18
  -5 -15   7    1.17    0.15
   5  15   7    1.01    0.16
   0 -16   7    1.71    0.19
   0  16  -7    1.77    0.20
  -1 -16  -7    2.03    0.23
  -1  16   7    2.72    0.21
   1  16  -7    1.81    0.20
  -1 -16  -7    2.70    0.24
   1 -16  -7    2.29    0.22
  -1 -16   7    2.16    0.23
  -1 -16   7    1.78    0.21
  -1  16  -7    2.54    0.25
   1 -16  -7    2.37    0.21
  -2 -16  -7    0.43    0.11
  -2 -16  -7    0.37    0.11
  -2  16   7    0.31    0.10
  -2 -16   7    0.32    0.11
   2 -16  -7    0.19    0.09
  -2 -16   7    0.38    0.11
  -2  16  -7    0.50    0.13
  -3  16   7    5.69    0.41
  -3 -16   7    5.93    0.42
  -3  16  -7    6.27    0.46
   0 -17  -7    0.44    0.09
   0  17  -7    0.57    0.08
  -1 -17  -7    0.27    0.08
   1 -17  -7    0.13    0.07
  -1  17  -7    0.44    0.11
   0   0   8  149.67    9.26
   0   0  -8  156.97    9.28
  -1   0  -8    2.63    0.17
   1   0   8    2.52    0.22
  -1   0  -8    2.72    0.17
  -1   0  -8    2.30    0.21
   1   0  -8    2.52    0.52
   1   0  -8    2.23    0.17
   1   0   8    1.95    0.54
   1   0  -8    2.65    0.20
   1   0  -8    2.37    0.17
  -1   0  -8    2.26    0.58
  -1   0   8    2.41    0.48
  -2   0   8    0.69    0.30
   2   0   8    1.10    0.45
   2   0   8    1.07    0.14
  -2   0  -8    2.18    0.61
  -2   0   8    1.42    0.13
  -2   0  -8    1.38    0.10
   2   0  -8    1.05    0.11
   2   0  -8    0.88    0.30
  -2   0  -8    1.17    0.10
  -2   0  -8    1.28    0.11
  -3   0  -8   37.55    3.09
  -3   0  -8   32.73    2.05
  -3   0  -8   37.42    2.06
   3   0  -8   35.02    2.08
   3   0   8   36.86    2.15
   3   0  -8   35.41    2.07
   3   0  -8   36.09    2.08
  -3   0  -8   39.14    2.18
   4   0  -8   15.51    0.93
  -4   0   8   17.34    0.95
   4   0  -8   16.09    0.94
  -4   0  -8   16.38    0.93
  -4   0  -8   13.72    0.92
  -5   0  -8   33.72    2.09
   5   0  -8   38.12    2.10
  -5   0   8   37.70    2.12
  -6   0   8    4.49    0.35
  -6   0   8    4.32    0.34
   6   0  -8    4.41    0.30
  -6   0  -8    3.62    0.29
  -7   0   8    4.96    0.40
   7   0  -8    5.14    0.34
  -7   0   8    4.35    0.38
  -7   0  -8    4.21    0.34
  -7   0   8    4.86    0.52
  -8   0   8    2.05    0.31
  -8   0  -8    2.33    0.23
  -8   0   8    2.74    0.30
  -8   0   8    2.66    0.29
   8   0   8    2.70    0.43
  -8   0  -8    2.47    0.25
   9   0   8    1.80    0.35
  -9   0   8    1.87    0.34
  -9   0  -8    1.91    0.21
  -9   0   8    1.91    0.27
  10   0   8    0.08    0.12
 -10   0   8    0.12    0.12
   0  -1   8   74.86    5.23
   0   1  -8   85.64    5.32
   0  -1  -8   80.40    4.66
   0  -1   8   89.66    4.67
   0  -1  -8   79.30    5.21
   0   1   8   85.75    4.66
   0   1  -8   77.12    4.68
   0   1   8   81.03    5.22
   1   1  -8   17.57    1.58
   1  -1   8   17.92    1.69
  -1   1   8   18.89    1.53
   1  -1   8   20.52    1.14
   1   1  -8   20.40    1.09
  -1  -1  -8   19.07    1.71
   1   1  -8   18.51    1.08
  -1  -1  -8   19.59    1.07
   1   1  -8   17.62    1.11
  -1   1  -8   20.31    1.08
  -1   1  -8   18.45    1.08
   1  -1  -8   19.00    1.70
  -1  -1   8   20.64    1.13
  -1  -1   8   18.34    1.63
  -1   1  -8   18.68    1.72
  -1   1  -8   16.83    1.13
   1  -1  -8   17.75    1.08
   1  -1  -8   16.87    1.08
   1   1   8   16.20    1.61
   1   1   8   18.55    1.13
  -2  -1  -8   40.34    2.39
   2  -1   8   40.42    3.17
  -2   1   8   38.09    2.77
  -2  -1  -8   40.23    2.48
  -2  -1  -8   42.99    2.39
  -2   1   8   45.14    2.43
   2   1  -8   41.97    2.40
   2   1  -8   44.04    2.42
  -2  -1  -8   45.21    3.30
   2  -1   8   47.26    2.48
  -2   1  -8   40.42    2.48
  -2   1  -8   43.02    2.40
  -2   1  -8   42.03    3.25
   2   1   8   46.85    2.48
   2  -1  -8   41.59    2.40
   2  -1  -8   43.78    2.42
   2   1   8   39.80    3.22
  -2  -1   8   45.08    2.46
  -2   1  -8   41.58    2.40
  -2  -1   8   40.19    2.98
   2  -1  -8   41.96    2.80
  -2  -1   8   39.99    2.41
  -2   1  -8   39.18    2.40
  -3  -1  -8    0.98    0.16
  -3  -1  -8    0.79    0.08
  -3  -1  -8    0.81    0.07
  -3   1   8    0.65    0.22
   3   1  -8    0.80    0.09
  -3  -1  -8    1.25    0.61
   3   1  -8    0.90    0.12
  -3   1   8    0.72    0.26
   3   1  -8    0.96    0.12
   3   1   8    0.78    0.14
   3  -1  -8    0.86    0.12
  -3   1  -8    0.92    0.50
  -3   1  -8    0.76    0.10
  -3   1  -8    0.79    0.09
  -3   1  -8    0.89    0.15
   3  -1  -8    0.83    0.10
  -3  -1   8    0.95    0.11
   3  -1  -8    0.92    0.08
  -3  -1   8    0.66    0.41
   4   1  -8   11.89    0.71
  -4  -1  -8   11.73    0.70
   4   1  -8   11.22    0.74
   4   1  -8   12.48    0.72
  -4   1   8   12.37    0.73
  -4  -1  -8   10.68    0.69
  -4  -1   8   10.44    1.27
  -4   1  -8   13.06    0.73
   4  -1  -8   12.35    0.72
   4  -1  -8   11.91    0.72
  -5   1   8   48.64    2.69
   5   1  -8   47.11    2.66
  -5  -1  -8   42.14    2.64
  -5   1  -8   48.09    2.68
   5  -1  -8   47.25    2.67
  -5  -1   8   48.53    2.69
   5  -1  -8   48.01    2.68
  -5   1  -8   42.74    2.66
  -6   1   8   23.48    1.37
  -6   1   8   24.60    1.38
   6   1  -8   24.86    1.32
  -6  -1  -8   21.13    1.31
  -6   1  -8   20.00    1.33
   6  -1  -8   23.68    1.33
  -6   1  -8   21.76    1.33
  -6  -1   8   22.92    1.36
  -6  -1   8   20.81    1.36
  -7  -1  -8    6.36    0.45
  -7   1   8    7.41    0.52
  -7   1   8    6.93    0.55
  -7   1   8    7.35    0.53
  -7   1  -8    6.29    0.49
  -7  -1   8    7.31    0.51
  -7  -1   8    6.82    0.51
   7  -1  -8    7.24    0.45
  -7   1  -8    6.84    0.48
  -7  -1   8    6.99    0.73
  -8   1   8    3.41    0.34
  -8   1   8    4.08    0.36
  -8   1   8    3.26    0.37
   8   1   8    3.25    0.46
  -8   1  -8    3.61    0.30
  -8   1  -8    3.52    0.32
  -8  -1   8    3.51    0.34
  -8  -1   8    3.43    0.35
  -8  -1   8    4.12    0.36
   9  -1   8    0.76    0.25
   9   1   8    0.62    0.24
  -9   1  -8    1.11    0.17
  10  -1   8    0.07    0.12
 -10   1   8    0.56    0.15
 -10  -1   8    0.46    0.14
  10   1   8    0.31    0.14
 -10   1  -8    0.23    0.10
   0  -2   8    5.61    0.85
   0   2  -8    6.24    0.40
   0  -2  -8    6.16    0.43
   0   2  -8    6.27    0.46
   0   2  -8    6.41    0.40
   0   2   8    5.11    0.76
   0   2  -8    7.53    0.95
   0   2   8    7.19    0.44
   1   2  -8   20.61    1.22
   1   2  -8   21.22    1.23
  -1   2   8   19.40    1.63
  -1  -2  -8   21.74    1.29
   1   2  -8   21.99    1.88
  -1  -2  -8   20.73    1.87
   1  -2   8   23.57    1.29
  -1  -2  -8   22.03    1.22
  -1  -2  -8   20.80    1.21
  -1   2  -8   19.85    1.28
   1  -2  -8   21.21    1.22
  -1  -2   8   19.50    1.81
   1  -2  -8   19.55    1.63
  -1  -2   8   23.03    1.29
  -1   2  -8   21.74    1.22
   1  -2  -8   22.75    1.25
   1   2   8   21.80    1.28
   1   2   8   18.86    1.85
  -1   2  -8   20.16    1.24
   1  -2  -8   21.75    1.23
  -1   2  -8   21.76    1.95
   2  -2   8    5.73    0.42
  -2  -2  -8    5.72    0.35
   2   2  -8    6.22    0.37
  -2  -2  -8    5.85    0.45
  -2  -2  -8    5.49    0.36
  -2  -2  -8    5.40    0.97
   2  -2   8    5.63    0.96
   2   2  -8    5.54    0.91
   2   2  -8    5.74    0.38
   2   2   8    4.32    1.00
   2  -2  -8    5.49    0.38
  -2  -2   8    6.30    0.45
   2   2   8    6.84    0.54
   2  -2  -8    5.05    0.74
  -2   2  -8    5.76    0.37
   2  -2  -8    6.38    0.37
  -2  -2   8    5.74    0.38
  -2  -2   8    6.49    0.89
  -2   2  -8    6.08    0.37
  -2   2  -8    6.63    0.99
  -2   2  -8    6.29    0.45
   2  -2  -8    5.95    0.37
   3  -2   8   45.93    2.51
   3   2  -8   43.48    2.44
  -3  -2  -8   47.00    2.57
   3   2  -8   42.57    2.50
  -3  -2  -8   42.20    2.41
  -3  -2  -8   48.07    3.68
   3  -2  -8   40.78    2.43
  -3   2  -8   41.87    2.43
  -3  -2   8   36.38    3.10
   3   2   8   42.13    2.52
   3   2   8   37.90    3.57
  -3  -2   8   45.83    2.44
  -3   2  -8   40.22    2.53
   3  -2  -8   41.14    2.45
  -3   2  -8   43.68    2.44
  -3   2  -8   41.94    2.43
   4   2  -8   29.10    1.68
  -4  -2  -8   26.04    1.65
   4  -2   8   30.63    1.67
  -4   2   8   29.55    1.71
   4   2  -8   28.88    1.69
  -4   2  -8   27.76    1.69
   4  -2  -8   29.57    1.70
   4  -2  -8   29.80    1.70
  -4   2  -8   30.51    1.71
  -4   2  -8   28.76    1.69
  -4  -2   8   31.68    1.71
   5   2  -8   15.90    0.98
  -5   2   8   17.10    1.02
   5  -2  -8   15.79    1.00
  -5  -2   8   17.38    1.01
   5  -2  -8   16.94    1.00
  -5   2  -8   16.33    1.00
  -6  -2  -8    2.01    0.17
  -6   2   8    2.22    0.26
  -6   2   8    2.46    0.25
   6   2  -8    2.26    0.19
  -6  -2   8    2.21    0.23
  -6   2  -8    2.18    0.22
   6  -2  -8    2.30    0.21
  -6   2  -8    2.11    0.23
  -6  -2   8    2.22    0.23
  -6   2  -8    2.64    0.24
  -7   2   8    6.83    0.50
  -7   2   8    6.13    0.53
   7   2  -8    6.22    0.48
   7  -2   8    7.43    0.69
  -7  -2  -8    5.66    0.41
  -7   2   8    6.32    0.49
  -7   2  -8    5.64    0.46
  -7  -2   8    6.13    0.52
  -7  -2   8    6.41    0.48
   7  -2  -8    7.19    0.44
  -7  -2   8    6.56    0.48
  -7   2  -8    6.85    0.47
  -8  -2  -8    1.48    0.16
  -8   2   8    2.24    0.28
  -8   2   8    2.27    0.26
   8  -2   8    2.05    0.37
  -8  -2   8    2.09    0.25
   8   2   8    1.34    0.33
  -8   2  -8    2.03    0.24
  -8   2  -8    1.85    0.21
  -8  -2   8    1.72    0.26
  -8  -2   8    1.93    0.25
   9  -2   8    2.48    0.41
  -9   2  -8    3.05    0.29
  -9  -2   8    3.75    0.33
   9   2   8    3.10    0.40
  -9  -2   8    3.09    0.34
  10  -2   8    0.90    0.21
 -10   2  -8    0.62    0.16
   0  -3   8   79.87    5.68
   0   3  -8   91.80    5.82
   0   3   8   79.52    5.58
   0  -3   8   93.78    4.96
   0  -3  -8   85.74    4.94
   0   3  -8   88.42    4.89
  -1  -3  -8   49.49    2.62
   1   3  -8   43.19    2.55
  -1  -3  -8   43.01    2.52
  -1  -3  -8   45.98    2.53
   1   3  -8   45.21    2.55
  -1  -3  -8   44.14    3.32
   1   3  -8   41.83    2.59
  -1  -3  -8   42.82    2.52
   1  -3   8   47.35    2.61
   1   3  -8   44.00    3.37
  -1  -3   8   41.86    3.28
   1   3   8   43.31    3.39
  -1   3  -8   39.50    2.60
   1  -3  -8   45.57    3.05
   1  -3  -8   44.20    2.54
   1   3   8   44.86    2.59
  -1   3  -8   41.86    2.54
  -1   3  -8   45.75    2.54
   1  -3  -8   47.22    2.54
  -1  -3   8   48.27    2.61
  -1   3  -8   48.69    3.46
   1  -3  -8   44.94    2.54
  -2  -3  -8   51.22    3.09
  -2  -3  -8   51.93    3.08
   2  -3   8   50.65    4.87
   2  -3   8   58.57    3.18
  -2   3   8   59.46    3.11
   2   3  -8   55.19    3.11
   2   3  -8   53.48    3.11
   2   3  -8   53.05    4.03
  -2  -3  -8   59.12    4.18
  -2   3  -8   52.31    3.19
   2  -3  -8   51.99    3.11
   2  -3  -8   55.47    3.10
  -2   3  -8   56.92    3.10
   2   3   8   53.94    3.18
   2  -3  -8   56.44    3.12
  -2  -3   8   49.80    3.89
  -2   3  -8   55.61    3.11
   2  -3  -8   55.25    3.37
  -2   3  -8   55.61    4.09
  -2  -3   8   56.52    3.19
   3  -3   8   88.39    4.80
  -3  -3  -8   85.25    4.86
  -3  -3  -8   84.42    6.03
   3   3  -8   81.69    4.80
   3  -3   8   83.32    4.70
  -3  -3  -8   84.10    4.68
   3   3   8   79.79    4.80
  -3  -3   8   75.65    5.63
   3  -3  -8   85.24    4.72
   3   3   8   72.92    6.30
   3  -3  -8   85.80    4.72
  -3   3  -8   86.06    4.73
  -3   3  -8   82.38    4.72
  -3   3  -8   82.94    4.84
  -3  -3   8   84.66    4.72
  -3   3  -8   79.13    4.71
   3  -3  -8   90.39    4.76
  -4   3   8   50.32    3.10
   4  -3   8   54.66    3.07
   4   3  -8   52.10    3.07
   4  -3  -8   53.48    3.09
  -4   3  -8   56.58    3.10
  -4   3  -8   53.04    3.09
  -4  -3   8   55.71    3.10
  -4   3  -8   57.37    3.11
  -5   3   8   13.54    0.88
   5  -3   8   13.52    0.82
  -5   3   8   13.62    0.87
   5   3  -8   14.55    0.83
  -5  -3  -8   12.82    0.80
  -5   3  -8   15.73    0.89
   5  -3  -8   13.87    0.85
  -6   3   8    1.71    0.21
  -6   3   8    1.88    0.24
  -6  -3  -8    1.55    0.13
  -6  -3   8    1.44    0.19
  -6   3  -8    1.52    0.21
  -6  -3   8    1.86    0.20
  -6   3  -8    1.82    0.21
   6  -3  -8    1.80    0.19
  -7   3   8    8.42    0.60
  -7  -3  -8    6.95    0.49
   7   3  -8    8.61    0.59
  -7   3   8    8.26    0.59
  -7  -3   8    7.71    0.57
  -7   3  -8    8.89    0.57
   7  -3  -8    8.36    0.53
  -7  -3   8    7.99    0.61
  -7  -3   8    8.28    0.58
   8  -3   8   11.24    0.94
  -8   3   8   11.30    0.77
  -8   3   8   11.07    0.75
   8   3   8   11.59    0.93
  -8  -3   8   11.27    0.75
  -8   3  -8   11.30    0.73
  -8   3  -8   10.49    0.73
  -8  -3   8   11.34    0.75
  -8  -3   8    9.69    0.77
  -9   3   8    6.06    0.47
  -9  -3   8    5.44    0.47
  -9  -3   8    6.25    0.46
  -9   3  -8    5.39    0.42
 -10   3   8    1.01    0.19
 -10  -3   8    0.73    0.23
 -10   3  -8    0.82    0.15
   0  -4  -8    0.24    0.07
   0  -4  -8    0.16    0.25
   0   4   8    0.70    0.34
   0  -4   8    0.17    0.34
   0   4  -8    0.30    0.07
   0   4  -8    0.27    0.42
  -1  -4  -8   64.44    3.53
  -1  -4  -8   66.66    4.50
  -1  -4  -8   64.12    3.54
   1   4  -8   59.54    3.56
   1   4  -8   64.57    3.55
  -1   4   8   69.32    3.59
   1  -4   8   55.23    4.40
   1  -4   8   66.69    3.63
   1   4  -8   67.85    4.68
  -1  -4  -8   62.28    3.63
   1   4  -8   57.30    3.61
  -1   4  -8   67.49    4.65
   1  -4  -8   66.21    4.14
  -1   4  -8   56.72    3.62
   1  -4  -8   64.04    3.54
  -1   4  -8   62.07    3.56
   1   4   8   55.57    4.47
   1  -4  -8   61.33    3.55
   1   4   8   62.87    3.61
  -1   4  -8   62.41    3.55
  -1  -4   8   59.48    4.48
   2  -4   8   60.86    4.54
  -2  -4  -8   59.56    3.48
  -2  -4  -8   64.36    4.65
   2   4  -8   61.15    3.50
  -2  -4  -8   61.90    3.52
  -2  -4  -8   62.65    3.47
  -2  -4  -8   64.20    3.62
   2   4  -8   62.18    3.51
   2   4  -8   56.96    3.56
  -2   4  -8   55.42    4.49
   2  -4  -8   64.45    3.51
  -2   4  -8   60.71    3.51
  -2   4  -8   60.27    3.51
   2  -4  -8   63.76    3.50
  -2   4  -8   60.04    3.60
  -2   4  -8   62.24    3.50
   2   4   8   61.85    3.58
  -2  -4   8   63.98    3.51
   2  -4  -8   65.42    3.78
  -2  -4   8   62.39    4.54
   3   4  -8   41.15    2.26
  -3  -4  -8   37.69    2.26
  -3  -4  -8   41.87    3.97
  -3  -4  -8   37.94    2.41
   3  -4   8   39.35    2.26
  -3  -4  -8   39.71    2.23
   3  -4  -8   37.09    2.28
  -3  -4   8   42.25    2.28
  -3   4  -8   40.67    2.28
  -3   4  -8   39.36    2.28
  -3   4  -8   43.14    2.28
   3  -4  -8   39.25    2.28
   3   4   8   38.58    2.37
   3  -4  -8   37.17    2.36
   4   4  -8   18.26    1.02
   4  -4   8   16.92    1.02
  -4   4   8   16.51    1.05
  -4  -4   8   17.37    1.04
  -4   4  -8   17.69    1.06
  -4   4  -8   17.85    1.05
   4  -4  -8   17.06    1.03
  -4   4  -8   16.66    1.04
  -5   4   8    2.95    0.38
  -5   4   8    2.92    0.28
   5  -4   8    3.51    0.24
   5   4  -8    3.55    0.24
  -5   4  -8    3.17    0.27
  -5   4  -8    3.95    0.30
  -5  -4   8    3.08    0.27
  -5   4  -8    3.33    0.27
  -5   4  -8    2.91    0.28
  -5  -4   8    3.16    0.27
   5  -4  -8    3.22    0.26
   5  -4  -8    3.15    0.26
  -6   4   8   11.82    0.76
  -6   4   8   11.00    0.75
  -6   4  -8    9.93    0.73
  -6   4  -8   11.60    0.74
  -6   4  -8   12.61    0.77
   6  -4  -8   10.88    0.71
  -6  -4   8    9.83    0.71
  -6  -4   8   11.73    0.74
  -7   4   8    4.69    0.42
  -7   4   8    5.74    0.45
   7  -4   8    5.34    0.57
   7   4  -8    5.56    0.43
   7   4   8    5.01    0.50
  -7   4  -8    5.12    0.41
  -7   4  -8    5.15    0.41
  -7  -4   8    5.05    0.41
  -7  -4   8    4.70    0.44
  -7  -4   8    4.33    0.39
   7   4   8    5.30    0.57
  -8   4   8    0.52    0.15
   8   4  -8    0.74    0.16
  -8   4   8    0.48    0.18
   8  -4   8    0.26    0.25
   8   4   8    0.31    0.21
  -8   4  -8    0.45    0.15
  -8  -4   8    0.57    0.17
  -8  -4   8    0.39    0.14
  -8  -4   8    0.58    0.15
  -8   4  -8    0.61    0.15
  -9   4   8    1.59    0.24
   9  -4   8    1.42    0.31
  -9  -4   8    1.04    0.19
  -9   4  -8    1.32    0.19
  -9  -4   8    1.31    0.25
  10  -4   8    2.31    0.28
   0   5  -8   44.83    3.00
   0  -5  -8   54.32    3.79
   0  -5   8   52.45    2.96
   0   5  -8   50.38    2.94
   0   5  -8   53.06    2.93
   0  -5   8   55.96    3.04
   0  -5  -8   52.80    2.93
   0  -5   8   46.58    3.90
   0  -5  -8   49.08    2.92
   0   5  -8   58.54    4.24
   1  -5   8   10.95    1.51
   1  -5   8   11.96    0.75
  -1  -5  -8   11.32    0.65
  -1  -5  -8   10.69    1.47
  -1  -5  -8   11.42    0.65
   1   5  -8   11.74    1.69
   1   5  -8   11.21    0.66
   1   5  -8   10.64    0.67
   1  -5   8   10.91    0.66
  -1  -5  -8   11.30    0.64
  -1   5  -8   10.75    0.66
   1   5   8    9.82    0.71
  -1   5  -8   10.51    0.67
  -1   5  -8   11.57    1.61
   1  -5  -8   10.18    1.18
   1  -5  -8   10.96    0.66
  -1   5  -8   10.54    0.74
  -1  -5   8   10.65    0.67
  -1  -5   8    9.92    1.49
  -1  -5   8   11.34    0.76
   1   5   8   10.17    1.48
  -2  -5  -8   20.99    1.27
  -2  -5  -8   22.90    1.27
  -2  -5  -8   25.68    2.53
  -2  -5  -8   22.73    1.43
   2   5  -8   22.35    1.29
   2  -5   8   22.55    1.29
  -2  -5  -8   21.75    1.27
   2   5  -8   23.20    1.42
   2  -5   8   23.85    1.39
  -2   5  -8   22.03    1.30
   2  -5  -8   23.26    1.31
  -2  -5   8   24.28    1.31
  -2   5  -8   22.00    1.61
   2  -5  -8   22.00    1.31
  -2   5  -8   20.79    1.31
  -2  -5   8   22.47    2.45
  -2   5  -8   21.34    1.30
   2   5   8   20.81    1.37
   2  -5  -8   20.90    1.30
   2   5   8   18.18    2.48
   2  -5  -8   22.10    1.30
  -3  -5  -8   49.55    2.81
  -3  -5  -8   51.86    3.04
  -3  -5  -8   51.33    4.86
   3   5  -8   49.93    2.84
   3  -5   8   51.55    2.84
   3  -5  -8   49.13    2.86
  -3   5  -8   49.72    2.87
  -3  -5   8   51.86    2.86
   3  -5  -8   48.57    2.86
   3  -5  -8   52.06    2.85
   3   5   8   45.94    4.53
  -3   5  -8   51.39    2.86
   3  -5  -8   46.15    2.85
   3   5   8   46.31    2.95
  -3   5  -8   50.67    2.86
  -4   5   8   33.90    1.95
   4   5  -8   33.89    1.91
   4  -5   8   33.50    1.91
  -4   5  -8   32.59    1.95
  -4  -5   8   33.42    1.93
   4  -5  -8   32.40    1.93
   4  -5  -8   31.86    1.93
  -4   5  -8   34.04    1.94
  -4   5  -8   32.79    1.94
   5  -5   8   10.19    0.60
  -5   5   8    9.15    0.64
  -5   5   8    9.32    0.65
   5  -5  -8    9.61    0.62
  -5   5  -8   10.15    0.64
  -5   5  -8   10.15    0.66
  -5   5  -8    9.73    0.64
  -5   5  -8    9.01    0.64
  -5  -5   8    9.11    0.65
  -5  -5   8    9.39    0.62
   5  -5  -8    8.55    0.61
   6  -5   8    4.98    0.33
   6   5  -8    4.82    0.40
  -6   5   8    4.75    0.40
   6  -5   8    4.27    0.50
  -6   5  -8    4.66    0.55
   6   5   8    6.06    0.74
   6  -5  -8    5.02    0.37
  -7   5   8    2.59    0.28
   7  -5   8    2.76    0.41
  -7   5   8    2.03    0.30
   7   5  -8    2.57    0.29
  -7  -5   8    2.32    0.26
  -7   5  -8    2.54    0.29
  -7  -5   8    1.96    0.24
   7  -5  -8    2.44    0.23
  -7  -5   8    2.50    0.30
  -7   5  -8    2.59    0.27
   8  -5   8    4.67    0.52
  -8   5   8    3.69    0.38
  -8   5   8    4.45    0.40
   8   5  -8    3.96    0.37
   8   5   8    5.37    0.61
   8  -5  -8    4.06    0.30
  -8  -5   8    4.38    0.38
  -8   5  -8    4.14    0.38
  -8  -5   8    3.79    0.49
  -8  -5   8    4.31    0.37
  -9   5   8    0.11    0.14
   9  -5   8    0.08    0.17
  -9  -5   8    0.22    0.14
  -9   5  -8    0.16    0.13
   9   5   8    0.02    0.13
  -9  -5   8    0.07    0.12
  10  -5   8    0.06    0.15
   0   6  -8   36.18    2.21
   0  -6   8   39.59    2.23
   0   6  -8   35.91    2.11
   0   6  -8   37.66    2.13
   0   6  -8   35.95    3.43
   0  -6   8   33.80    3.21
   0  -6  -8   38.53    3.14
   0  -6   8   34.81    2.11
   0  -6  -8   40.00    2.11
   0  -6   8   33.77    2.13
   1  -6   8   28.54    1.77
   1   6  -8   29.63    1.65
   1  -6   8   27.65    1.65
  -1  -6  -8   27.98    1.63
   1   6  -8   28.02    1.67
  -1  -6  -8   30.23    1.65
   1  -6  -8   29.67    1.66
  -1   6  -8   28.51    1.67
   1  -6  -8   28.91    2.57
   1  -6  -8   29.54    1.68
  -1  -6   8   28.33    2.87
  -1   6  -8   28.63    1.78
  -1  -6   8   28.78    1.66
  -1  -6   8   25.36    1.65
   2  -6   8   28.20    1.60
  -2  -6  -8   27.04    1.58
   2   6  -8   28.15    1.59
   2  -6  -8   27.96    1.64
  -2   6  -8   28.39    1.61
  -2  -6   8   24.60    1.60
   2  -6  -8   26.18    1.62
  -2   6  -8   27.50    1.61
  -2  -6   8   29.35    1.61
  -2   6  -8   27.10    1.62
   2  -6  -8   28.05    1.61
  -3  -6  -8   14.37    0.91
   3  -6   8   16.94    0.95
  -3  -6  -8   13.91    0.91
  -3   6  -8   17.07    0.96
   3  -6  -8   15.73    0.96
  -3   6  -8   15.97    0.96
  -3  -6   8   16.81    0.96
   3  -6  -8   14.60    0.95
   3  -6  -8   15.54    0.95
   3  -6  -8   16.25    0.97
  -3   6  -8   16.31    0.98
  -4   6   8   30.04    1.90
   4  -6   8   35.19    1.88
   4   6  -8   33.92    1.86
  -4  -6  -8   30.88    1.83
  -4  -6   8   29.17    1.88
  -4  -6   8   33.71    1.90
  -4   6  -8   31.40    1.90
  -4   6  -8   34.90    1.91
  -4   6  -8   32.35    1.92
   4  -6  -8   31.56    1.89
  -5   6   8    2.71    0.29
  -5   6   8    2.48    0.27
   5  -6  -8    2.26    0.23
  -5  -6   8    2.61    0.25
  -5   6  -8    2.95    0.26
  -5   6  -8    2.45    0.28
  -5  -6   8    2.15    0.23
  -5   6  -8    2.73    0.30
  -5   6  -8    2.36    0.26
   5  -6  -8    2.38    0.24
   6  -6   8    1.78    0.33
  -6   6   8    2.19    0.29
   6  -6   8    2.16    0.20
   6   6  -8    2.31    0.29
  -6   6   8    2.06    0.27
  -6   6  -8    2.26    0.27
   6   6   8    2.54    0.52
  -6  -6   8    1.99    0.24
  -6  -6   8    2.72    0.26
   6  -6  -8    2.33    0.23
  -6   6  -8    2.18    0.28
   6   6   8    2.36    0.40
   6   6   8    2.26    0.34
   7   6  -8    5.02    0.42
  -7   6   8    5.35    0.45
  -7   6   8    5.07    0.53
   7  -6   8    5.23    0.56
   7  -6  -8    5.18    0.38
   7   6   8    4.35    0.40
   7   6   8    5.63    0.59
  -7  -6   8    4.99    0.40
  -7   6  -8    5.49    0.46
  -7  -6   8    3.99    0.44
  -8   6   8    5.58    0.55
   8   6  -8    5.45    0.44
   8  -6   8    6.24    0.60
  -8   6  -8    6.68    0.53
   8   6   8    5.77    0.56
  -8   6  -8    6.35    0.49
  -8  -6   8    5.81    0.60
  -8  -6   8    5.07    0.47
   8  -6  -8    5.31    0.38
   9  -6   8    1.41    0.28
  -9   6   8    1.46    0.19
  -9   6  -8    1.17    0.23
  -9  -6   8    1.42    0.23
  -9  -6   8    0.93    0.18
   0  -7  -8    9.25    0.56
   0  -7   8    8.40    0.57
   0  -7   8    8.43    0.55
   0   7  -8    8.41    0.57
   0   7  -8    8.97    0.55
   1  -7   8    1.63    0.16
  -1  -7  -8    1.45    0.13
  -1  -7  -8    1.88    0.16
   1   7  -8    1.61    0.16
   1  -7   8    1.37    0.16
   1  -7  -8    1.68    0.18
  -1  -7   8    1.74    0.16
  -1   7  -8    1.81    0.18
  -1   7  -8    1.85    0.17
   1  -7  -8    1.71    0.17
  -2  -7  -8   18.44    1.15
   2   7  -8   20.27    1.18
  -2  -7  -8   20.31    1.17
  -2   7  -8   19.90    1.21
   2  -7  -8   18.79    1.19
   2  -7  -8   19.72    1.19
   2  -7  -8   21.98    1.20
  -2   7  -8   20.57    1.19
  -2  -7   8   20.92    1.19
  -2  -7   8   17.86    1.19
  -3  -7  -8   35.79    2.14
   3  -7   8   39.44    2.16
  -3   7  -8   38.52    2.18
  -3   7  -8   36.92    2.20
   3  -7  -8   35.53    2.18
   3  -7  -8   33.78    2.17
  -3  -7   8   39.76    2.20
  -3   7  -8   40.91    2.19
   3  -7  -8   36.94    2.18
   3  -7  -8   36.37    2.19
   4  -7   8   11.40    0.68
  -4   7   8   10.24    0.72
   4  -7  -8   10.86    0.69
  -4  -7   8   10.05    0.69
  -4   7  -8   10.73    0.73
  -4   7  -8   10.73    0.71
  -4  -7   8   11.36    0.71
   4  -7  -8   10.43    0.70
  -4   7  -8   10.62    0.71
  -4   7  -8   11.23    0.71
   5   7  -8   48.37    2.96
   5  -7   8   52.47    2.91
  -5   7   8   49.20    2.94
  -5   7  -8   46.94    2.98
  -5   7  -8   52.65    2.95
  -5  -7   8   55.15    2.95
   5   7   8   56.07    3.06
  -5  -7   8   46.23    2.92
   5  -7  -8   52.26    2.93
  -5   7  -8   49.85    2.98
   5  -7  -8   47.42    2.93
   6  -7   8    2.17    0.23
   6   7  -8    2.52    0.30
  -6   7   8    2.52    0.30
  -6   7  -8    2.22    0.27
   6   7   8    1.99    0.27
  -6   7  -8    2.33    0.29
  -6  -7   8    2.60    0.30
   6  -7  -8    2.37    0.35
  -6  -7   8    2.11    0.25
   6   7   8    1.93    0.32
  -6  -7   8    1.71    0.23
  -7   7   8    9.98    0.71
   7   7  -8   11.28    0.72
   7  -7  -8   10.54    0.66
  -7   7  -8   10.63    0.71
  -7  -7   8   10.17    0.71
  -7  -7   8    9.41    0.69
   7   7   8    9.87    0.70
  -7  -7   8    9.61    0.74
  -7   7  -8   10.59    0.70
  -8   7   8    1.89    0.25
   8   7  -8    1.80    0.25
  -8  -7   8    1.80    0.27
   8   7   8    1.81    0.28
  -8   7  -8    1.90    0.25
  -8  -7   8    1.56    0.22
   9  -7   8    0.04    0.11
  -9   7  -8   -0.02    0.11
  -9  -7   8    0.14    0.13
  -9  -7   8    0.11    0.10
   0  -8   8    5.33    0.41
   0  -8  -8    6.84    0.42
   0   8  -8    6.18    0.41
   0  -8   8    5.88    0.42
  -1  -8  -8   28.59    1.83
   1  -8   8   31.86    1.86
  -1  -8  -8   35.35    1.86
   1  -8   8   31.10    1.87
   1   8  -8   31.25    1.86
   1  -8  -8   31.80    1.86
  -1   8  -8   32.04    1.86
  -1  -8   8   34.00    1.87
  -1   8  -8   30.38    1.88
  -1  -8   8   31.90    1.87
   1  -8  -8   32.80    1.87
  -2  -8  -8   15.31    0.87
   2  -8   8   14.46    0.88
   2  -8  -8   13.73    0.88
  -2  -8   8   14.17    0.89
  -2   8  -8   14.03    0.91
  -2  -8   8   13.41    0.89
   2  -8  -8   13.97    0.89
   2  -8  -8   15.37    0.90
  -2  -8   8   14.66    0.89
  -2   8  -8   14.79    0.93
   2  -8  -8   13.69    0.89
  -3  -8  -8    0.77    0.11
   3  -8   8    0.66    0.13
  -3  -8  -8    0.57    0.09
   3  -8  -8    0.75    0.16
  -3   8  -8    0.79    0.16
  -3   8  -8    0.59    0.12
   3  -8  -8    0.49    0.12
  -3  -8   8    0.84    0.14
  -3   8  -8    0.60    0.14
   3  -8  -8    1.04    0.15
  -3  -8   8    0.80    0.14
  -4  -8  -8   25.31    1.62
   4   8  -8   28.50    1.61
   4  -8   8   29.27    1.66
  -4   8  -8   28.55    1.68
  -4  -8   8   26.13    1.66
  -4   8  -8   27.45    1.71
  -4   8  -8   29.48    1.69
   4  -8  -8   28.14    1.67
  -4   8  -8   28.62    1.68
  -4  -8   8   29.26    1.68
   5   8  -8   15.32    1.00
   5  -8   8   14.32    0.95
   5   8   8   14.86    1.10
  -5  -8   8   16.16    0.99
  -5  -8   8   16.31    1.23
  -5   8  -8   15.63    0.99
   5   8   8   15.58    1.01
  -5   8  -8   16.26    0.99
   5  -8  -8   14.64    0.96
  -6   8   8   17.01    1.25
   6  -8   8   16.81    1.05
  -6   8  -8   18.02    1.11
   6  -8  -8   17.03    1.08
  -6  -8   8   18.05    1.12
  -6   8  -8   18.43    1.16
   6   8   8   17.40    1.21
  -7   8   8    2.57    0.40
   7  -8   8    1.67    0.31
   7   8  -8    2.16    0.27
   7   8   8    1.78    0.28
   7   8   8    2.06    0.25
   7  -8  -8    1.93    0.21
  -7  -8   8    1.89    0.25
  -7  -8   8    2.24    0.25
  -7   8  -8    1.61    0.24
  -7  -8   8    2.28    0.40
  -7   8  -8    2.11    0.27
   8   8  -8    2.01    0.23
  -8  -8   8    1.52    0.22
   8   8   8    1.48    0.20
  -8  -8   8    1.45    0.23
   9  -8   8   -0.04    0.08
  -9  -8   8   -0.05    0.08
  -9   8  -8   -0.08    0.12
   0  -9  -8   17.56    1.02
   0  -9   8   16.78    1.01
   0  -9   8   16.97    1.02
   0  -9   8   14.98    1.00
   0  -9  -8   15.89    1.00
   0   9  -8   17.14    1.02
   1  -9   8    2.32    0.24
  -1  -9  -8    2.26    0.19
  -1  -9  -8    2.71    0.23
   1  -9   8    2.38    0.22
   1   9  -8    2.45    0.23
   1  -9   8    2.36    0.23
  -1  -9   8    2.78    0.26
   1  -9  -8    2.56    0.23
  -1   9  -8    2.63    0.23
  -1  -9   8    2.30    0.23
  -1  -9   8    2.52    0.24
  -2  -9  -8   24.50    1.48
   2  -9   8   24.02    1.48
   2  -9  -8   25.64    1.51
   2  -9  -8   24.66    1.50
  -2   9  -8   24.99    1.50
  -2  -9   8   27.20    1.50
   2  -9  -8   23.49    1.50
  -2  -9   8   25.87    1.50
   2  -9  -8   25.07    1.49
   3  -9   8   29.81    1.73
  -3  -9  -8   29.22    1.72
  -3  -9  -8   26.14    1.70
   3  -9  -8   28.40    1.75
  -3  -9   8   29.31    1.74
  -3   9  -8   30.36    1.74
  -3  -9   8   31.30    1.76
  -3   9  -8   29.43    1.79
   3  -9  -8   28.79    1.77
   3  -9  -8   31.29    1.74
   4   9  -8    7.75    0.49
   4  -9   8    7.76    0.49
  -4   9   8    6.02    0.53
   4   9  -8    6.83    0.53
  -4  -9  -8    5.73    0.48
   4   9   8    6.09    0.69
   4   9   8    6.85    0.62
  -4  -9   8    6.15    0.53
  -4   9  -8    7.49    0.51
  -4  -9   8    6.99    0.50
   4  -9  -8    7.01    0.50
   4  -9  -8    6.29    0.49
  -4  -9   8    6.25    0.52
   5   9  -8    2.66    0.26
  -5   9   8    2.70    0.31
   5   9  -8    2.55    0.31
   5   9   8    2.63    0.31
  -5  -9   8    3.28    0.31
  -5  -9   8    2.84    0.28
  -5   9  -8    2.82    0.30
  -5  -9   8    2.71    0.32
  -5   9  -8    2.92    0.31
  -6   9   8    2.54    0.30
   6  -9   8    2.96    0.25
   6   9  -8    3.09    0.32
   6  -9  -8    2.42    0.26
  -6   9  -8    2.85    0.30
  -6  -9   8    2.67    0.28
  -6  -9   8    2.72    0.32
  -6  -9   8    2.49    0.27
   6   9   8    2.94    0.32
  -6   9  -8    2.74    0.30
   7   9  -8   10.38    0.69
  -7  -9   8    9.31    0.71
   7   9   8    9.52    0.68
  -7   9  -8   10.56    0.68
  -7  -9   8    9.40    0.68
   7  -9  -8   10.25    0.64
  -7  -9   8   10.22    0.68
   8  -9   8    0.58    0.17
   8   9  -8    0.60    0.17
   8   9   8    0.51    0.12
  -8  -9   8    0.31    0.12
  -8   9  -8    0.58    0.12
  -8  -9   8    0.56    0.15
   0 -10   8    5.72    0.42
   0 -10   8    5.75    0.42
   0 -10  -8    5.31    0.41
   0  10  -8    5.38    0.42
   0 -10   8    5.68    0.42
   0 -10  -8    6.19    0.43
  -1 -10  -8   75.74    4.71
  -1 -10  -8   84.74    4.70
   1 -10   8   80.25    4.72
  -1 -10  -8   89.50    4.74
  -1 -10   8   79.92    4.74
   1 -10  -8   85.45    4.73
   1 -10  -8   84.29    4.74
  -1 -10   8   89.34    4.73
  -1  10  -8   78.92    4.73
   1 -10  -8   79.37    4.74
  -1 -10   8   83.44    4.74
  -2 -10  -8   18.25    1.10
   2 -10   8   16.31    1.10
  -2 -10  -8   17.92    1.10
  -2 -10  -8   18.88    1.09
   2 -10  -8   18.10    1.12
  -2  10  -8   16.87    1.12
  -2 -10   8   18.16    1.12
   2 -10  -8   18.54    1.11
  -2 -10   8   18.40    1.11
   2 -10  -8   18.73    1.14
   3 -10   8    0.54    0.13
  -3  10   8    0.63    0.20
   3  10  -8    0.14    0.16
   3  10  -8    0.33    0.14
  -3 -10   8    0.49    0.14
   3 -10  -8    0.26    0.14
  -3 -10   8    0.57    0.14
   3 -10  -8    0.30    0.21
   3 -10  -8    0.35    0.13
   3  10   8    0.50    0.19
   3 -10  -8    0.48    0.13
  -3 -10   8    0.46    0.18
  -3  10  -8    0.47    0.15
   3  10   8    0.67    0.26
   4 -10   8   33.56    1.89
   4  10  -8   30.32    1.89
  -4  10   8   31.51    1.89
   4  10  -8   33.19    1.84
   4 -10  -8   29.03    1.85
  -4 -10   8   32.59    1.89
  -4 -10   8   29.10    1.89
   4  10   8   33.61    1.92
   4  10   8   33.26    2.02
  -4  10  -8   27.48    1.87
   4 -10  -8   30.40    1.87
  -4  10  -8   32.12    1.85
  -4 -10   8   31.82    1.87
   5 -10   8    4.98    0.36
  -5  10   8    3.93    0.39
   5  10  -8    4.21    0.41
   5  10  -8    4.36    0.33
  -5  10  -8    4.69    0.38
  -5 -10   8    4.65    0.38
   5  10   8    4.25    0.47
   5 -10  -8    4.47    0.37
   5  10   8    5.24    0.43
  -5 -10   8    4.18    0.40
   6 -10   8    0.02    0.15
   6  10  -8    0.06    0.13
   6 -10   8   -0.07    0.08
  -6  10   8    0.20    0.19
  -6 -10   8    0.07    0.17
  -6  10  -8   -0.04    0.12
  -6 -10   8   -0.08    0.10
   6  10   8   -0.03    0.18
   6 -10  -8    0.00    0.10
  -6 -10   8    0.03    0.11
   6  10   8    0.07    0.11
   7  10  -8    3.86    0.36
  -7  10   8    4.02    0.35
   7 -10  -8    4.79    0.35
  -7  10  -8    4.32    0.33
   7  10   8    4.37    0.35
  -7 -10   8    3.18    0.43
  -7 -10   8    4.18    0.35
   8  10  -8    0.43    0.12
   8 -10   8    0.29    0.12
   8  10   8    0.34    0.11
  -8 -10   8    0.43    0.15
  -8 -10   8    0.46    0.12
   0 -11  -8    7.73    0.53
   0 -11   8    8.06    0.57
   0  11   8    6.80    0.54
   0  11  -8    7.53    0.54
   0  11   8    7.39    0.53
   0 -11  -8    7.08    0.55
   0 -11   8    7.98    0.57
   0 -11   8    6.88    0.53
   0 -11   8    7.95    0.54
   0  11   8    7.87    0.67
   1 -11   8    8.66    0.68
   1 -11   8    9.14    0.61
  -1 -11  -8    9.70    0.63
   1  11  -8   10.55    0.73
  -1  11   8    9.71    0.85
  -1 -11  -8    8.66    0.60
   1 -11   8    7.97    0.62
   1  11   8    8.42    0.64
   1  11   8    7.81    0.59
   1 -11  -8    9.57    0.62
  -1 -11   8    9.96    0.80
  -1 -11   8    8.17    0.62
  -1 -11   8    9.44    0.62
  -2  11   8    2.69    0.38
   2 -11   8    2.71    0.33
  -2  11   8    2.96    0.30
  -2 -11  -8    3.02    0.27
   2  11  -8    2.25    0.27
  -2 -11  -8    2.59    0.25
   2 -11   8    2.42    0.26
  -2 -11   8    2.89    0.28
   2  11   8    2.46    0.37
   2 -11  -8    2.61    0.27
   2 -11  -8    2.56    0.27
  -2 -11   8    2.87    0.28
   2 -11  -8    2.01    0.25
  -2  11  -8    2.57    0.29
  -2 -11   8    2.73    0.31
   2 -11  -8    2.52    0.29
   2  11   8    1.98    0.28
   3  11  -8    8.18    0.56
  -3 -11  -8    7.85    0.55
   3  11  -8    8.50    0.59
  -3 -11  -8    7.30    0.54
  -3  11   8    7.81    0.58
  -3 -11   8    8.36    0.58
   3  11   8    8.51    0.61
  -3 -11   8    8.59    0.58
  -3  11  -8    7.37    0.58
   3 -11  -8    7.79    0.57
   3 -11  -8    8.50    0.56
   3 -11  -8    8.48    0.59
   3  11   8    8.44    0.71
  -3 -11   8    7.61    0.60
  -4 -11  -8    1.21    0.18
   4  11  -8    0.81    0.18
   4  11  -8    1.53    0.23
  -4  11   8    0.76    0.21
   4 -11   8    1.57    0.21
   4 -11  -8    1.22    0.21
  -4  11  -8    1.10    0.20
  -4 -11   8    1.31    0.24
   4  11   8    1.12    0.35
   4  11   8    1.34    0.34
  -4 -11   8    1.09    0.19
  -4 -11   8    1.14    0.20
   4 -11  -8    1.07    0.18
   5 -11   8    1.97    0.27
   5  11  -8    1.97    0.25
   5 -11  -8    1.46    0.22
   5  11   8    1.90    0.26
  -5 -11   8    1.93    0.25
   5  11   8    2.28    0.34
  -5 -11   8    2.03    0.25
  -5 -11   8    1.59    0.25
  -6  11   8    3.20    0.29
   6 -11   8    2.63    0.24
   6  11  -8    2.72    0.29
  -6  11  -8    3.09    0.33
   6  11   8    3.12    0.31
  -6 -11   8    3.54    0.30
   6 -11  -8    2.72    0.26
  -6 -11   8    3.09    0.32
   7  11  -8    1.40    0.24
   7  11   8    1.12    0.17
  -7 -11   8    1.24    0.19
  -7 -11   8    1.12    0.18
   0  12  -8   14.76    0.92
   0 -12  -8   14.65    0.92
   0 -12  -8   12.76    0.91
   0 -12   8   14.21    0.90
   0  12   8   14.32    0.89
   0 -12   8   13.18    0.91
   0 -12   8   13.43    0.93
   0  12   8   13.61    0.92
   0 -12  -8   14.80    0.91
   0  12   8   14.89    1.05
   0 -12   8   14.46    0.93
   1 -12   8    3.36    0.33
   1  12  -8    3.18    0.31
   1 -12   8    3.00    0.34
  -1  12   8    3.56    0.32
  -1 -12  -8    3.62    0.31
   1 -12   8    2.88    0.29
  -1 -12  -8    2.61    0.28
  -1 -12  -8    2.96    0.31
  -1  12   8    2.91    0.39
  -1  12  -8    3.13    0.33
   1  12   8    3.96    0.44
   1 -12  -8    3.49    0.32
  -1 -12   8    2.83    0.30
   1  12   8    3.05    0.28
   1 -12  -8    3.03    0.33
   1  12   8    2.53    0.31
   1 -12  -8    3.25    0.30
  -1 -12   8    3.39    0.34
  -1 -12   8    3.71    0.32
  -2  12   8    8.33    0.58
   2 -12   8    7.68    0.56
  -2 -12  -8    6.77    0.54
   2  12  -8    7.68    0.56
  -2 -12  -8    8.50    0.61
  -2 -12  -8    8.70    0.57
  -2 -12   8    8.50    0.58
   2 -12  -8    8.54    0.57
  -2 -12   8    8.32    0.57
   2  12   8    7.91    0.60
   2 -12  -8    7.32    0.56
   2 -12  -8    8.73    0.60
  -2  12  -8    6.88    0.57
   2  12   8    7.34    0.69
   2 -12  -8    8.04    0.58
  -2 -12   8    8.57    0.61
  -3  12   8    5.59    0.47
   3  12  -8    4.95    0.44
   3  12  -8    6.34    0.44
   3 -12   8    6.24    0.45
  -3 -12  -8    5.63    0.43
   3  12   8    6.09    0.58
   3  12   8    5.65    0.49
   3 -12  -8    5.45    0.43
  -3 -12   8    6.48    0.62
  -3 -12   8    6.15    0.49
   3 -12  -8    6.12    0.45
  -3 -12   8    6.71    0.47
   3 -12  -8    5.93    0.46
   4 -12   8   11.43    0.74
   4  12  -8   10.35    0.75
  -4  12   8   10.81    0.75
   4  12  -8   11.17    0.70
  -4 -12   8   12.47    0.77
  -4  12  -8   10.48    0.75
  -4 -12   8    9.96    0.76
  -4 -12   8   12.37    0.77
   4  12   8   11.73    0.78
   4  12   8   11.90    0.88
   4 -12  -8   12.51    0.91
   5 -12   8    6.36    0.43
  -5  12   8    5.63    0.44
   5  12  -8    5.95    0.46
  -5  12  -8    5.27    0.43
  -5 -12   8    6.38    0.46
   5  12   8    6.33    0.47
  -5 -12   8    6.43    0.51
  -5 -12   8    6.12    0.47
   5 -12  -8    5.28    0.43
   6  12  -8    0.46    0.14
  -6  12   8    0.67    0.14
  -6 -12   8    0.78    0.18
  -6 -12   8    0.80    0.15
   6  12   8    0.62    0.15
   7  12  -8    0.14    0.11
  -7  12   8    0.07    0.09
  -7 -12   8    0.04    0.10
  -7 -12   8    0.13    0.09
   7  12   8    0.03    0.08
   0 -13  -8   33.38    1.86
   0  13   8   34.48    2.02
   0 -13   8   30.46    1.84
   0 -13  -8   31.04    1.88
   0 -13   8   29.77    1.86
   0  13   8   32.74    1.83
   0 -13  -8   28.87    1.89
   0 -13   8   27.29    1.85
   0  13   8   28.93    1.85
   0  13  -8   32.70    1.86
   0 -13   8   32.37    1.87
  -1 -13  -8    2.59    0.27
   1  13  -8    2.34    0.28
   1 -13   8    2.31    0.25
  -1  13   8    2.62    0.37
  -1  13   8    2.42    0.26
  -1 -13  -8    2.63    0.28
   1 -13   8    2.59    0.28
  -1 -13  -8    2.77    0.28
   1 -13   8    2.21    0.26
  -1  13  -8    2.62    0.29
   1 -13  -8    2.60    0.27
  -1 -13   8    2.55    0.28
  -1 -13   8    2.39    0.30
   1  13   8    2.10    0.35
   1 -13  -8    2.18    0.26
   1  13   8    1.90    0.26
  -1 -13   8    2.37    0.26
   1 -13  -8    2.39    0.29
   1  13   8    2.03    0.22
  -2 -13  -8    0.50    0.15
  -2  13   8    0.43    0.14
  -2 -13  -8    0.41    0.12
   2  13  -8    0.46    0.14
  -2 -13  -8    0.34    0.12
   2 -13   8    0.49    0.13
   2  13   8    0.43    0.15
   2 -13  -8    0.29    0.14
  -2  13  -8    0.48    0.14
   2 -13  -8    0.37    0.15
   2  13   8    0.21    0.19
   2 -13  -8    0.47    0.13
  -2 -13   8    0.46    0.17
  -2 -13   8    0.45    0.14
   2 -13  -8    0.62    0.16
  -2 -13   8    0.21    0.12
   3 -13   8   10.35    0.74
  -3 -13  -8   10.27    0.73
  -3  13   8   13.11    0.77
   3  13  -8   12.26    0.74
  -3 -13  -8   10.51    0.76
   3  13  -8    9.98    0.79
  -3 -13  -8   11.94    0.74
   3 -13  -8   11.82    0.76
  -3 -13   8   12.70    0.80
   3 -13  -8   10.55    0.75
   3  13   8   11.82    0.78
  -3  13  -8   10.15    0.75
  -3 -13   8   13.22    0.78
   4  13  -8    3.81    0.39
  -4 -13  -8    3.94    0.33
   4 -13   8    4.67    0.35
   4  13  -8    4.94    0.35
  -4  13   8    4.88    0.38
  -4 -13   8    4.59    0.42
  -4 -13   8    4.83    0.39
   4 -13  -8    3.84    0.34
  -4 -13   8    5.19    0.40
  -4  13  -8    4.80    0.38
   4  13   8    3.84    0.45
   4  13   8    4.56    0.39
  -5  13   8    1.73    0.22
   5 -13   8    1.82    0.21
   5  13  -8    2.03    0.27
   5  13   8    2.28    0.26
  -5  13  -8    1.54    0.22
  -5 -13   8    2.37    0.24
  -5 -13   8    2.21    0.26
   5  13   8    2.23    0.27
  -6  13   8    1.43    0.19
  -6 -13   8    1.60    0.18
   6  13   8    1.07    0.18
  -6 -13   8    1.38    0.18
   6  13   8    1.33    0.18
   0 -14   8    4.24    0.36
   0 -14   8    3.54    0.36
   0 -14   8    3.54    0.38
   0 -14  -8    4.56    0.38
   0  14  -8    4.07    0.36
   0 -14  -8    4.16    0.34
   0 -14  -8    3.85    0.35
  -1 -14  -8    1.18    0.25
   1 -14   8    0.66    0.19
   1 -14   8    0.71    0.15
   1  14  -8    1.26    0.20
  -1  14   8    0.57    0.23
  -1 -14  -8    0.91    0.16
  -1 -14  -8    1.14    0.18
  -1  14  -8    1.13    0.20
   1  14   8    0.76    0.23
  -1 -14   8    1.25    0.20
  -1 -14   8    0.96    0.17
   1 -14  -8    0.92    0.16
   1  14   8    0.74    0.16
  -1 -14   8    0.73    0.16
   1 -14  -8    0.94    0.18
   1  14   8    0.67    0.11
   1 -14  -8    0.81    0.26
  -2 -14  -8    2.90    0.28
   2  14  -8    3.07    0.27
  -2 -14  -8    2.53    0.28
   2 -14   8    2.29    0.25
  -2  14   8    3.13    0.39
   2 -14  -8    2.09    0.26
   2  14   8    2.63    0.28
   2  14   8    2.06    0.36
  -2  14  -8    2.34    0.29
   3  14  -8    0.83    0.12
  -3  14   8    0.72    0.15
  -3 -14  -8    0.61    0.14
  -3 -14  -8    0.64    0.13
   3 -14   8    0.78    0.15
  -3 -14   8    0.85    0.16
   3  14   8    0.94    0.17
  -3  14  -8    0.78    0.15
  -3 -14   8    0.74    0.16
   3  14   8    0.78    0.23
   3 -14  -8    0.76    0.15
  -4 -14  -8    0.62    0.12
   4  14  -8    0.38    0.13
  -4 -14  -8    0.37    0.09
   4  14   8    0.50    0.19
  -4 -14   8    0.61    0.16
   4  14   8    0.57    0.16
  -4  14  -8    0.44    0.12
  -5  14   8    0.04    0.09
   5  14  -8   -0.01    0.08
   5  14   8    0.17    0.11
  -5 -14   8    0.02    0.10
   5  14   8    0.02    0.09
  -5 -14   8    0.13    0.10
  -5  14  -8    0.20    0.10
   0  15   8    2.55    0.26
   0 -15  -8    2.69    0.27
   0  15  -8    3.01    0.28
   0 -15   8    2.75    0.27
   0 -15  -8    2.99    0.28
  -1  15   8    0.81    0.14
   1  15  -8    1.01    0.15
  -1 -15  -8    1.16    0.19
   1 -15  -8    1.24    0.19
   1  15   8    0.86    0.15
  -1 -15   8    1.17    0.17
   1 -15  -8    1.40    0.21
  -1 -15   8    1.28    0.20
  -1  15  -8    0.86    0.16
  -2  15   8    2.58    0.26
  -2 -15  -8    2.25    0.28
  -2 -15  -8    2.94    0.26
   2  15  -8    3.03    0.32
  -2  15  -8    3.03    0.28
   2  15   8    2.27    0.33
  -2 -15   8    2.89    0.28
  -2 -15   8    2.92    0.27
   2 -15  -8    2.90    0.28
   2  15   8    2.20    0.25
  -3  15   8    1.23    0.27
  -3 -15  -8    0.57    0.12
  -3 -15  -8    0.58    0.13
   3  15   8    0.48    0.13
  -3 -15   8    0.64    0.17
  -3 -15   8    0.73    0.16
  -3  15  -8    0.63    0.14
  -4  15   8    0.23    0.10
  -4 -15  -8    0.12    0.08
  -4 -15  -8    0.19    0.07
  -4 -15   8    0.30    0.11
   4  15   8    0.10    0.09
  -4  15  -8    0.05    0.12
  -4 -15   8    0.28    0.11
   0  16  -8    0.08    0.10
   0 -16  -8    0.10    0.10
   0 -16   8   -0.03    0.11
   0 -16  -8    0.17    0.10
  -1  16   8    4.98    0.39
   1  16  -8    5.50    0.35
   1 -16  -8    4.62    0.37
   1 -16  -8    5.47    0.38
  -2 -16  -8    1.14    0.16
  -2  16   8    1.01    0.15
  -2 -16   8    1.25    0.18
  -2 -16   8    1.20    0.16
  -2  16  -8    1.27    0.18
   2 -16  -8    1.02    0.17
  -3 -16  -8    1.34    0.16
  -3  16   8    1.66    0.23
  -3  16  -8    1.73    0.19
   0   0  -9    0.09    0.21
   0   0   9    0.09    0.24
   0   0  -9    0.11    0.04
   0   0  -9   -0.01    0.02
   0   0   9    0.05    0.04
  -1   0   9    0.71    0.30
   1   0   9    0.45    0.10
   1   0   9    0.99    0.40
  -1   0  -9    0.47    0.10
   1   0  -9    0.43    0.06
   1   0  -9    0.49    0.28
   1   0  -9    0.49    0.08
  -1   0  -9    0.52    0.07
   2   0   9    3.02    0.76
  -2   0   9    3.89    0.28
  -2   0  -9    5.38    0.93
   2   0   9    4.46    0.34
   2   0  -9    4.16    0.29
  -2   0  -9    3.95    0.27
  -2   0  -9    4.87    0.36
  -2   0  -9    4.66    0.28
  -2   0   9    3.19    0.62
   3   0  -9   31.65    1.81
  -3   0  -9   30.19    2.80
  -3   0   9   33.29    1.79
   3   0   9   32.02    1.87
   3   0   9   29.41    2.78
  -3   0   9   29.30    2.28
  -3   0  -9   30.41    1.89
  -3   0  -9   28.64    1.76
  -3   0  -9   29.76    1.76
   3   0  -9   32.48    1.78
   3   0  -9   31.66    1.80
  -4   0   9   17.68    1.03
  -4   0   9   15.61    1.02
   4   0  -9   17.97    1.02
   4   0  -9   17.09    1.02
  -4   0  -9   17.55    1.02
  -5   0  -9    5.16    0.36
   5   0  -9    5.67    0.37
  -5   0  -9    4.64    0.34
  -5   0   9    5.52    0.38
   6   0  -9   11.43    0.67
  -6   0  -9    9.48    0.66
  -6   0   9   10.98    0.71
  -6   0   9   10.93    0.71
   7   0   9    1.47    0.36
  -7   0  -9    0.73    0.12
   7   0   9    1.16    0.26
  -7   0   9    1.19    0.20
   7   0  -9    0.91    0.13
  -7   0   9    0.91    0.17
  -7   0   9    0.88    0.20
   8   0   9   -0.03    0.19
  -8   0   9    0.08    0.15
  -8   0   9   -0.02    0.10
  -8   0  -9    0.04    0.07
  -8   0   9    0.00    0.12
  -8   0  -9    0.09    0.09
  -9   0   9    1.95    0.27
  -9   0  -9    1.88    0.21
   9   0   9    2.50    0.37
  10   0   9    0.16    0.13
 -10   0   9    0.10    0.12
   0  -1  -9   11.53    0.67
   0   1   9   10.70    1.18
   0   1  -9   11.49    0.68
   0  -1  -9   10.90    0.72
   0   1   9   12.27    0.73
   0  -1   9   12.35    0.73
   0   1  -9   10.66    1.22
   0   1  -9   11.59    0.67
   0  -1  -9   10.51    1.20
   0  -1   9    9.91    1.21
   0  -1  -9   11.24    0.68
   0   1  -9   11.03    0.72
   1  -1   9   59.82    3.08
   1   1  -9   47.65    3.05
   1   1  -9   52.13    3.69
  -1  -1  -9   47.68    3.00
  -1  -1  -9   50.66    3.00
   1  -1   9   49.72    3.79
   1   1  -9   53.59    3.02
  -1  -1  -9   56.55    3.88
   1   1  -9   53.06    3.01
  -1  -1  -9   55.05    3.01
  -1   1   9   51.25    3.57
  -1  -1  -9   54.84    3.08
  -1   1  -9   60.78    3.95
  -1   1  -9   49.84    3.07
   1  -1  -9   53.31    3.05
   1   1   9   59.56    3.09
  -1   1  -9   55.29    3.01
   1  -1  -9   53.38    3.58
   1   1   9   47.13    3.72
  -1   1  -9   55.76    3.00
   1  -1  -9   51.97    3.01
  -1  -1   9   50.65    3.69
   1  -1  -9   52.13    3.02
  -2   1   9   35.22    1.89
   2  -1   9   31.69    2.68
   2  -1   9   34.86    1.94
  -2  -1  -9   34.34    2.79
   2   1  -9   33.38    1.86
  -2  -1  -9   28.92    1.84
  -2  -1  -9   32.37    1.84
  -2  -1  -9   33.39    1.95
   2   1  -9   31.86    1.87
  -2  -1  -9   32.44    1.85
  -2   1  -9   32.41    1.94
   2  -1  -9   32.36    1.86
  -2   1  -9   30.28    1.85
  -2  -1   9   29.53    1.86
  -2   1  -9   34.74    2.82
  -2  -1   9   36.24    1.92
   2  -1  -9   31.09    1.87
   2  -1  -9   30.82    2.31
  -2   1  -9   32.74    1.86
  -2  -1   9   30.66    2.49
   2   1   9   34.96    1.94
   2   1   9   28.08    2.68
  -3  -1  -9   33.69    1.93
  -3  -1  -9   33.12    1.79
   3   1  -9   30.10    1.80
   3   1  -9   31.92    1.82
  -3  -1  -9   28.65    1.78
  -3   1   9   30.00    1.81
  -3  -1  -9   32.80    2.95
   3   1  -9   30.65    1.85
  -3   1   9   27.46    2.09
   3  -1   9   32.91    1.89
  -3  -1  -9   31.77    1.78
   3  -1  -9   30.83    1.80
   3   1   9   29.49    2.85
  -3   1  -9   27.25    2.79
  -3  -1   9   31.94    1.81
  -3   1  -9   34.00    1.81
   3   1   9   32.87    1.90
   3  -1  -9   31.74    1.80
  -3   1  -9   30.34    1.91
  -3   1  -9   30.37    1.79
   3  -1  -9   32.78    1.82
  -3  -1   9   29.07    2.43
  -3   1  -9   33.49    1.80
  -4   1   9    4.92    0.34
  -4   1   9    4.55    0.32
  -4  -1  -9    4.37    0.30
   4   1  -9    4.78    0.32
   4   1  -9    4.81    0.32
  -4  -1  -9    4.15    0.29
  -4  -1   9    5.12    0.34
   4  -1  -9    4.78    0.32
  -4   1  -9    4.84    0.33
  -4   1  -9    4.40    0.31
  -4   1  -9    4.93    0.31
  -4  -1   9    4.34    0.32
   4  -1  -9    4.42    0.32
  -5   1   9   40.71    2.35
  -5   1   9   41.33    2.34
  -5  -1  -9   36.74    2.29
   5   1  -9   42.27    2.32
  -5   1  -9   39.37    2.31
   5  -1  -9   39.95    2.33
   5  -1  -9   40.07    2.32
  -5  -1   9   41.62    2.34
  -6   1   9    0.86    0.16
  -6   1   9    1.17    0.17
  -6  -1  -9    0.82    0.11
   6   1  -9    0.86    0.12
   6  -1  -9    0.99    0.19
  -6   1  -9    0.92    0.14
  -6  -1   9    0.93    0.16
  -6  -1   9    0.98    0.17
  -7   1   9    1.92    0.24
  -7   1   9    2.54    0.28
  -7   1   9    2.06    0.30
   7  -1   9    1.77    0.39
  -7  -1  -9    2.39    0.20
   7   1   9    1.93    0.33
  -7  -1   9    2.45    0.30
  -7  -1   9    2.56    0.26
  -7   1  -9    2.20    0.24
  -7   1  -9    2.44    0.22
  -7  -1   9    2.31    0.26
   7  -1  -9    2.45    0.21
  -8   1   9    4.14    0.41
   8  -1   9    4.88    0.57
  -8   1   9    4.32    0.39
  -8   1   9    4.50    0.38
  -8  -1   9    3.76    0.38
   8   1   9    3.46    0.49
  -8   1  -9    3.65    0.31
  -8  -1   9    3.90    0.36
  -8   1  -9    4.12    0.34
  -9   1   9    2.14    0.27
  -9  -1   9    1.78    0.26
  -9   1  -9    1.53    0.20
  -9  -1   9    1.94    0.28
 -10   1   9    0.23    0.13
 -10  -1   9    0.16    0.12
  10   1   9    0.24    0.14
   0   2  -9   12.97    1.42
   0  -2  -9   11.95    0.72
   0   2   9   12.58    0.78
   0   2   9   11.19    1.26
   0  -2  -9   12.46    0.73
   0  -2   9   13.40    0.80
   0   2  -9   12.40    0.74
   0  -2  -9   11.27    1.29
   0  -2   9   10.31    1.29
   0   2  -9   12.33    0.73
   0  -2  -9   12.78    0.78
   1  -2   9   92.54    6.73
   1   2  -9  104.03    6.75
  -1  -2  -9  107.61    6.83
   1   2  -9  100.96    5.97
  -1   2   9   94.97    6.46
  -1  -2  -9  108.99    6.00
   1   2  -9  111.20    5.93
  -1   2  -9  113.80    8.17
   1   2   9   97.08    6.77
  -1  -2   9  100.17    6.81
   1   2   9  113.97    5.99
  -1  -2   9  112.58    5.99
   1  -2  -9  106.62    6.51
  -2  -2  -9   49.11    3.71
  -2  -2  -9   50.48    2.65
  -2   2   9   50.69    2.68
   2   2  -9   49.54    2.66
   2   2  -9   45.17    2.67
   2   2  -9   45.51    2.70
   2   2  -9   42.53    3.43
   2  -2   9   47.34    2.73
  -2  -2  -9   42.73    2.75
   2  -2  -9   46.76    3.08
  -2   2  -9   45.09    3.61
  -2   2  -9   46.28    2.66
  -2   2  -9   47.18    2.65
   2  -2  -9   46.92    2.68
   2  -2  -9   48.33    2.66
  -2  -2   9   50.04    2.74
   2   2   9   39.58    3.56
  -2   2  -9   43.01    2.74
   2   2   9   48.45    2.74
  -2  -2   9   46.09    3.44
   3   2  -9   36.64    2.19
   3  -2   9   38.77    2.20
  -3  -2  -9   34.78    2.09
   3  -2   9   37.15    2.10
  -3   2   9   35.22    2.12
  -3  -2  -9   38.85    2.26
  -3  -2  -9   35.53    4.37
   3   2  -9   37.42    2.11
  -3  -2  -9   38.35    2.10
  -3   2   9   38.70    2.15
   3   2  -9   37.89    2.13
   3   2   9   36.84    2.21
  -3   2  -9   35.65    2.11
   3  -2  -9   37.47    2.12
   3  -2  -9   36.51    2.12
  -3  -2   9   33.11    2.86
  -3   2  -9   38.69    2.25
  -3   2  -9   36.66    2.11
  -3   2  -9   38.72    2.14
   3   2   9   31.66    3.22
  -3  -2   9   37.43    2.13
   3  -2  -9   35.55    2.13
   4   2  -9   79.25    4.17
  -4   2   9   74.03    4.20
   4   2  -9   75.59    4.18
   4  -2   9   71.42    4.15
  -4  -2  -9   67.33    4.14
   4  -2  -9   74.05    4.18
  -4   2  -9   71.03    4.17
   4  -2  -9   76.50    4.18
  -5   2   9   28.28    1.67
  -5  -2  -9   24.62    1.60
  -5   2   9   28.40    1.67
   5   2  -9   30.04    1.63
  -5  -2   9   28.14    1.68
   5  -2  -9   29.48    1.65
   5  -2  -9   27.83    1.64
  -6   2   9    4.40    0.36
   6   2  -9    4.38    0.30
  -6  -2  -9    4.01    0.28
  -6   2   9    4.50    0.36
  -6  -2   9    4.12    0.34
  -6  -2   9    4.30    0.34
  -6   2  -9    4.03    0.33
   6  -2  -9    4.58    0.33
  -6   2  -9    3.88    0.34
   7  -2   9    6.58    0.68
   7   2  -9    6.60    0.51
  -7   2   9    6.98    0.52
   7  -2   9    7.28    0.60
  -7   2   9    6.32    0.50
  -7   2   9    6.62    0.54
  -7   2  -9    6.96    0.48
   7  -2  -9    6.73    0.45
  -7  -2   9    6.68    0.50
  -7  -2   9    6.29    0.52
  -7  -2   9    6.89    0.50
  -8   2   9    5.81    0.45
  -8   2   9    5.39    0.45
  -8  -2   9    6.00    0.45
  -8  -2   9    5.13    0.42
  -8   2  -9    4.94    0.41
  -8   2  -9    4.80    0.39
  -8  -2   9    4.78    0.45
  -9   2   9    1.09    0.20
  -9  -2   9    1.28    0.21
  -9   2  -9    0.95    0.16
   9   2   9    0.81    0.24
  -9  -2   9    0.99    0.21
 -10  -2   9    0.87    0.16
   0  -3   9  225.79   13.52
   0   3   9  200.97   13.31
   0   3  -9  243.07   13.63
  -1  -3  -9   66.47    4.60
  -1  -3  -9   72.03    3.76
  -1   3   9   56.81    4.23
   1  -3   9   71.32    3.75
  -1  -3  -9   62.60    3.65
  -1  -3  -9   67.55    3.66
   1   3  -9   65.56    4.64
   1   3  -9   66.26    3.66
   1   3  -9   66.07    3.67
  -1  -3   9   66.85    4.61
  -1   3  -9   64.05    3.67
   1  -3  -9   66.09    4.26
  -1  -3   9   61.60    3.67
  -1  -3   9   70.61    3.75
   1  -3  -9   61.68    3.67
   1  -3  -9   58.37    3.66
   1  -3  -9   65.41    3.66
  -1   3  -9   57.03    3.73
  -1   3  -9   67.14    3.66
   1   3   9   64.52    3.73
   1   3   9   58.84    4.58
  -1   3  -9   64.85    4.66
  -2  -3  -9   37.95    2.26
   2   3  -9   37.79    2.26
   2  -3   9   39.44    2.23
  -2  -3  -9   40.79    2.12
   2  -3   9   31.25    2.98
  -2  -3  -9   35.38    2.13
   2  -3   9   36.79    2.14
   2   3  -9   38.74    2.16
   2   3  -9   35.68    3.07
   2   3  -9   39.93    2.14
   2  -3  -9   39.32    2.16
  -2   3  -9   41.64    3.26
  -2   3  -9   36.92    2.15
   2   3   9   35.70    2.22
  -2   3  -9   36.08    2.15
  -2   3  -9   40.48    2.15
  -2  -3   9   36.51    3.02
   2  -3  -9   36.58    2.14
   2  -3  -9   40.49    2.52
  -2   3  -9   35.80    2.24
   2   3   9   31.17    3.13
  -2  -3   9   36.77    2.23
  -3  -3  -9   26.64    1.64
   3   3  -9   26.06    1.49
  -3   3   9   24.45    1.53
  -3  -3  -9   27.88    1.47
   3  -3   9   25.87    1.48
  -3  -3   9   28.02    1.51
  -3   3  -9   27.22    1.49
   3  -3  -9   24.62    1.51
   3  -3  -9   25.85    1.50
  -3   3  -9   26.15    1.50
   3  -3  -9   25.38    1.49
   3   3   9   24.53    1.58
   3  -3  -9   23.80    1.50
  -3   3  -9   22.34    1.79
   4   3  -9    5.30    0.35
  -4  -3  -9    5.12    0.31
   4   3  -9    4.89    0.35
  -4   3   9    5.14    0.38
   4  -3   9    5.34    0.34
  -4   3  -9    5.59    0.38
   4  -3  -9    4.96    0.35
  -4   3  -9    5.01    0.36
  -4   3  -9    5.34    0.37
  -4  -3   9    5.41    0.37
  -5   3   9   19.01    1.13
   5   3  -9   18.81    1.08
  -5  -3  -9   16.42    1.04
  -5   3   9   19.26    1.13
   5  -3  -9   17.21    1.10
   5  -3  -9   18.89    1.10
  -5   3  -9   18.08    1.10
  -5  -3   9   17.73    1.11
  -5  -3   9   19.16    1.11
  -6   3   9    5.16    0.41
  -6   3   9    5.41    0.43
   6   3  -9    5.23    0.35
   6  -3  -9    5.24    0.38
  -6  -3   9    4.92    0.39
  -6   3  -9    4.47    0.39
  -6   3  -9    5.30    0.39
  -6  -3   9    5.62    0.41
  -6   3  -9    5.78    0.43
   7   3  -9    1.75    0.25
   7  -3   9    2.05    0.31
   7  -3   9    1.73    0.36
  -7   3   9    2.11    0.27
  -7   3   9    1.57    0.23
  -7  -3  -9    1.46    0.14
  -7  -3   9    1.70    0.23
  -7   3  -9    1.53    0.21
   7   3   9    1.06    0.34
  -7  -3   9    1.92    0.28
   7   3   9    1.28    0.28
   7  -3  -9    2.16    0.21
  -7  -3   9    1.94    0.23
  -8   3   9    4.76    0.41
  -8   3   9    4.17    0.38
   8  -3   9    5.67    0.59
  -8  -3   9    4.57    0.40
  -8   3  -9    4.69    0.37
  -8  -3   9    4.64    0.43
   8   3   9    4.43    0.54
  -8   3  -9    4.40    0.39
  -8  -3   9    4.61    0.40
  -9   3   9    0.51    0.16
  -9  -3   9    0.68    0.18
  -9   3  -9    0.37    0.13
  -9  -3   9    0.43    0.15
  10  -3   9    0.54    0.16
 -10  -3   9    0.69    0.18
  10   3   9    0.94    0.24
   0  -4  -9  178.34   10.47
   0   4   9  148.09   10.43
   0   4   9  175.54    9.62
   0   4  -9  178.36   10.82
  -1  -4  -9   78.18    4.50
  -1  -4  -9   82.86    4.51
  -1  -4  -9   88.08    5.64
   1  -4   9   84.32    4.61
   1   4  -9   77.95    4.53
  -1  -4  -9   70.71    4.60
   1   4  -9   78.98    5.67
   1   4  -9   80.84    4.52
   1  -4   9   80.54    5.62
   1   4  -9   74.61    4.59
  -1   4  -9   83.41    4.54
  -1   4  -9   84.15    5.75
   1   4   9   78.99    4.59
  -1   4  -9   83.36    4.52
  -1   4  -9   74.15    4.60
  -1  -4   9   85.29    4.62
   1   4   9   69.92    5.54
   1  -4  -9   81.19    4.53
  -1  -4   9   77.21    5.56
   1  -4  -9   81.13    4.52
   1  -4  -9   84.98    5.21
   2   4  -9  111.47    6.42
  -2  -4  -9  117.04    6.40
  -2  -4  -9  109.92    6.54
   2  -4   9  119.35    6.42
   2   4  -9  113.73    6.44
  -2  -4  -9  113.04    8.26
   2  -4   9  119.02    6.52
  -2   4  -9  119.09    6.44
   2   4   9  107.95    6.58
   2  -4  -9  122.82    6.80
  -2  -4   9  110.22    7.62
   2  -4  -9  111.34    6.43
   2  -4  -9  106.10    6.44
   2  -4  -9  118.16    6.42
  -2   4  -9  120.37    6.56
  -2  -4   9  116.48    6.43
   2   4   9  101.96    7.75
   2  -4  -9  106.77    6.43
  -2   4  -9  116.14    6.43
  -3  -4  -9   13.18    2.18
  -3  -4  -9   13.22    0.80
   3  -4   9   14.60    0.83
   3   4  -9   13.87    0.84
  -3  -4  -9   12.55    0.81
  -3  -4  -9   13.21    0.82
  -3  -4   9   15.41    0.86
   3  -4  -9   14.72    0.86
  -3   4  -9   15.12    0.85
   3  -4  -9   13.77    0.85
   3   4   9   12.79    0.94
  -3   4  -9   14.13    0.85
   3  -4  -9   14.04    0.84
  -3   4  -9   15.04    0.86
   4   4  -9   13.39    0.87
   4  -4   9   14.58    0.86
  -4   4   9   13.58    0.90
  -4  -4   9   15.91    0.90
  -4   4  -9   14.78    0.89
  -4   4  -9   14.82    0.91
   4  -4  -9   14.00    0.89
  -4   4  -9   14.57    0.89
   4  -4  -9   14.87    0.88
   5  -4   9    7.06    0.46
  -5   4   9    6.86    0.51
   5   4  -9    7.50    0.46
  -5   4   9    6.86    0.52
  -5   4  -9    7.34    0.50
  -5  -4   9    8.00    0.51
   5  -4  -9    7.29    0.49
  -5   4  -9    7.34    0.58
  -5   4  -9    7.46    0.52
  -5   4  -9    6.50    0.49
   6   4  -9    2.76    0.30
   6  -4   9    2.86    0.40
  -6   4   9    2.37    0.27
   6  -4  -9    2.93    0.25
  -6  -4   9    2.89    0.27
  -6   4  -9    2.37    0.27
  -6   4  -9    3.16    0.28
  -6  -4   9    2.68    0.28
  -7   4   9   17.22    1.14
   7  -4   9   16.84    1.30
   7   4  -9   19.21    1.14
  -7   4   9   18.10    1.14
  -7  -4   9   17.80    1.13
  -7  -4   9   17.45    1.16
   7  -4  -9   18.76    1.09
   7   4   9   20.29    1.37
  -7   4  -9   19.54    1.13
  -7   4  -9   15.42    1.11
  -7  -4   9   17.21    1.12
  -8   4   9    0.48    0.15
  -8   4   9    0.84    0.20
  -8  -4   9    0.92    0.20
  -8  -4   9    0.68    0.16
   8  -4  -9    0.60    0.15
  -8   4  -9    0.88    0.17
  -8  -4   9    0.55    0.16
  -8   4  -9    0.58    0.14
  -9   4   9    1.77    0.26
  -9  -4   9    1.63    0.24
  -9   4  -9    1.90    0.22
  -9  -4   9    1.37    0.27
  10  -4   9   -0.02    0.10
   0  -5   9  112.14    6.78
   0   5  -9  127.87    8.27
   0  -5   9  129.41    8.15
   0   5  -9  118.32    6.79
   0   5  -9  119.03    6.79
   0  -5  -9  123.51    7.77
   0  -5   9  128.45    6.90
   0   5  -9  109.08    6.86
   1  -5   9   15.67    0.98
  -1  -5  -9   13.47    0.88
  -1  -5  -9   16.47    1.82
   1   5  -9   16.28    2.02
  -1  -5  -9   15.75    0.87
  -1  -5  -9   14.50    0.86
   1   5  -9   14.12    0.89
   1  -5   9   15.23    0.88
   1  -5   9   14.01    1.79
   1   5  -9   14.58    0.88
  -1  -5   9   14.27    1.80
  -1   5  -9   15.40    0.98
  -1   5  -9   14.76    0.90
  -1  -5   9   15.42    0.89
   1   5   9   11.79    1.79
   1  -5  -9   15.47    0.89
  -1   5  -9   14.77    1.93
  -1  -5   9   14.80    0.99
  -1  -5   9   13.49    0.88
   1  -5  -9   14.82    0.88
  -1   5  -9   14.45    0.88
   1  -5  -9   15.08    1.50
  -2  -5  -9  112.70    5.84
   2  -5   9  106.52    5.85
  -2  -5  -9  101.44    5.82
   2   5  -9  109.92    5.85
  -2  -5  -9   99.63    5.83
   2   5   9   97.01    7.44
   2  -5  -9  100.91    5.86
   2  -5  -9  102.82    5.87
  -2  -5   9  101.86    5.86
  -2   5  -9  100.10    5.86
  -2   5  -9  106.28    5.86
  -2   5  -9   97.55    5.87
   2  -5  -9  106.22    5.87
   2  -5  -9  105.83    5.85
   3  -5   9   25.51    1.43
  -3  -5  -9   23.12    1.40
  -3  -5  -9   22.58    1.40
   3   5  -9   25.40    1.43
  -3  -5   9   25.08    1.45
  -3   5  -9   25.73    1.46
   3  -5  -9   24.61    1.45
  -3   5  -9   24.65    1.45
   3  -5  -9   23.22    1.45
   3  -5  -9   23.03    1.44
  -3   5  -9   26.63    1.45
   3  -5  -9   25.24    1.44
  -4  -5  -9    7.35    0.44
  -4   5   9    7.12    0.52
   4  -5   9    7.26    0.48
   4   5  -9    8.44    0.48
  -4   5  -9    7.54    0.54
  -4   5  -9    7.36    0.53
   4  -5  -9    7.46    0.50
  -4   5  -9    7.36    0.51
   4  -5  -9    6.99    0.49
  -4  -5   9    7.95    0.51
  -5   5   9    6.10    0.49
  -5   5   9    6.63    0.51
   5   5  -9    6.60    0.43
   5  -5   9    6.85    0.44
  -5   5  -9    6.33    0.49
   5  -5  -9    6.48    0.47
  -5   5  -9    6.72    0.49
   5  -5  -9    6.10    0.49
  -5  -5   9    7.46    0.49
  -5  -5   9    6.74    0.47
  -5   5  -9    7.35    0.51
  -5   5  -9    7.50    0.50
   6   5  -9    4.70    0.39
  -6   5   9    5.27    0.59
  -6   5   9    5.27    0.44
   6  -5   9    5.25    0.37
   6  -5   9    6.50    0.73
   6   5   9    6.41    0.69
   6  -5  -9    5.18    0.39
  -6  -5   9    4.90    0.40
  -6   5  -9    4.97    0.42
   6   5   9    5.15    0.42
  -6   5  -9    5.39    0.42
  -6  -5   9    4.31    0.43
   6   5   9    5.83    0.53
  -6  -5   9    5.23    0.41
   7   5  -9    2.26    0.40
   7  -5   9    1.35    0.40
  -7   5   9    1.74    0.24
  -7  -5   9    1.91    0.24
  -7  -5   9    1.39    0.32
   7   5   9    1.53    0.33
   7  -5  -9    1.75    0.20
  -7   5  -9    1.99    0.24
   8  -5   9   -0.06    0.18
  -8   5   9    0.23    0.14
   8   5  -9    0.19    0.16
  -8   5   9    0.08    0.16
   8   5   9    0.02    0.18
  -8  -5   9    0.14    0.12
   8  -5  -9    0.02    0.09
  -8   5  -9    0.16    0.12
  -8  -5   9   -0.17    0.14
  -8   5  -9    0.00    0.13
  -8  -5   9   -0.03    0.10
  -9   5   9    3.36    0.33
   9  -5   9    2.37    0.42
  -9  -5   9    2.84    0.31
  -9  -5   9    3.27    0.42
  -9   5  -9    3.68    0.31
   0  -6   9   55.92    3.37
   0  -6   9   50.55    4.55
   0  -6   9   53.66    3.37
   0  -6  -9   63.25    3.37
   0   6  -9   60.73    4.99
   0  -6  -9   61.55    3.36
   0  -6  -9   61.96    3.37
   0   6  -9   58.52    3.49
   0   6  -9   61.28    3.37
   0   6  -9   58.64    3.39
   0  -6   9   62.40    3.50
  -1  -6  -9   40.15    2.17
   1   6  -9   37.17    2.19
   1  -6   9   37.67    2.17
   1   6  -9   34.41    2.27
  -1  -6  -9   39.91    2.17
   1   6  -9   38.52    2.17
  -1  -6   9   34.72    3.50
   1  -6  -9   39.77    2.18
  -1  -6   9   36.02    2.18
  -1   6  -9   38.16    2.20
  -1  -6   9   36.84    2.20
   1  -6  -9   39.91    2.17
  -1   6  -9   36.76    2.17
   1  -6  -9   38.67    2.18
  -1   6  -9   36.57    2.17
  -2  -6  -9   46.75    2.57
   2   6  -9   46.18    2.59
   2  -6   9   46.26    2.59
  -2  -6  -9   42.02    2.56
  -2  -6  -9   43.39    2.57
   2  -6  -9   48.08    2.59
   2  -6  -9   47.05    2.61
  -2   6  -9   43.70    2.61
  -2   6  -9   47.86    2.60
   2  -6  -9   45.61    2.61
  -2  -6   9   46.47    2.60
   2  -6  -9   42.09    2.60
  -2  -6   9   42.11    2.63
   3  -6   9   16.97    0.94
  -3  -6  -9   14.69    0.91
   3  -6  -9   14.36    0.96
  -3  -6   9   17.14    0.96
   3  -6  -9   15.39    0.96
   3  -6  -9   14.22    0.95
  -3   6  -9   15.40    0.95
  -3   6  -9   15.42    0.97
   3  -6  -9   15.69    0.95
  -3   6  -9   17.01    0.96
  -4  -6  -9   34.99    2.12
   4  -6   9   37.80    2.16
  -4   6   9   35.45    2.19
  -4   6  -9   36.22    2.18
   4  -6  -9   38.58    2.17
   4  -6  -9   36.76    2.18
  -4   6  -9   37.87    2.21
  -4   6  -9   39.77    2.19
  -4  -6   9   38.69    2.18
  -5   6   9    8.79    0.65
   5  -6   9    9.70    0.60
  -5   6   9    9.82    0.65
  -5   6  -9    9.45    0.64
   5  -6  -9    9.34    0.62
   5  -6  -9    8.89    0.62
  -5   6  -9    9.83    0.64
  -5  -6   9    8.69    0.62
  -5  -6   9    9.80    0.64
  -5   6  -9    8.71    0.68
  -5   6  -9    9.58    0.65
  -6   6   9   10.39    0.75
   6   6  -9   10.89    0.70
  -6   6   9   11.10    0.75
   6  -6   9   11.01    0.67
   6  -6   9   12.28    0.92
   6   6  -9   10.83    0.75
  -6  -6   9   10.02    0.76
  -6  -6   9    9.64    0.72
   6   6   9   10.67    0.74
  -6   6  -9   11.53    0.74
   6   6   9   11.51    0.93
  -6   6  -9   10.12    0.74
  -6  -6   9   12.40    0.75
   6  -6  -9   10.93    0.71
   6   6   9   10.76    0.83
  -7   6   9    1.15    0.22
   7   6  -9    1.28    0.23
  -7   6   9    1.16    0.21
  -7  -6   9    1.06    0.21
   7   6   9    0.97    0.25
  -7   6  -9    0.93    0.20
   7  -6  -9    1.15    0.16
  -7  -6   9    0.69    0.16
  -7   6  -9    0.87    0.18
  -7  -6   9    0.80    0.20
   7   6   9    0.66    0.16
   8   6  -9    1.67    0.23
  -8   6   9    1.67    0.24
  -8  -6   9    1.46    0.22
  -8   6  -9    1.57    0.22
  -8  -6   9    1.43    0.24
  -8   6  -9    1.83    0.33
  -8  -6   9    1.36    0.21
  -9   6   9    3.88    0.37
  -9   6  -9    4.10    0.30
  -9  -6   9    2.71    0.31
  -9  -6   9    3.20    0.31
   0   7  -9    7.35    0.54
   0  -7  -9    9.04    0.53
   0   7  -9    8.07    0.52
   0  -7   9    8.08    0.53
   0  -7  -9    8.78    0.53
   0  -7  -9    8.32    0.51
   0  -7   9    7.40    0.52
  -1  -7  -9   10.02    0.61
   1  -7   9    9.30    0.61
   1   7  -9   10.04    0.62
  -1  -7  -9   10.83    0.61
   1  -7  -9    9.44    0.62
  -1   7  -9    9.99    0.62
  -1  -7   9   10.04    0.62
  -1   7  -9    9.44    0.62
   1  -7  -9   10.19    0.62
  -1   7  -9    9.24    0.64
  -1  -7   9    9.32    0.62
   1  -7  -9    9.15    0.62
  -2  -7  -9   26.69    1.50
  -2  -7  -9   25.99    1.50
  -2  -7  -9   24.03    1.48
   2  -7   9   26.71    1.52
   2   7  -9   26.27    1.52
  -2  -7   9   25.96    1.53
   2  -7  -9   25.33    1.53
   2  -7  -9   25.31    1.53
  -2   7  -9   25.30    1.55
  -2   7  -9   27.20    1.53
   2  -7  -9   23.44    1.52
  -2  -7   9   26.38    1.53
   2  -7  -9   27.57    1.52
  -3  -7  -9    5.31    0.36
   3  -7   9    5.64    0.38
  -3   7  -9    5.73    0.42
  -3   7  -9    5.22    0.41
   3  -7  -9    4.97    0.39
   3  -7  -9    6.36    0.40
  -3   7  -9    6.20    0.41
  -3   7  -9    4.94    0.39
  -3  -7   9    5.89    0.40
   3  -7  -9    4.93    0.39
  -3  -7   9    5.41    0.40
   3  -7  -9    4.88    0.40
   4  -7   9    2.88    0.26
  -4   7  -9    2.96    0.27
  -4  -7   9    2.32    0.25
  -4   7  -9    2.62    0.28
  -4   7  -9    2.72    0.28
   4  -7  -9    2.53    0.25
  -4  -7   9    2.48    0.26
  -4   7  -9    3.21    0.28
   4  -7  -9    2.82    0.26
  -5   7   9   11.80    0.81
   5   7  -9   12.86    0.84
   5  -7   9   13.33    0.77
   5   7  -9   11.56    0.80
   5  -7  -9   13.10    0.79
  -5   7  -9   12.32    0.81
   5   7   9   11.75    0.92
  -5  -7   9   12.32    0.93
   5   7   9   11.11    0.82
  -5  -7   9   11.99    0.88
  -5   7  -9   12.77    0.82
   6   7  -9    1.81    0.23
   6   7  -9    1.75    0.27
   6  -7   9    1.83    0.22
  -6   7   9    1.32    0.22
  -6   7   9    1.58    0.31
  -6  -7   9    1.39    0.22
   6   7   9    2.12    0.41
  -6  -7   9    1.60    0.25
  -6  -7   9    2.24    0.26
   6  -7  -9    1.96    0.22
   6   7   9    1.65    0.32
  -6   7  -9    1.87    0.24
  -6   7  -9    1.81    0.27
   6   7   9    1.77    0.24
  -7   7   9    2.93    0.32
   7   7  -9    2.80    0.31
   7  -7  -9    3.21    0.28
  -7   7  -9    3.29    0.33
  -7   7  -9    3.32    0.30
  -7  -7   9    3.60    0.32
  -7  -7   9    3.09    0.31
   7   7   9    2.75    0.31
  -7  -7   9    3.19    0.34
   7   7   9    2.40    0.35
   8  -7   9    1.89    0.31
   8  -7   9    1.44    0.25
   8   7  -9    1.72    0.23
  -8   7  -9    2.09    0.24
  -8  -7   9    1.78    0.27
   8   7   9    1.89    0.23
  -8  -7   9    1.44    0.22
  -9  -7   9    0.79    0.15
  -9  -7   9    0.92    0.20
  -9   7  -9    1.13    0.17
   0  -8   9    8.50    0.59
   0  -8  -9    9.51    0.59
   0  -8  -9    9.34    0.57
   0   8  -9    8.86    0.58
  -1  -8  -9    9.05    0.57
   1   8  -9    9.12    0.57
   1  -8   9    9.76    0.59
  -1  -8  -9    9.09    0.56
   1  -8   9    8.21    0.56
  -1  -8   9    8.70    0.58
  -1   8  -9    8.08    0.57
   1  -8  -9    8.81    0.59
   1  -8  -9    8.45    0.58
  -1  -8   9    8.76    0.60
  -1   8  -9    8.61    0.60
   1  -8  -9    8.73    0.60
  -1  -8   9    8.96    0.60
   2  -8   9   25.88    1.54
  -2  -8  -9   26.22    1.52
  -2  -8   9   26.06    1.55
  -2   8  -9   24.62    1.57
  -2   8  -9   27.89    1.56
  -2  -8   9   28.05    1.57
   2  -8  -9   22.46    1.54
   2  -8  -9   25.75    1.55
[truncated: 574,353 more chars]
