# Supplementary material for: Atroposelective Access to π‐Conjugated 1,2‐Azaborepines Enabled by Palladium‐Catalyzed Cyclization of N‐Heterobiaryls with Alkynylboronates
Source: Adv Sci (Weinh). 2026 May 19:e75755. Online ahead of print. doi: 10.1002/advs.75755 (PMC13335858; doi:10.1002/advs.75755)
Supplement: Supplementary file 2 — Supporting File 2: advs75755‐sup‐0002‐cif.zip. [file ADVS-9999-e75755-s001.zip › advs75755-sup-0002-cif/CIF for compound 46.cif]

data_20250801b
_audit_creation_date               2025-08-01
_audit_creation_method
;
Olex2 1.5
(compiled 2022.04.07 svn.rca3783a0 for OlexSys, GUI svn.r6498)
;
_shelx_SHELXL_version_number       '2019/3'
_audit_contact_author_address      ?
_audit_contact_author_email        ?
_audit_contact_author_name         ''
_audit_contact_author_phone        ?
_publ_contact_author_id_orcid      ?
_publ_section_references
;
Dolomanov, O.V., Bourhis, L.J., Gildea, R.J, Howard, J.A.K. & Puschmann, H.
 (2009), J. Appl. Cryst. 42, 339-341.

Sheldrick, G.M. (2015). Acta Cryst. A71, 3-8.

Sheldrick, G.M. (2015). Acta Cryst. C71, 3-8.
;
_chemical_name_common              ?
_chemical_name_systematic          ?
_chemical_formula_moiety           'C45 H34 B N S2'
_chemical_formula_sum              'C45 H34 B N S2'
_chemical_formula_weight           663.66
_chemical_absolute_configuration   ad
_chemical_melting_point            ?
loop_
  _atom_type_symbol
  _atom_type_description
  _atom_type_scat_dispersion_real
  _atom_type_scat_dispersion_imag
  _atom_type_scat_source
 'C' 'C' 0.0033 0.0016 'International Tables Vol C Tables 4.2.6.8 and 6.1.1.4'
 'H' 'H' 0.0000 0.0000 'International Tables Vol C Tables 4.2.6.8 and 6.1.1.4'
 'B' 'B' 0.0013 0.0007 'International Tables Vol C Tables 4.2.6.8 and 6.1.1.4'
 'N' 'N' 0.0061 0.0033 'International Tables Vol C Tables 4.2.6.8 and 6.1.1.4'
 'S' 'S' 0.1246 0.1234 'International Tables Vol C Tables 4.2.6.8 and 6.1.1.4'

_shelx_space_group_comment
;
The symmetry employed for this shelxl refinement is uniquely defined
by the following loop, which should always be used as a source of
symmetry information in preference to the above space-group names.
They are only intended as comments.
;
_space_group_crystal_system        'orthorhombic'
_space_group_IT_number             19
_space_group_name_H-M_alt          'P 21 21 21'
_space_group_name_Hall             'P 2ac 2ab'
loop_
  _space_group_symop_operation_xyz
 'x, y, z'
 '-x+1/2, -y, z+1/2'
 '-x, y+1/2, -z+1/2'
 'x+1/2, -y+1/2, -z'

_cell_length_a                     12.1726(12)
_cell_length_b                     13.5587(14)
_cell_length_c                     21.354(3)
_cell_angle_alpha                  90
_cell_angle_beta                   90
_cell_angle_gamma                  90
_cell_volume                       3524.3(7)
_cell_formula_units_Z              4
_cell_measurement_reflns_used      9972
_cell_measurement_temperature      298(2)
_cell_measurement_theta_max        24.184
_cell_measurement_theta_min        2.949
_shelx_estimated_absorpt_T_max     0.936
_shelx_estimated_absorpt_T_min     0.928
_exptl_absorpt_coefficient_mu      0.185
_exptl_absorpt_correction_T_max    0.7456
_exptl_absorpt_correction_T_min    0.5300
_exptl_absorpt_correction_type     multi-scan
_exptl_absorpt_process_details
;
SADABS-2016/2 (Bruker,2016/2) was used for absorption correction.
wR2(int) was 0.0985 before and 0.0682 after correction.
The Ratio of minimum to maximum transmission is 0.7108.
The \l/2 correction factor is Not present.
;
_exptl_absorpt_special_details     ?
_exptl_crystal_colour              'clear light colourless'
_exptl_crystal_colour_lustre       clear
_exptl_crystal_colour_modifier     light
_exptl_crystal_colour_primary      colourless
_exptl_crystal_density_diffrn      1.251
_exptl_crystal_density_meas        ?
_exptl_crystal_density_method      'not measured'
_exptl_crystal_description         block
_exptl_crystal_F_000               1392
_exptl_crystal_mounting_method
;
 Crystals were removed from the crystallisation vial and immediately coated
 with PDMS (polydimethylsiloxane/Dimethicone, CAS: 9006-65-9 on a glass slide.
 A suitable single crystal was selected and mounted on a glass fiber using
 vacuum silicone grease as adhesive. The glass fiber with single crystal was
 mounted on copper pin with solid paraffin. Operator: DJ_Tokyo.
;
_exptl_crystal_size_max            0.4079
_exptl_crystal_size_mid            0.3885
_exptl_crystal_size_min            0.3643
_exptl_transmission_factor_max     ?
_exptl_transmission_factor_min     ?
_diffrn_reflns_av_R_equivalents    0.0628
_diffrn_reflns_av_unetI/netI       0.0521
_diffrn_reflns_Laue_measured_fraction_full  0.998
_diffrn_reflns_Laue_measured_fraction_max  0.995
_diffrn_reflns_limit_h_max         15
_diffrn_reflns_limit_h_min         -15
_diffrn_reflns_limit_k_max         17
_diffrn_reflns_limit_k_min         -17
_diffrn_reflns_limit_l_max         27
_diffrn_reflns_limit_l_min         -27
_diffrn_reflns_number              47886
_diffrn_reflns_point_group_measured_fraction_full  0.998
_diffrn_reflns_point_group_measured_fraction_max  0.995
_diffrn_reflns_theta_full          25.242
_diffrn_reflns_theta_max           27.500
_diffrn_reflns_theta_min           2.537
_diffrn_ambient_temperature        298(2)
_diffrn_detector                   'Bruker PHOTON-II area detector'
_diffrn_detector_area_resol_mean   7.4
_diffrn_detector_type              'CMOS-PHOTONII area detector'
_diffrn_measured_fraction_theta_full  0.998
_diffrn_measured_fraction_theta_max  0.995
_diffrn_measurement_device         'three-circle diffractometer'
_diffrn_measurement_device_type    'Bruker PHOTON-II area detector'
_diffrn_measurement_method         'phi and omega scans'
_diffrn_radiation_monochromator    graphite
_diffrn_radiation_probe            X-ray
_diffrn_radiation_type             MoK\a
_diffrn_radiation_wavelength       0.71073
_diffrn_source                     'sealed X-ray tube'
_diffrn_source_current             30.0
_diffrn_source_power               1.35
_diffrn_source_target              Mo
_diffrn_source_voltage             45.0
_diffrn_standards_number           0
_reflns_Friedel_coverage           0.798
_reflns_Friedel_fraction_full      0.999
_reflns_Friedel_fraction_max       0.995
_reflns_number_gt                  5580
_reflns_number_total               8067
_reflns_special_details
;
 Reflections were merged by SHELXL according to the crystal
 class for the calculation of statistics and refinement.
 
 _reflns_Friedel_fraction is defined as the number of unique
 Friedel pairs measured divided by the number that would be
 possible theoretically, ignoring centric projections and
 systematic absences.
;
_reflns_threshold_expression       'I > 2\s(I)'
_computing_cell_refinement         'SAINT V8.40B (Bruker, 2016)'
_computing_data_collection         'Bruker D8 Venture diffractometer'
_computing_data_reduction          'SAINT V8.40B (Bruker, 2016)'
_computing_molecular_graphics      'Olex2 1.5 (Dolomanov et al., 2009)'
_computing_publication_material    'Olex2 1.5 (Dolomanov et al., 2009)'
_computing_structure_refinement    'SHELXL 2019/3 (Sheldrick, 2015)'
_computing_structure_solution      'SHELXT 2018/2 (Sheldrick, 2018)'
_refine_diff_density_max           0.297
_refine_diff_density_min           -0.275
_refine_diff_density_rms           0.040
_refine_ls_abs_structure_details
;
 Flack x determined using 1922 quotients [(I+)-(I-)]/[(I+)+(I-)]
 (Parsons, Flack and Wagner, Acta Cryst. B69 (2013) 249-259).
;
_refine_ls_abs_structure_Flack     -0.01(3)
_refine_ls_extinction_coef         .
_refine_ls_extinction_method       none
_refine_ls_goodness_of_fit_ref     1.022
_refine_ls_hydrogen_treatment      constr
_refine_ls_matrix_type             full
_refine_ls_number_parameters       488
_refine_ls_number_reflns           8067
_refine_ls_number_restraints       241
_refine_ls_R_factor_all            0.0874
_refine_ls_R_factor_gt             0.0509
_refine_ls_restrained_S_all        1.039
_refine_ls_shift/su_max            0.007
_refine_ls_shift/su_mean           0.000
_refine_ls_structure_factor_coef   Fsqd
_refine_ls_weighting_details      
 'w=1/[\s^2^(Fo^2^)+(0.0449P)^2^+0.7194P] where P=(Fo^2^+2Fc^2^)/3'
_refine_ls_weighting_scheme        calc
_refine_ls_wR_factor_gt            0.1020
_refine_ls_wR_factor_ref           0.1173
_refine_special_details            ?
_olex2_refinement_description
;
1. Fixed Uiso
 At 1.2 times of:
  All C(H) groups, All C(H,H) groups, All C(H,H,H,H) groups
2. Restrained distances
 C44-C43
 1.47 with sigma of 0.01
 C43-C42 = C45-C44
 1.34 with sigma of 0.01
 C44A-C43A
 1.47 with sigma of 0.01
 C43A-C42 = C45A-C44A
 1.34 with sigma of 0.01
 C42-C44A \\sim C45A-C43A
 with sigma of 0.01
3. Restrained planarity
 C45A, C44A, C43A, S2A, C42, S1A
 with sigma of 0.01
4. Uiso/Uaniso restraints and constraints
C41 \\sim C42 \\sim S1 \\sim S2 \\sim C43 \\sim C44 \\sim C45 \\sim S1A \\sim
S2A \\sim C43A \\sim C44A \\sim C45A: within 2A with sigma of 0.02 and sigma
for terminal atoms of 0.04 within 2A
5. Rigid body (RIGU) restrains
 C41, C42, S1, S2, C43, C44, C45, S1A, S2A, C43A, C44A, C45A
 with sigma for 1-2 distances of 0.002 and sigma for 1-3 distances of 0.004
6. Same fragment restrains
{C41, C42, S1A, S2A, C43A, C44A, C45A} sigma for 1-2: 0.01, 1-3: 0.04
as in
{C41, C42, S1, S2, C43, C44, C45}
7. Others
 Sof(H41C)=Sof(H41D)=Sof(S1A)=Sof(S2A)=Sof(C43A)=Sof(H43A)=Sof(C44A)=Sof(H44A)=
 Sof(C45A)=Sof(H45A)=1-FVAR(1)
 Sof(H41A)=Sof(H41B)=Sof(S1)=Sof(S2)=Sof(C43)=Sof(H43)=Sof(C44)=Sof(H44)=
 Sof(C45)=Sof(H45)=FVAR(1)
8.a Secondary CH2 refined with riding coordinates:
 C40(H40A,H40B), C41(H41A,H41B), C41(H41C,H41D)
8.b Aromatic/amide H refined with riding coordinates:
 C2(H2), C3(H3), C4(H4), C5(H5), C6(H6), C8(H8), C9(H9), C10(H10), C11(H11),
 C12(H12), C13(H13), C14(H14), C16(H16), C17(H17), C18(H18), C19(H19), C24(H24),
  C25(H25), C26(H26), C27(H27), C29(H29), C30(H30), C35(H35), C36(H36),
 C37(H37), C38(H38), C39(H39), C43(H43), C44(H44), C45(H45), C43A(H43A),
 C44A(H44A), C45A(H45A)
;
_atom_sites_solution_hydrogens     geom
_atom_sites_solution_primary       dual
_atom_sites_solution_secondary     difmap
loop_
  _atom_site_label
  _atom_site_type_symbol
  _atom_site_fract_x
  _atom_site_fract_y
  _atom_site_fract_z
  _atom_site_U_iso_or_equiv
  _atom_site_adp_type
  _atom_site_occupancy
  _atom_site_site_symmetry_order
  _atom_site_calc_flag
  _atom_site_refinement_flags_posn
  _atom_site_refinement_flags_adp
  _atom_site_refinement_flags_occupancy
  _atom_site_disorder_assembly
  _atom_site_disorder_group
 N1 N 0.33620(18) 0.48406(18) 0.53594(11) 0.0389(6) Uani 1 1 d . . . . .
 C1 C 0.3246(3) 0.4864(3) 0.66238(14) 0.0461(8) Uani 1 1 d . . . . .
 C2 C 0.3957(3) 0.5602(3) 0.68410(19) 0.0643(10) Uani 1 1 d . . . . .
 H2 H 0.406714 0.616040 0.659637 0.077 Uiso 1 1 calc R U . . .
 C3 C 0.4509(4) 0.5523(4) 0.7416(2) 0.0865(15) Uani 1 1 d . . . . .
 H3 H 0.494982 0.603821 0.755519 0.104 Uiso 1 1 calc R U . . .
 C4 C 0.4400(4) 0.4695(5) 0.7771(2) 0.0881(16) Uani 1 1 d . . . . .
 H4 H 0.477442 0.463929 0.814916 0.106 Uiso 1 1 calc R U . . .
 C5 C 0.3736(4) 0.3942(4) 0.75679(19) 0.0781(13) Uani 1 1 d . . . . .
 H5 H 0.366663 0.337184 0.780640 0.094 Uiso 1 1 calc R U . . .
 C6 C 0.3167(3) 0.4030(3) 0.70081(16) 0.0574(9) Uani 1 1 d . . . . .
 H6 H 0.271384 0.351442 0.688283 0.069 Uiso 1 1 calc R U . . .
 C7 C 0.1643(3) 0.4041(2) 0.59723(14) 0.0431(7) Uani 1 1 d . . . . .
 C8 C 0.1909(3) 0.3084(2) 0.57919(16) 0.0514(8) Uani 1 1 d . . . . .
 H8 H 0.259309 0.296988 0.561166 0.062 Uiso 1 1 calc R U . . .
 C9 C 0.1204(4) 0.2301(3) 0.5869(2) 0.0694(11) Uani 1 1 d . . . . .
 H9 H 0.141554 0.167170 0.574387 0.083 Uiso 1 1 calc R U . . .
 C10 C 0.0187(4) 0.2451(3) 0.6132(2) 0.0777(13) Uani 1 1 d . . . . .
 H10 H -0.029286 0.192328 0.618557 0.093 Uiso 1 1 calc R U . . .
 C11 C -0.0116(3) 0.3376(3) 0.6313(2) 0.0742(12) Uani 1 1 d . . . . .
 H11 H -0.080375 0.348107 0.649101 0.089 Uiso 1 1 calc R U . . .
 C12 C 0.0605(3) 0.4163(3) 0.62310(18) 0.0566(9) Uani 1 1 d . . . . .
 H12 H 0.038370 0.479051 0.635357 0.068 Uiso 1 1 calc R U . . .
 C13 C 0.4476(2) 0.4934(2) 0.54385(16) 0.0458(7) Uani 1 1 d . . . . .
 H13 H 0.475881 0.490399 0.584261 0.055 Uiso 1 1 calc R U . . .
 C14 C 0.5182(3) 0.5066(2) 0.49558(16) 0.0504(8) Uani 1 1 d . . . . .
 H14 H 0.593152 0.511631 0.503357 0.060 Uiso 1 1 calc R U . . .
 C15 C 0.4790(2) 0.5128(2) 0.43393(16) 0.0448(8) Uani 1 1 d . . . . .
 C16 C 0.5476(3) 0.5330(3) 0.38208(19) 0.0573(9) Uani 1 1 d . . . . .
 H16 H 0.622299 0.544011 0.388152 0.069 Uiso 1 1 calc R U . . .
 C17 C 0.5044(3) 0.5363(3) 0.32306(19) 0.0646(11) Uani 1 1 d . . . . .
 H17 H 0.550125 0.548958 0.289088 0.078 Uiso 1 1 calc R U . . .
 C18 C 0.3919(3) 0.5208(3) 0.31323(17) 0.0595(9) Uani 1 1 d . . . . .
 H18 H 0.363734 0.522891 0.272760 0.071 Uiso 1 1 calc R U . . .
 C19 C 0.3229(3) 0.5026(2) 0.36253(15) 0.0494(8) Uani 1 1 d . . . . .
 H19 H 0.248188 0.493750 0.355420 0.059 Uiso 1 1 calc R U . . .
 C20 C 0.3649(2) 0.4973(2) 0.42443(14) 0.0394(7) Uani 1 1 d . . . . .
 C21 C 0.2955(2) 0.4819(2) 0.47747(13) 0.0368(6) Uani 1 1 d . . . . .
 C22 C 0.1755(2) 0.4665(2) 0.46817(13) 0.0366(6) Uani 1 1 d . . . . .
 C23 C 0.1398(2) 0.3804(2) 0.43487(14) 0.0410(7) Uani 1 1 d . . . . .
 C24 C 0.2109(3) 0.3020(2) 0.41873(16) 0.0509(8) Uani 1 1 d . . . . .
 H24 H 0.284901 0.305857 0.429267 0.061 Uiso 1 1 calc R U . . .
 C25 C 0.1725(3) 0.2202(3) 0.38774(17) 0.0622(10) Uani 1 1 d . . . . .
 H25 H 0.220344 0.168794 0.378456 0.075 Uiso 1 1 calc R U . . .
 C26 C 0.0623(3) 0.2135(3) 0.37002(19) 0.0663(11) Uani 1 1 d . . . . .
 H26 H 0.038058 0.159389 0.347147 0.080 Uiso 1 1 calc R U . . .
 C27 C -0.0094(3) 0.2857(3) 0.38605(17) 0.0593(10) Uani 1 1 d . . . . .
 H27 H -0.082849 0.280229 0.374531 0.071 Uiso 1 1 calc R U . . .
 C28 C 0.0264(3) 0.3700(3) 0.42036(15) 0.0469(8) Uani 1 1 d . . . . .
 C29 C -0.0472(3) 0.4438(3) 0.44061(16) 0.0547(9) Uani 1 1 d . . . . .
 H29 H -0.121293 0.438288 0.430599 0.066 Uiso 1 1 calc R U . . .
 C30 C -0.0123(3) 0.5223(3) 0.47427(16) 0.0498(8) Uani 1 1 d . . . . .
 H30 H -0.063297 0.568945 0.487550 0.060 Uiso 1 1 calc R U . . .
 C31 C 0.1008(2) 0.5354(2) 0.48990(14) 0.0399(7) Uani 1 1 d . . . . .
 C32 C 0.1318(2) 0.6189(2) 0.53170(14) 0.0394(7) Uani 1 1 d . . . . .
 C33 C 0.1960(2) 0.6025(2) 0.58265(14) 0.0395(7) Uani 1 1 d . . . . .
 C34 C 0.2173(2) 0.6859(2) 0.62688(14) 0.0429(7) Uani 1 1 d . . . . .
 C35 C 0.1712(3) 0.6844(3) 0.68610(16) 0.0574(9) Uani 1 1 d . . . . .
 H35 H 0.120768 0.635497 0.696372 0.069 Uiso 1 1 calc R U . . .
 C36 C 0.1994(4) 0.7550(4) 0.7304(2) 0.0818(14) Uani 1 1 d . . . . .
 H36 H 0.168669 0.752496 0.770189 0.098 Uiso 1 1 calc R U . . .
 C37 C 0.2722(5) 0.8281(4) 0.7156(2) 0.0895(16) Uani 1 1 d . . . . .
 H37 H 0.291509 0.874760 0.745549 0.107 Uiso 1 1 calc R U . . .
 C38 C 0.3169(4) 0.8328(3) 0.6569(2) 0.0829(14) Uani 1 1 d . . . . .
 H38 H 0.365369 0.883244 0.646569 0.100 Uiso 1 1 calc R U . . .
 C39 C 0.2894(3) 0.7621(3) 0.61308(18) 0.0583(9) Uani 1 1 d . . . . .
 H39 H 0.319973 0.765694 0.573244 0.070 Uiso 1 1 calc R U . . .
 C40 C 0.0809(3) 0.7176(2) 0.51415(15) 0.0464(8) Uani 1 1 d . . . . .
 H40A H 0.001517 0.711977 0.516270 0.056 Uiso 1 1 calc R U . . .
 H40B H 0.103429 0.766777 0.544543 0.056 Uiso 1 1 calc R U . . .
 C41 C 0.1132(3) 0.7526(3) 0.44897(17) 0.0521(8) Uani 1 1 d D U . . .
 H41A H 0.059894 0.800228 0.433922 0.062 Uiso 0.791(6) 1 calc R U P A 1
 H41B H 0.113810 0.697121 0.420294 0.062 Uiso 0.791(6) 1 calc R U P A 1
 H41C H 0.078973 0.815838 0.440537 0.062 Uiso 0.209(6) 1 calc R U P A 2
 H41D H 0.086985 0.705815 0.418018 0.062 Uiso 0.209(6) 1 calc R U P A 2
 C42 C 0.2773(3) 0.8281(3) 0.37184(18) 0.0632(10) Uani 1 1 d D U . . .
 S1 S 0.2492(2) 0.8090(3) 0.45162(11) 0.0718(7) Uani 0.791(6) 1 d D U P A 1
 S2 S 0.2088(2) 0.9141(2) 0.33143(12) 0.1338(12) Uani 0.791(6) 1 d D U P A 1
 C43 C 0.3653(10) 0.7903(9) 0.3409(4) 0.080(3) Uani 0.791(6) 1 d D U P A 1
 H43 H 0.421420 0.752585 0.358250 0.096 Uiso 0.791(6) 1 calc R U P A 1
 C44 C 0.3549(7) 0.8209(6) 0.2727(4) 0.103(2) Uani 0.791(6) 1 d D U P A 1
 H44 H 0.397829 0.795404 0.240539 0.123 Uiso 0.791(6) 1 calc R U P A 1
 C45 C 0.2771(7) 0.8886(6) 0.2646(3) 0.109(3) Uani 0.791(6) 1 d D U P A 1
 H45 H 0.262104 0.918565 0.226399 0.131 Uiso 0.791(6) 1 calc R U P A 1
 B1 B 0.2516(3) 0.4943(3) 0.59735(15) 0.0393(8) Uani 1 1 d . . . . .
 S1A S 0.2602(7) 0.7644(8) 0.4428(4) 0.067(2) Uani 0.209(6) 1 d D U P A 2
 S2A S 0.3583(13) 0.7693(12) 0.3256(7) 0.120(5) Uani 0.209(6) 1 d D U P A 2
 C43A C 0.2379(15) 0.9172(11) 0.3535(9) 0.108(7) Uani 0.209(6) 1 d D U P A 2
 H43A H 0.192686 0.959042 0.376475 0.130 Uiso 0.209(6) 1 calc R U P A 2
 C44A C 0.2820(18) 0.9347(14) 0.2888(9) 0.112(6) Uani 0.209(6) 1 d D U P A 2
 H44A H 0.267323 0.989978 0.264341 0.134 Uiso 0.209(6) 1 calc R U P A 2
 C45A C 0.3449(16) 0.8597(14) 0.2717(10) 0.100(6) Uani 0.209(6) 1 d D U P A 2
 H45A H 0.379252 0.856931 0.232804 0.120 Uiso 0.209(6) 1 calc R U P A 2

loop_
  _atom_site_aniso_label
  _atom_site_aniso_U_11
  _atom_site_aniso_U_22
  _atom_site_aniso_U_33
  _atom_site_aniso_U_23
  _atom_site_aniso_U_13
  _atom_site_aniso_U_12
 N1 0.0347(13) 0.0422(14) 0.0399(14) -0.0044(11) -0.0012(10) -0.0001(11)
 C1 0.0429(16) 0.057(2) 0.0380(17) -0.0037(15) -0.0031(14) 0.0104(16)
 C2 0.057(2) 0.073(3) 0.063(2) -0.013(2) -0.0171(19) 0.012(2)
 C3 0.066(3) 0.122(4) 0.072(3) -0.040(3) -0.031(2) 0.021(3)
 C4 0.077(3) 0.142(5) 0.045(2) -0.016(3) -0.019(2) 0.050(3)
 C5 0.084(3) 0.109(4) 0.040(2) 0.009(2) -0.003(2) 0.033(3)
 C6 0.057(2) 0.075(2) 0.0405(19) 0.0009(18) -0.0012(16) 0.0162(19)
 C7 0.0458(17) 0.0500(18) 0.0334(16) 0.0056(14) -0.0053(13) -0.0002(15)
 C8 0.060(2) 0.0486(19) 0.0457(19) 0.0050(16) -0.0033(16) -0.0034(17)
 C9 0.089(3) 0.052(2) 0.067(3) 0.0059(19) -0.011(2) -0.010(2)
 C10 0.075(3) 0.067(3) 0.091(3) 0.016(2) -0.011(3) -0.028(2)
 C11 0.053(2) 0.086(3) 0.084(3) 0.021(3) 0.004(2) -0.012(2)
 C12 0.048(2) 0.061(2) 0.061(2) 0.0104(18) 0.0049(17) -0.0035(17)
 C13 0.0366(15) 0.0519(19) 0.0490(19) -0.0033(15) -0.0055(14) -0.0007(14)
 C14 0.0341(15) 0.057(2) 0.060(2) -0.0084(17) 0.0012(14) -0.0029(15)
 C15 0.0423(16) 0.0382(17) 0.054(2) -0.0056(15) 0.0076(14) 0.0003(14)
 C16 0.0467(18) 0.055(2) 0.070(3) -0.0024(18) 0.0149(18) -0.0027(17)
 C17 0.065(2) 0.069(3) 0.060(3) 0.0058(19) 0.030(2) 0.003(2)
 C18 0.072(2) 0.065(2) 0.0412(19) 0.0041(17) 0.0108(17) 0.007(2)
 C19 0.0519(18) 0.055(2) 0.0416(18) -0.0007(15) 0.0014(15) 0.0027(17)
 C20 0.0400(15) 0.0366(16) 0.0418(17) -0.0021(13) 0.0033(13) 0.0004(13)
 C21 0.0381(15) 0.0359(15) 0.0365(16) -0.0046(12) -0.0009(12) 0.0007(13)
 C22 0.0351(14) 0.0434(16) 0.0312(15) 0.0004(13) 0.0004(12) -0.0046(13)
 C23 0.0453(16) 0.0461(18) 0.0317(16) 0.0005(13) 0.0018(13) -0.0086(14)
 C24 0.0543(19) 0.052(2) 0.0461(19) -0.0057(16) 0.0047(15) -0.0086(16)
 C25 0.075(3) 0.054(2) 0.057(2) -0.0140(18) 0.012(2) -0.012(2)
 C26 0.080(3) 0.062(2) 0.057(2) -0.0154(19) 0.007(2) -0.032(2)
 C27 0.057(2) 0.072(2) 0.049(2) -0.0033(19) -0.0029(17) -0.025(2)
 C28 0.0458(17) 0.057(2) 0.0382(18) 0.0015(15) -0.0020(14) -0.0154(16)
 C29 0.0355(16) 0.074(2) 0.054(2) 0.0021(19) -0.0084(15) -0.0108(17)
 C30 0.0384(16) 0.060(2) 0.051(2) 0.0013(17) -0.0020(14) 0.0000(16)
 C31 0.0380(15) 0.0475(17) 0.0343(16) 0.0020(14) -0.0003(12) -0.0004(14)
 C32 0.0365(15) 0.0458(17) 0.0359(17) -0.0003(13) 0.0021(12) 0.0016(14)
 C33 0.0367(15) 0.0461(17) 0.0357(16) -0.0022(13) 0.0042(13) -0.0024(14)
 C34 0.0444(17) 0.0478(18) 0.0364(16) -0.0023(14) -0.0041(13) 0.0048(15)
 C35 0.069(2) 0.061(2) 0.0419(19) -0.0058(17) 0.0048(17) 0.0078(19)
 C36 0.107(3) 0.091(3) 0.048(2) -0.023(2) -0.001(2) 0.014(3)
 C37 0.134(5) 0.063(3) 0.072(3) -0.023(2) -0.037(3) 0.002(3)
 C38 0.107(4) 0.066(3) 0.076(3) 0.002(2) -0.035(3) -0.027(3)
 C39 0.063(2) 0.062(2) 0.050(2) 0.0008(17) -0.0099(17) -0.0097(19)
 C40 0.0404(16) 0.0522(19) 0.0466(19) -0.0011(15) -0.0020(14) 0.0067(15)
 C41 0.0519(19) 0.0529(19) 0.051(2) 0.0063(16) -0.0083(16) -0.0008(16)
 C42 0.063(2) 0.070(2) 0.057(2) 0.0126(19) 0.0058(17) -0.0024(19)
 S1 0.0550(9) 0.1081(19) 0.0523(10) 0.0036(11) -0.0019(7) -0.0176(12)
 S2 0.149(2) 0.146(2) 0.1062(18) 0.0565(14) 0.0117(15) 0.0653(16)
 C43 0.108(5) 0.073(6) 0.060(4) -0.009(4) 0.020(3) 0.014(4)
 C44 0.132(5) 0.110(6) 0.067(4) 0.001(4) 0.037(4) -0.017(4)
 C45 0.132(6) 0.134(6) 0.060(4) 0.029(4) 0.004(4) -0.009(5)
 B1 0.0372(16) 0.050(2) 0.0311(17) -0.0036(15) 0.0005(14) -0.0004(16)
 S1A 0.063(4) 0.091(6) 0.046(4) 0.013(4) 0.001(3) -0.001(4)
 S2A 0.153(8) 0.095(7) 0.113(8) -0.022(6) 0.047(6) 0.000(6)
 C43A 0.106(13) 0.107(10) 0.111(12) 0.067(9) 0.064(11) 0.040(9)
 C44A 0.133(11) 0.116(11) 0.085(10) 0.043(9) 0.040(9) 0.033(10)
 C45A 0.126(11) 0.096(11) 0.078(10) 0.033(9) 0.042(9) 0.009(9)

_geom_special_details
;
 All esds (except the esd in the dihedral angle between two l.s. planes)
 are estimated using the full covariance matrix.  The cell esds are taken
 into account individually in the estimation of esds in distances, angles
 and torsion angles; correlations between esds in cell parameters are only
 used when they are defined by crystal symmetry.  An approximate (isotropic)
 treatment of cell esds is used for estimating esds involving l.s. planes.
;
loop_
  _geom_bond_atom_site_label_1
  _geom_bond_atom_site_label_2
  _geom_bond_distance
  _geom_bond_site_symmetry_2
  _geom_bond_publ_flag
 N1 C13 1.372(4) . ?
 N1 C21 1.344(4) . ?
 N1 B1 1.673(4) . ?
 C1 C2 1.402(5) . ?
 C1 C6 1.400(5) . ?
 C1 B1 1.652(4) . ?
 C2 H2 0.9300 . ?
 C2 C3 1.404(6) . ?
 C3 H3 0.9300 . ?
 C3 C4 1.361(7) . ?
 C4 H4 0.9300 . ?
 C4 C5 1.372(7) . ?
 C5 H5 0.9300 . ?
 C5 C6 1.387(5) . ?
 C6 H6 0.9300 . ?
 C7 C8 1.392(5) . ?
 C7 C12 1.389(5) . ?
 C7 B1 1.620(5) . ?
 C8 H8 0.9300 . ?
 C8 C9 1.376(5) . ?
 C9 H9 0.9300 . ?
 C9 C10 1.375(6) . ?
 C10 H10 0.9300 . ?
 C10 C11 1.364(6) . ?
 C11 H11 0.9300 . ?
 C11 C12 1.393(5) . ?
 C12 H12 0.9300 . ?
 C13 H13 0.9300 . ?
 C13 C14 1.354(5) . ?
 C14 H14 0.9300 . ?
 C14 C15 1.403(5) . ?
 C15 C16 1.414(5) . ?
 C15 C20 1.420(4) . ?
 C16 H16 0.9300 . ?
 C16 C17 1.366(6) . ?
 C17 H17 0.9300 . ?
 C17 C18 1.402(6) . ?
 C18 H18 0.9300 . ?
 C18 C19 1.369(5) . ?
 C19 H19 0.9300 . ?
 C19 C20 1.419(4) . ?
 C20 C21 1.428(4) . ?
 C21 C22 1.488(4) . ?
 C22 C23 1.435(4) . ?
 C22 C31 1.384(4) . ?
 C23 C24 1.413(5) . ?
 C23 C28 1.421(4) . ?
 C24 H24 0.9300 . ?
 C24 C25 1.373(5) . ?
 C25 H25 0.9300 . ?
 C25 C26 1.397(6) . ?
 C26 H26 0.9300 . ?
 C26 C27 1.355(5) . ?
 C27 H27 0.9300 . ?
 C27 C28 1.426(5) . ?
 C28 C29 1.411(5) . ?
 C29 H29 0.9300 . ?
 C29 C30 1.353(5) . ?
 C30 H30 0.9300 . ?
 C30 C31 1.428(4) . ?
 C31 C32 1.490(4) . ?
 C32 C33 1.358(4) . ?
 C32 C40 1.522(4) . ?
 C33 C34 1.496(4) . ?
 C33 B1 1.646(5) . ?
 C34 C35 1.383(5) . ?
 C34 C39 1.387(5) . ?
 C35 H35 0.9300 . ?
 C35 C36 1.388(6) . ?
 C36 H36 0.9300 . ?
 C36 C37 1.367(7) . ?
 C37 H37 0.9300 . ?
 C37 C38 1.368(7) . ?
 C38 H38 0.9300 . ?
 C38 C39 1.381(5) . ?
 C39 H39 0.9300 . ?
 C40 H40A 0.9700 . ?
 C40 H40B 0.9700 . ?
 C40 C41 1.522(5) . ?
 C41 H41A 0.9700 . ?
 C41 H41B 0.9700 . ?
 C41 H41C 0.9700 . ?
 C41 H41D 0.9700 . ?
 C41 S1 1.825(4) . ?
 C41 S1A 1.802(9) . ?
 C42 S1 1.757(4) . ?
 C42 S2 1.673(4) . ?
 C42 C43 1.359(9) . ?
 C42 S1A 1.756(9) . ?
 C42 S2A 1.608(10) . ?
 C42 C43A 1.357(10) . ?
 S2 C45 1.687(8) . ?
 C43 H43 0.9300 . ?
 C43 C44 1.519(9) . ?
 C44 H44 0.9300 . ?
 C44 C45 1.330(8) . ?
 C45 H45 0.9300 . ?
 S2A C45A 1.689(14) . ?
 C43A H43A 0.9300 . ?
 C43A C44A 1.502(11) . ?
 C44A H44A 0.9300 . ?
 C44A C45A 1.325(10) . ?
 C45A H45A 0.9300 . ?

loop_
  _geom_angle_atom_site_label_1
  _geom_angle_atom_site_label_2
  _geom_angle_atom_site_label_3
  _geom_angle
  _geom_angle_site_symmetry_1
  _geom_angle_site_symmetry_3
  _geom_angle_publ_flag
 C13 N1 B1 120.3(2) . . ?
 C21 N1 C13 118.8(3) . . ?
 C21 N1 B1 120.2(2) . . ?
 C2 C1 B1 124.3(3) . . ?
 C6 C1 C2 115.1(3) . . ?
 C6 C1 B1 120.6(3) . . ?
 C1 C2 H2 119.0 . . ?
 C1 C2 C3 122.0(4) . . ?
 C3 C2 H2 119.0 . . ?
 C2 C3 H3 119.9 . . ?
 C4 C3 C2 120.2(5) . . ?
 C4 C3 H3 119.9 . . ?
 C3 C4 H4 120.2 . . ?
 C3 C4 C5 119.6(4) . . ?
 C5 C4 H4 120.2 . . ?
 C4 C5 H5 119.9 . . ?
 C4 C5 C6 120.2(5) . . ?
 C6 C5 H5 119.9 . . ?
 C1 C6 H6 118.6 . . ?
 C5 C6 C1 122.7(4) . . ?
 C5 C6 H6 118.6 . . ?
 C8 C7 B1 123.4(3) . . ?
 C12 C7 C8 115.7(3) . . ?
 C12 C7 B1 120.4(3) . . ?
 C7 C8 H8 118.6 . . ?
 C9 C8 C7 122.8(4) . . ?
 C9 C8 H8 118.6 . . ?
 C8 C9 H9 120.1 . . ?
 C10 C9 C8 119.8(4) . . ?
 C10 C9 H9 120.1 . . ?
 C9 C10 H10 120.2 . . ?
 C11 C10 C9 119.7(4) . . ?
 C11 C10 H10 120.2 . . ?
 C10 C11 H11 120.0 . . ?
 C10 C11 C12 119.9(4) . . ?
 C12 C11 H11 120.0 . . ?
 C7 C12 C11 122.2(4) . . ?
 C7 C12 H12 118.9 . . ?
 C11 C12 H12 118.9 . . ?
 N1 C13 H13 118.5 . . ?
 C14 C13 N1 123.1(3) . . ?
 C14 C13 H13 118.5 . . ?
 C13 C14 H14 119.8 . . ?
 C13 C14 C15 120.4(3) . . ?
 C15 C14 H14 119.8 . . ?
 C14 C15 C16 123.1(3) . . ?
 C14 C15 C20 117.2(3) . . ?
 C16 C15 C20 119.7(3) . . ?
 C15 C16 H16 120.0 . . ?
 C17 C16 C15 120.1(3) . . ?
 C17 C16 H16 120.0 . . ?
 C16 C17 H17 119.7 . . ?
 C16 C17 C18 120.6(3) . . ?
 C18 C17 H17 119.7 . . ?
 C17 C18 H18 119.6 . . ?
 C19 C18 C17 120.7(4) . . ?
 C19 C18 H18 119.6 . . ?
 C18 C19 H19 119.8 . . ?
 C18 C19 C20 120.3(3) . . ?
 C20 C19 H19 119.8 . . ?
 C15 C20 C21 119.2(3) . . ?
 C19 C20 C15 118.5(3) . . ?
 C19 C20 C21 122.2(3) . . ?
 N1 C21 C20 121.0(3) . . ?
 N1 C21 C22 119.3(3) . . ?
 C20 C21 C22 119.7(3) . . ?
 C23 C22 C21 118.6(3) . . ?
 C31 C22 C21 120.4(3) . . ?
 C31 C22 C23 121.1(3) . . ?
 C24 C23 C22 123.2(3) . . ?
 C24 C23 C28 117.8(3) . . ?
 C28 C23 C22 118.9(3) . . ?
 C23 C24 H24 119.5 . . ?
 C25 C24 C23 121.1(3) . . ?
 C25 C24 H24 119.5 . . ?
 C24 C25 H25 119.7 . . ?
 C24 C25 C26 120.7(4) . . ?
 C26 C25 H25 119.7 . . ?
 C25 C26 H26 119.9 . . ?
 C27 C26 C25 120.2(3) . . ?
 C27 C26 H26 119.9 . . ?
 C26 C27 H27 119.6 . . ?
 C26 C27 C28 120.7(3) . . ?
 C28 C27 H27 119.6 . . ?
 C23 C28 C27 119.3(3) . . ?
 C29 C28 C23 118.7(3) . . ?
 C29 C28 C27 122.1(3) . . ?
 C28 C29 H29 119.3 . . ?
 C30 C29 C28 121.4(3) . . ?
 C30 C29 H29 119.3 . . ?
 C29 C30 H30 119.2 . . ?
 C29 C30 C31 121.6(3) . . ?
 C31 C30 H30 119.2 . . ?
 C22 C31 C30 118.2(3) . . ?
 C22 C31 C32 123.2(3) . . ?
 C30 C31 C32 118.6(3) . . ?
 C31 C32 C40 114.7(3) . . ?
 C33 C32 C31 120.1(3) . . ?
 C33 C32 C40 125.1(3) . . ?
 C32 C33 C34 118.9(3) . . ?
 C32 C33 B1 122.3(3) . . ?
 C34 C33 B1 118.8(3) . . ?
 C35 C34 C33 119.7(3) . . ?
 C35 C34 C39 117.5(3) . . ?
 C39 C34 C33 122.6(3) . . ?
 C34 C35 H35 119.6 . . ?
 C34 C35 C36 120.8(4) . . ?
 C36 C35 H35 119.6 . . ?
 C35 C36 H36 119.9 . . ?
 C37 C36 C35 120.2(4) . . ?
 C37 C36 H36 119.9 . . ?
 C36 C37 H37 119.9 . . ?
 C36 C37 C38 120.2(4) . . ?
 C38 C37 H37 119.9 . . ?
 C37 C38 H38 120.3 . . ?
 C37 C38 C39 119.5(4) . . ?
 C39 C38 H38 120.3 . . ?
 C34 C39 H39 119.1 . . ?
 C38 C39 C34 121.8(4) . . ?
 C38 C39 H39 119.1 . . ?
 C32 C40 H40A 108.9 . . ?
 C32 C40 H40B 108.9 . . ?
 H40A C40 H40B 107.8 . . ?
 C41 C40 C32 113.2(3) . . ?
 C41 C40 H40A 108.9 . . ?
 C41 C40 H40B 108.9 . . ?
 C40 C41 H41A 109.7 . . ?
 C40 C41 H41B 109.7 . . ?
 C40 C41 H41C 109.5 . . ?
 C40 C41 H41D 109.5 . . ?
 C40 C41 S1 109.7(2) . . ?
 C40 C41 S1A 110.6(3) . . ?
 H41A C41 H41B 108.2 . . ?
 H41C C41 H41D 108.1 . . ?
 S1 C41 H41A 109.7 . . ?
 S1 C41 H41B 109.7 . . ?
 S1A C41 H41C 109.5 . . ?
 S1A C41 H41D 109.5 . . ?
 S2 C42 S1 120.4(3) . . ?
 C43 C42 S1 124.7(5) . . ?
 C43 C42 S2 113.9(5) . . ?
 S2A C42 S1A 111.0(7) . . ?
 C43A C42 S1A 130.2(8) . . ?
 C43A C42 S2A 118.8(10) . . ?
 C42 S1 C41 102.0(2) . . ?
 C42 S2 C45 92.7(3) . . ?
 C42 C43 H43 126.4 . . ?
 C42 C43 C44 107.3(7) . . ?
 C44 C43 H43 126.4 . . ?
 C43 C44 H44 124.1 . . ?
 C45 C44 C43 111.9(7) . . ?
 C45 C44 H44 124.1 . . ?
 S2 C45 H45 123.8 . . ?
 C44 C45 S2 112.5(6) . . ?
 C44 C45 H45 123.8 . . ?
 C1 B1 N1 108.8(2) . . ?
 C7 B1 N1 109.9(2) . . ?
 C7 B1 C1 107.8(3) . . ?
 C7 B1 C33 113.8(2) . . ?
 C33 B1 N1 100.2(2) . . ?
 C33 B1 C1 116.1(3) . . ?
 C42 S1A C41 103.0(5) . . ?
 C42 S2A C45A 90.0(11) . . ?
 C42 C43A H43A 126.9 . . ?
 C42 C43A C44A 106.3(8) . . ?
 C44A C43A H43A 126.9 . . ?
 C43A C44A H44A 125.1 . . ?
 C45A C44A C43A 109.8(9) . . ?
 C45A C44A H44A 125.1 . . ?
 S2A C45A H45A 122.4 . . ?
 C44A C45A S2A 115.2(12) . . ?
 C44A C45A H45A 122.4 . . ?

loop_
  _geom_torsion_atom_site_label_1
  _geom_torsion_atom_site_label_2
  _geom_torsion_atom_site_label_3
  _geom_torsion_atom_site_label_4
  _geom_torsion
  _geom_torsion_site_symmetry_1
  _geom_torsion_site_symmetry_2
  _geom_torsion_site_symmetry_3
  _geom_torsion_site_symmetry_4
  _geom_torsion_publ_flag
 N1 C13 C14 C15 0.9(5) . . . . ?
 N1 C21 C22 C23 -117.7(3) . . . . ?
 N1 C21 C22 C31 63.9(4) . . . . ?
 C1 C2 C3 C4 2.8(6) . . . . ?
 C2 C1 C6 C5 0.9(5) . . . . ?
 C2 C1 B1 N1 71.9(4) . . . . ?
 C2 C1 B1 C7 -169.1(3) . . . . ?
 C2 C1 B1 C33 -40.2(4) . . . . ?
 C2 C3 C4 C5 -0.9(7) . . . . ?
 C3 C4 C5 C6 -0.8(7) . . . . ?
 C4 C5 C6 C1 0.8(6) . . . . ?
 C6 C1 C2 C3 -2.7(5) . . . . ?
 C6 C1 B1 N1 -109.4(3) . . . . ?
 C6 C1 B1 C7 9.7(4) . . . . ?
 C6 C1 B1 C33 138.5(3) . . . . ?
 C7 C8 C9 C10 0.3(6) . . . . ?
 C8 C7 C12 C11 0.9(5) . . . . ?
 C8 C7 B1 N1 37.2(4) . . . . ?
 C8 C7 B1 C1 -81.2(3) . . . . ?
 C8 C7 B1 C33 148.6(3) . . . . ?
 C8 C9 C10 C11 0.1(7) . . . . ?
 C9 C10 C11 C12 0.0(7) . . . . ?
 C10 C11 C12 C7 -0.6(6) . . . . ?
 C12 C7 C8 C9 -0.8(5) . . . . ?
 C12 C7 B1 N1 -151.0(3) . . . . ?
 C12 C7 B1 C1 90.6(3) . . . . ?
 C12 C7 B1 C33 -39.6(4) . . . . ?
 C13 N1 C21 C20 -5.2(4) . . . . ?
 C13 N1 C21 C22 176.8(3) . . . . ?
 C13 N1 B1 C1 -14.5(4) . . . . ?
 C13 N1 B1 C7 -132.3(3) . . . . ?
 C13 N1 B1 C33 107.7(3) . . . . ?
 C13 C14 C15 C16 175.8(3) . . . . ?
 C13 C14 C15 C20 -4.6(5) . . . . ?
 C14 C15 C16 C17 178.8(3) . . . . ?
 C14 C15 C20 C19 -179.7(3) . . . . ?
 C14 C15 C20 C21 3.5(4) . . . . ?
 C15 C16 C17 C18 0.6(6) . . . . ?
 C15 C20 C21 N1 1.4(4) . . . . ?
 C15 C20 C21 C22 179.4(3) . . . . ?
 C16 C15 C20 C19 -0.1(5) . . . . ?
 C16 C15 C20 C21 -176.9(3) . . . . ?
 C16 C17 C18 C19 0.4(6) . . . . ?
 C17 C18 C19 C20 -1.2(5) . . . . ?
 C18 C19 C20 C15 1.1(5) . . . . ?
 C18 C19 C20 C21 177.7(3) . . . . ?
 C19 C20 C21 N1 -175.3(3) . . . . ?
 C19 C20 C21 C22 2.7(4) . . . . ?
 C20 C15 C16 C17 -0.8(5) . . . . ?
 C20 C21 C22 C23 64.3(4) . . . . ?
 C20 C21 C22 C31 -114.1(3) . . . . ?
 C21 N1 C13 C14 4.2(5) . . . . ?
 C21 N1 B1 C1 175.8(3) . . . . ?
 C21 N1 B1 C7 58.0(3) . . . . ?
 C21 N1 B1 C33 -62.0(3) . . . . ?
 C21 C22 C23 C24 9.9(4) . . . . ?
 C21 C22 C23 C28 -173.8(3) . . . . ?
 C21 C22 C31 C30 173.7(3) . . . . ?
 C21 C22 C31 C32 -9.9(4) . . . . ?
 C22 C23 C24 C25 178.9(3) . . . . ?
 C22 C23 C28 C27 178.6(3) . . . . ?
 C22 C23 C28 C29 -1.5(5) . . . . ?
 C22 C31 C32 C33 -46.9(4) . . . . ?
 C22 C31 C32 C40 136.3(3) . . . . ?
 C23 C22 C31 C30 -4.6(4) . . . . ?
 C23 C22 C31 C32 171.7(3) . . . . ?
 C23 C24 C25 C26 1.5(6) . . . . ?
 C23 C28 C29 C30 -1.3(5) . . . . ?
 C24 C23 C28 C27 -5.0(5) . . . . ?
 C24 C23 C28 C29 174.9(3) . . . . ?
 C24 C25 C26 C27 -3.3(6) . . . . ?
 C25 C26 C27 C28 0.9(6) . . . . ?
 C26 C27 C28 C23 3.3(5) . . . . ?
 C26 C27 C28 C29 -176.6(3) . . . . ?
 C27 C28 C29 C30 178.6(3) . . . . ?
 C28 C23 C24 C25 2.6(5) . . . . ?
 C28 C29 C30 C31 1.2(5) . . . . ?
 C29 C30 C31 C22 1.7(5) . . . . ?
 C29 C30 C31 C32 -174.8(3) . . . . ?
 C30 C31 C32 C33 129.4(3) . . . . ?
 C30 C31 C32 C40 -47.3(4) . . . . ?
 C31 C22 C23 C24 -171.7(3) . . . . ?
 C31 C22 C23 C28 4.5(4) . . . . ?
 C31 C32 C33 C34 -174.5(3) . . . . ?
 C31 C32 C33 B1 5.7(4) . . . . ?
 C31 C32 C40 C41 -60.6(4) . . . . ?
 C32 C33 C34 C35 110.1(3) . . . . ?
 C32 C33 C34 C39 -75.3(4) . . . . ?
 C32 C33 B1 N1 64.7(3) . . . . ?
 C32 C33 B1 C1 -178.3(3) . . . . ?
 C32 C33 B1 C7 -52.4(4) . . . . ?
 C32 C40 C41 S1 -80.6(3) . . . . ?
 C32 C40 C41 S1A -58.7(5) . . . . ?
 C33 C32 C40 C41 122.9(3) . . . . ?
 C33 C34 C35 C36 172.7(4) . . . . ?
 C33 C34 C39 C38 -173.1(4) . . . . ?
 C34 C33 B1 N1 -115.1(3) . . . . ?
 C34 C33 B1 C1 1.9(4) . . . . ?
 C34 C33 B1 C7 127.8(3) . . . . ?
 C34 C35 C36 C37 1.0(6) . . . . ?
 C35 C34 C39 C38 1.6(5) . . . . ?
 C35 C36 C37 C38 0.7(7) . . . . ?
 C36 C37 C38 C39 -1.2(7) . . . . ?
 C37 C38 C39 C34 0.0(6) . . . . ?
 C39 C34 C35 C36 -2.1(5) . . . . ?
 C40 C32 C33 C34 1.9(4) . . . . ?
 C40 C32 C33 B1 -177.9(3) . . . . ?
 C40 C41 S1 C42 172.4(3) . . . . ?
 C40 C41 S1A C42 -168.4(4) . . . . ?
 C42 S2 C45 C44 -3.7(7) . . . . ?
 C42 C43 C44 C45 11.2(12) . . . . ?
 C42 S2A C45A C44A 1.4(4) . . . . ?
 C42 C43A C44A C45A -1.0(3) . . . . ?
 S1 C42 S2 C45 -180.0(4) . . . . ?
 S1 C42 C43 C44 177.5(5) . . . . ?
 S2 C42 S1 C41 70.5(3) . . . . ?
 S2 C42 C43 C44 -14.1(11) . . . . ?
 C43 C42 S1 C41 -121.7(8) . . . . ?
 C43 C42 S2 C45 11.1(7) . . . . ?
 C43 C44 C45 S2 -3.7(10) . . . . ?
 B1 N1 C13 C14 -165.7(3) . . . . ?
 B1 N1 C21 C20 164.7(3) . . . . ?
 B1 N1 C21 C22 -13.4(4) . . . . ?
 B1 C1 C2 C3 176.1(3) . . . . ?
 B1 C1 C6 C5 -177.9(3) . . . . ?
 B1 C7 C8 C9 171.4(3) . . . . ?
 B1 C7 C12 C11 -171.5(3) . . . . ?
 B1 C33 C34 C35 -70.0(4) . . . . ?
 B1 C33 C34 C39 104.5(4) . . . . ?
 S1A C42 S2A C45A -179.1(4) . . . . ?
 S1A C42 C43A C44A 178.4(5) . . . . ?
 S2A C42 S1A C41 -125.6(8) . . . . ?
 S2A C42 C43A C44A 2.2(6) . . . . ?
 C43A C42 S1A C41 57.9(11) . . . . ?
 C43A C42 S2A C45A -2.2(6) . . . . ?
 C43A C44A C45A S2A -0.5(3) . . . . ?

_shelx_res_file
;
TITL 20250801b_a.res in P2(1)2(1)2(1)
    20250801b.res
    created by SHELXL-2019/3 at 17:55:56 on 01-Aug-2025
REM Old TITL 20250801b in P2(1)2(1)2(1)
REM SHELXT solution in P2(1)2(1)2(1): R1 0.187, Rweak 0.053, Alpha 0.007
REM <I/s> 1.165 for 26 systematic absences, Orientation as input
REM Flack x = 0.161 ( 0.032 ) from 1989 Parsons' quotients
REM Formula found by SHELXT: C44 B N3 S
CELL 0.71073 12.1726 13.5587 21.3539 90 90 90
ZERR 4 0.0012 0.0014 0.0025 0 0 0
LATT -1
SYMM 0.5-X,-Y,0.5+Z
SYMM -X,0.5+Y,0.5-Z
SYMM 0.5+X,0.5-Y,-Z
SFAC C H B N S
UNIT 180 136 4 4 8
SIMU 0.02 0.04 2 C41 C42 S1 S2 C43 C44 C45 S1A S2A C43A C44A C45A
RIGU 0.002 0.004 C41 C42 S1 S2 C43 C44 C45 S1A S2A C43A C44A C45A
FLAT 0.01 C45A C44A C43A S2A C42 S1A
DFIX 1.47 0.01 C44 C43
DFIX 1.34 0.01 C43 C42 C45 C44
SADI 0.01 C42 C44A C45A C43A
DFIX 1.47 0.01 C44A C43A
DFIX 1.34 0.01 C43A C42 C45A C44A

L.S. 10
PLAN  4
SIZE 0.3643 0.3885 0.4079
TEMP 0
CONF
BOND
list 4
MORE -1
BOND $H
fmap 2
ACTA
OMIT -1 -1 -2
OMIT 1 1 2
OMIT 2 2 0
REM <olex2.extras>
REM <HklSrc "%.\\20250801b.hkl">
REM </olex2.extras>

WGHT    0.044900    0.719400
FVAR       0.46996   0.79061
N1    4    0.336203    0.484063    0.535939    11.00000    0.03466    0.04217 =
         0.03989   -0.00442   -0.00118   -0.00009
C1    1    0.324573    0.486387    0.662383    11.00000    0.04295    0.05733 =
         0.03800   -0.00371   -0.00315    0.01044
C2    1    0.395715    0.560153    0.684095    11.00000    0.05693    0.07339 =
         0.06267   -0.01344   -0.01710    0.01150
AFIX  43
H2    2    0.406714    0.616040    0.659637    11.00000   -1.20000
AFIX   0
C3    1    0.450871    0.552273    0.741618    11.00000    0.06643    0.12164 =
         0.07157   -0.04008   -0.03135    0.02132
AFIX  43
H3    2    0.494982    0.603821    0.755519    11.00000   -1.20000
AFIX   0
C4    1    0.440028    0.469488    0.777108    11.00000    0.07661    0.14235 =
         0.04524   -0.01596   -0.01904    0.05021
AFIX  43
H4    2    0.477442    0.463929    0.814916    11.00000   -1.20000
AFIX   0
C5    1    0.373562    0.394242    0.756792    11.00000    0.08436    0.10944 =
         0.04044    0.00930   -0.00326    0.03324
AFIX  43
H5    2    0.366663    0.337184    0.780640    11.00000   -1.20000
AFIX   0
C6    1    0.316667    0.403041    0.700814    11.00000    0.05675    0.07496 =
         0.04053    0.00088   -0.00116    0.01623
AFIX  43
H6    2    0.271384    0.351442    0.688283    11.00000   -1.20000
AFIX   0
C7    1    0.164256    0.404116    0.597228    11.00000    0.04579    0.05004 =
         0.03340    0.00559   -0.00528   -0.00022
C8    1    0.190937    0.308433    0.579191    11.00000    0.06003    0.04863 =
         0.04567    0.00501   -0.00329   -0.00342
AFIX  43
H8    2    0.259309    0.296988    0.561166    11.00000   -1.20000
AFIX   0
C9    1    0.120445    0.230075    0.586901    11.00000    0.08930    0.05236 =
         0.06654    0.00589   -0.01138   -0.00974
AFIX  43
H9    2    0.141554    0.167170    0.574387    11.00000   -1.20000
AFIX   0
C10   1    0.018659    0.245053    0.613173    11.00000    0.07456    0.06736 =
         0.09121    0.01640   -0.01092   -0.02800
AFIX  43
H10   2   -0.029286    0.192328    0.618557    11.00000   -1.20000
AFIX   0
C11   1   -0.011646    0.337578    0.631294    11.00000    0.05278    0.08550 =
         0.08443    0.02129    0.00351   -0.01190
AFIX  43
H11   2   -0.080375    0.348107    0.649101    11.00000   -1.20000
AFIX   0
C12   1    0.060454    0.416289    0.623102    11.00000    0.04809    0.06067 =
         0.06113    0.01038    0.00487   -0.00351
AFIX  43
H12   2    0.038370    0.479051    0.635357    11.00000   -1.20000
AFIX   0
C13   1    0.447563    0.493351    0.543855    11.00000    0.03660    0.05189 =
         0.04904   -0.00329   -0.00551   -0.00069
AFIX  43
H13   2    0.475881    0.490399    0.584261    11.00000   -1.20000
AFIX   0
C14   1    0.518185    0.506617    0.495584    11.00000    0.03406    0.05741 =
         0.05976   -0.00835    0.00116   -0.00291
AFIX  43
H14   2    0.593152    0.511631    0.503357    11.00000   -1.20000
AFIX   0
C15   1    0.478995    0.512847    0.433926    11.00000    0.04231    0.03818 =
         0.05397   -0.00555    0.00762    0.00032
C16   1    0.547646    0.532996    0.382080    11.00000    0.04675    0.05519 =
         0.07007   -0.00237    0.01488   -0.00271
AFIX  43
H16   2    0.622299    0.544011    0.388152    11.00000   -1.20000
AFIX   0
C17   1    0.504438    0.536305    0.323058    11.00000    0.06470    0.06936 =
         0.05988    0.00585    0.03017    0.00266
AFIX  43
H17   2    0.550125    0.548958    0.289088    11.00000   -1.20000
AFIX   0
C18   1    0.391867    0.520804    0.313230    11.00000    0.07193    0.06539 =
         0.04124    0.00406    0.01078    0.00694
AFIX  43
H18   2    0.363734    0.522891    0.272760    11.00000   -1.20000
AFIX   0
C19   1    0.322911    0.502632    0.362531    11.00000    0.05185    0.05472 =
         0.04157   -0.00065    0.00137    0.00268
AFIX  43
H19   2    0.248188    0.493750    0.355420    11.00000   -1.20000
AFIX   0
C20   1    0.364861    0.497279    0.424434    11.00000    0.04001    0.03656 =
         0.04176   -0.00214    0.00330    0.00041
C21   1    0.295477    0.481943    0.477470    11.00000    0.03809    0.03589 =
         0.03654   -0.00465   -0.00090    0.00072
C22   1    0.175542    0.466522    0.468165    11.00000    0.03509    0.04337 =
         0.03121    0.00035    0.00039   -0.00458
C23   1    0.139772    0.380377    0.434869    11.00000    0.04532    0.04613 =
         0.03168    0.00051    0.00183   -0.00856
C24   1    0.210897    0.301990    0.418727    11.00000    0.05432    0.05221 =
         0.04612   -0.00569    0.00470   -0.00856
AFIX  43
H24   2    0.284901    0.305857    0.429267    11.00000   -1.20000
AFIX   0
C25   1    0.172500    0.220233    0.387739    11.00000    0.07511    0.05427 =
         0.05720   -0.01400    0.01183   -0.01215
AFIX  43
H25   2    0.220344    0.168794    0.378456    11.00000   -1.20000
AFIX   0
C26   1    0.062303    0.213548    0.370020    11.00000    0.07998    0.06226 =
         0.05672   -0.01539    0.00669   -0.03168
AFIX  43
H26   2    0.038058    0.159389    0.347147    11.00000   -1.20000
AFIX   0
C27   1   -0.009422    0.285728    0.386047    11.00000    0.05697    0.07178 =
         0.04930   -0.00331   -0.00290   -0.02550
AFIX  43
H27   2   -0.082849    0.280229    0.374531    11.00000   -1.20000
AFIX   0
C28   1    0.026440    0.369981    0.420359    11.00000    0.04576    0.05683 =
         0.03820    0.00148   -0.00204   -0.01537
C29   1   -0.047187    0.443766    0.440607    11.00000    0.03550    0.07447 =
         0.05417    0.00211   -0.00839   -0.01077
AFIX  43
H29   2   -0.121293    0.438288    0.430599    11.00000   -1.20000
AFIX   0
C30   1   -0.012327    0.522327    0.474268    11.00000    0.03840    0.06008 =
         0.05092    0.00129   -0.00198   -0.00002
AFIX  43
H30   2   -0.063297    0.568945    0.487550    11.00000   -1.20000
AFIX   0
C31   1    0.100812    0.535400    0.489896    11.00000    0.03799    0.04749 =
         0.03426    0.00200   -0.00030   -0.00042
C32   1    0.131764    0.618875    0.531695    11.00000    0.03646    0.04581 =
         0.03588   -0.00033    0.00210    0.00164
C33   1    0.196015    0.602540    0.582653    11.00000    0.03672    0.04615 =
         0.03571   -0.00221    0.00420   -0.00237
C34   1    0.217315    0.685900    0.626883    11.00000    0.04445    0.04785 =
         0.03639   -0.00230   -0.00415    0.00484
C35   1    0.171235    0.684384    0.686096    11.00000    0.06909    0.06105 =
         0.04191   -0.00584    0.00481    0.00782
AFIX  43
H35   2    0.120768    0.635497    0.696372    11.00000   -1.20000
AFIX   0
C36   1    0.199432    0.754968    0.730355    11.00000    0.10665    0.09124 =
         0.04761   -0.02278   -0.00084    0.01429
AFIX  43
H36   2    0.168669    0.752496    0.770189    11.00000   -1.20000
AFIX   0
C37   1    0.272246    0.828078    0.715589    11.00000    0.13352    0.06290 =
         0.07202   -0.02286   -0.03730    0.00202
AFIX  43
H37   2    0.291509    0.874760    0.745549    11.00000   -1.20000
AFIX   0
C38   1    0.316869    0.832802    0.656893    11.00000    0.10670    0.06641 =
         0.07574    0.00175   -0.03513   -0.02683
AFIX  43
H38   2    0.365369    0.883244    0.646569    11.00000   -1.20000
AFIX   0
C39   1    0.289366    0.762115    0.613084    11.00000    0.06299    0.06187 =
         0.05012    0.00077   -0.00994   -0.00969
AFIX  43
H39   2    0.319973    0.765694    0.573244    11.00000   -1.20000
AFIX   0
C40   1    0.080869    0.717616    0.514150    11.00000    0.04042    0.05215 =
         0.04659   -0.00114   -0.00198    0.00665
AFIX  23
H40A  2    0.001517    0.711977    0.516270    11.00000   -1.20000
H40B  2    0.103429    0.766777    0.544543    11.00000   -1.20000
AFIX   0
SAME 0.01 0.04 C41 C42 S1A S2A C43A > C45A
C41   1    0.113176    0.752602    0.448970    11.00000    0.05194    0.05287 =
         0.05139    0.00632   -0.00834   -0.00080
PART 1
AFIX  23
H41A  2    0.059894    0.800228    0.433922    21.00000   -1.20000
H41B  2    0.113810    0.697121    0.420294    21.00000   -1.20000
AFIX  23
PART 2
H41C  2    0.078973    0.815838    0.440537   -21.00000   -1.20000
H41D  2    0.086985    0.705815    0.418018   -21.00000   -1.20000
AFIX   0
PART 0
C42   1    0.277279    0.828135    0.371836    11.00000    0.06313    0.06966 =
         0.05673    0.01260    0.00579   -0.00238
PART 1
S1    5    0.249162    0.809048    0.451615    21.00000    0.05505    0.10811 =
         0.05226    0.00359   -0.00190   -0.01760
S2    5    0.208793    0.914140    0.331431    21.00000    0.14934    0.14574 =
         0.10622    0.05654    0.01175    0.06528
C43   1    0.365296    0.790260    0.340903    21.00000    0.10818    0.07259 =
         0.05974   -0.00887    0.01986    0.01383
AFIX  43
H43   2    0.421420    0.752585    0.358250    21.00000   -1.20000
AFIX   0
C44   1    0.354938    0.820911    0.272737    21.00000    0.13225    0.10974 =
         0.06652    0.00126    0.03697   -0.01679
AFIX  43
H44   2    0.397829    0.795404    0.240539    21.00000   -1.20000
AFIX   0
C45   1    0.277143    0.888623    0.264632    21.00000    0.13238    0.13415 =
         0.06039    0.02916    0.00445   -0.00937
AFIX  43
H45   2    0.262104    0.918565    0.226399    21.00000   -1.20000
AFIX   0
PART 0
B1    3    0.251581    0.494325    0.597351    11.00000    0.03725    0.04967 =
         0.03111   -0.00359    0.00054   -0.00041
PART 2
S1A   5    0.260206    0.764384    0.442760   -21.00000    0.06330    0.09090 =
         0.04578    0.01284    0.00093   -0.00116
S2A   5    0.358273    0.769275    0.325585   -21.00000    0.15260    0.09480 =
         0.11263   -0.02160    0.04749   -0.00048
C43A  1    0.237910    0.917211    0.353525   -21.00000    0.10598    0.10689 =
         0.11088    0.06709    0.06444    0.04030
AFIX  43
H43A  2    0.192686    0.959042    0.376475   -21.00000   -1.20000
AFIX   0
C44A  1    0.281991    0.934739    0.288767   -21.00000    0.13317    0.11635 =
         0.08512    0.04252    0.03977    0.03271
AFIX  43
H44A  2    0.267323    0.989978    0.264341   -21.00000   -1.20000
AFIX   0
C45A  1    0.344921    0.859660    0.271673   -21.00000    0.12558    0.09556 =
         0.07799    0.03271    0.04192    0.00851
AFIX  43
H45A  2    0.379252    0.856931    0.232804   -21.00000   -1.20000
AFIX   0
HKLF 4


REM  20250801b_a.res in P2(1)2(1)2(1)
REM wR2 = 0.1173, GooF = S = 1.022, Restrained GooF = 1.039 for all data
REM R1 = 0.0509 for 5580 Fo > 4sig(Fo) and 0.0874 for all 8067 data
REM 488 parameters refined using 241 restraints

END

WGHT      0.0448      0.7191

REM Highest difference peak  0.297,  deepest hole -0.275,  1-sigma level  0.040
Q1    1   0.2497  0.9439  0.3710  11.00000  0.05    0.30
Q2    1   0.1761  0.8525  0.3301  11.00000  0.05    0.19
Q3    1   0.1840  0.8660  0.4482  11.00000  0.05    0.16
Q4    1   0.1400  0.1568  0.4884  11.00000  0.05    0.14
;
_shelx_res_checksum                24962
_shelx_hkl_file
;
  -2   0   0 2282.37  122.39
   2   0   0 2104.29  122.39
  -3   0   0    4.60    1.60
  -3   0   0    3.30    1.50
  -3   0   0    3.30    1.20
   3   0   0    3.90    1.70
   3   0   0    3.50    2.10
  -4   0   0  922.31   46.60
  -4   0   0  888.41   46.50
   4   0   0  888.01   46.50
   4   0   0  832.72   46.60
   5   0   0   -0.30    1.70
  -5   0   0   -0.90    1.20
  -5   0   0    0.40    1.70
   5   0   0    1.00    1.60
  -5   0   0    0.10    1.30
  -6   0   0  600.74   31.60
  -6   0   0  615.04   31.60
  -6   0   0  594.64   31.80
  -6   0   0  608.04   31.90
   6   0   0  534.55   31.90
   6   0   0  617.84   31.90
  -7   0   0    0.10    3.80
   7   0   0    0.10    2.50
   7   0   0    1.30    2.20
  -7   0   0    1.40    1.80
  -7   0   0    0.30    1.80
   8   0   0   11.70    3.30
  -8   0   0    7.50    2.20
  -8   0   0   10.60    2.90
   8   0   0   13.20    3.00
  -8   0   0    9.40    2.20
  -8   0   0    4.90    2.10
  -9   0   0    1.30    2.10
   9   0   0   -0.10    3.50
  -9   0   0    1.50    2.90
  -9   0   0   -2.70    1.90
  -9   0   0   -0.90    2.40
   9   0   0    2.60    3.50
 -10   0   0    0.90    2.00
 -10   0   0    2.50    3.20
 -10   0   0   -1.10    2.70
 -10   0   0   -0.80    2.00
 -11   0   0   -3.00    2.60
  11   0   0    2.00    3.80
 -11   0   0    0.80    1.70
 -11   0   0   -2.80    2.70
 -12   0   0    0.90    2.90
  12   0   0    4.80    3.80
  13   0   0    5.80    4.50
 -13   0   0   -1.40    2.90
 -13   0   0   -4.10    2.90
  14   0   0   29.30    5.90
 -14   0   0   19.20    4.10
  15   0   0    9.60    5.70
 -15   0   0    2.90    3.70
  -2  -1   0  527.65   27.10
  -2   1   0  518.85   27.30
  -2   1   0  516.45   27.40
   2  -1   0  534.15   27.40
  -2   1   0  493.95   27.30
   2  -1   0  511.25   27.40
   2  -1   0  512.75   27.50
   3  -1   0 2300.17  120.39
  -3   1   0 2258.57  120.39
  -3   1   0 2339.07  120.39
   4  -1   0  227.98   12.40
   4  -1   0  235.28   12.50
  -4   1   0  208.68   12.30
   4  -1   0  229.98   12.60
  -4  -1   0  213.08   12.00
  -4  -1   0  217.08   12.10
  -4   1   0  217.48   12.40
  -4  -1   0  226.48   11.80
  -4   1   0  219.08   12.30
   4   1   0  234.38   12.10
   5   1   0 1323.17   75.09
   5  -1   0 1284.37   75.39
   5  -1   0 1373.86   75.49
  -5  -1   0 1479.45   74.89
  -5   1   0 1513.45   75.49
  -5  -1   0 1479.75   75.19
   5   1   0 1426.26   75.39
   5  -1   0 1540.25   75.49
  -5   1   0 1479.15   75.29
  -5   1   0 1397.96   75.39
  -5  -1   0 1408.26   75.09
  -5   1   0 1479.35   75.29
   6  -1   0   56.39    4.30
  -6  -1   0   49.80    3.90
   6  -1   0   41.50    4.40
  -6  -1   0   46.60    3.80
  -6   1   0   59.99    4.10
  -6   1   0   55.39    4.20
  -6  -1   0   53.29    3.20
   6   1   0   46.80    3.90
  -7   1   0  166.78   10.20
  -7  -1   0  166.78    9.80
   7  -1   0  161.68   10.60
  -7  -1   0  181.18    9.20
  -7   1   0  171.28   10.30
  -7  -1   0  177.98    9.20
  -7  -1   0  172.68   10.00
   7   1   0  149.19   10.00
   7   1   0  165.68   10.00
  -7   1   0  182.18   10.00
  -8   1   0   38.60    4.00
  -8  -1   0   26.30    5.20
  -8   1   0   35.90    4.50
   8  -1   0   30.80    4.30
   8   1   0   38.10    4.30
   8   1   0   36.00    4.10
  -8  -1   0   36.00    2.50
   8  -1   0   38.50    4.90
  -8   1   0   38.10    4.90
  -8   1   0   44.80    4.00
  -9   1   0   63.09    5.20
  -9   1   0   60.29    6.00
   9   1   0   53.29    6.20
  -9   1   0   68.79    5.20
  -9  -1   0   51.29    4.90
   9   1   0   52.19    5.40
  -9  -1   0   67.59    5.20
  -9   1   0   51.29    5.50
   9  -1   0   50.39    6.70
 -10   1   0    7.00    2.90
 -10   1   0    9.40    2.90
 -10  -1   0    9.10    3.10
 -10   1   0   10.00    2.90
  10  -1   0    0.60    4.30
 -10   1   0    4.30    3.40
 -10  -1   0    8.70    2.80
  10   1   0    9.50    3.90
  11   1   0    2.30    3.60
 -11  -1   0   11.60    2.90
 -11  -1   0    6.80    2.80
 -11   1   0    9.90    2.80
  11  -1   0    8.80    4.20
 -11   1   0    9.50    3.30
 -11   1   0   12.50    2.80
  12   1   0    7.40    4.10
 -12   1   0   11.30    2.80
 -12   1   0    7.70    3.50
 -12  -1   0   11.20    3.10
 -12   1   0    6.90    2.60
  12  -1   0    6.20    4.20
 -12  -1   0   10.70    3.10
 -12   1   0   10.90    3.60
 -13   1   0   -2.60    2.20
  13   1   0    6.10    4.50
 -13  -1   0   -1.00    2.90
  13  -1   0    5.10    5.00
 -13  -1   0    3.80    3.20
 -13   1   0    2.70    3.40
 -14  -1   0    2.30    3.10
 -14   1   0    1.10    3.30
  14   1   0    0.70    4.40
 -15  -1   0   14.00    3.90
 -15   1   0   15.20    4.30
  15  -1   0    9.20    6.00
   0  -2   0  728.43   37.00
   0  -2   0  679.53   36.90
   1  -2   0  211.08   11.50
   1  -2   0  210.68   11.50
  -1   2   0  221.28   11.70
  -1  -2   0  214.88   11.30
  -1   2   0  207.28   11.50
   1  -2   0  209.68   11.60
  -1   2   0  212.28   11.60
   2  -2   0 7867.01  443.36
  -2   2   0 7893.31  442.86
  -4   2   0   33.40    3.30
  -4  -2   0   37.60    2.50
   4  -2   0   39.00    3.40
  -4   2   0   41.30    3.60
   4   2   0   37.20    2.30
   4   2   0   35.70    2.40
   4  -2   0   42.80    3.90
  -4   2   0   38.50    3.70
   4  -2   0   35.00    4.20
  -4  -2   0   36.00    2.60
   5   2   0   16.20    2.00
   5  -2   0   15.30    2.60
   5  -2   0   12.80    3.10
   5  -2   0   15.80    4.80
  -5   2   0   13.70    2.60
  -5  -2   0   15.80    1.70
  -5   2   0   17.10    2.50
  -5  -2   0   14.50    1.60
   6  -2   0  369.86   20.20
  -6  -2   0  335.37   19.00
   6  -2   0  389.56   20.00
   6   2   0  355.96   19.10
   6   2   0  342.77   19.30
   6  -2   0  352.36   19.80
  -6  -2   0  357.66   19.10
  -6   2   0  354.06   19.70
  -6   2   0  345.27   19.40
  -6   2   0  345.97   19.40
  -7   2   0   36.10    4.00
  -7   2   0   43.00    4.40
   7  -2   0   37.60    4.60
  -7  -2   0   28.90    3.40
   7  -2   0   37.60    4.20
   7   2   0   27.20    3.50
  -7  -2   0   37.50    3.20
  -7   2   0   30.10    3.90
   7   2   0   34.50    3.30
  -7   2   0   31.10    3.70
   7  -2   0   38.40    4.90
  -8   2   0  142.99    8.60
  -8   2   0  113.29    8.90
  -8  -2   0  130.19    8.00
  -8  -2   0  127.09    8.00
   8   2   0  125.19    8.40
  -8   2   0  134.39    8.70
  -8   2   0  135.69    8.90
   8   2   0  147.59    8.30
   8  -2   0  126.59    9.20
   9   2   0   14.70    3.40
  -9   2   0   19.30    3.50
  -9  -2   0   12.20    3.00
  -9   2   0   16.30    3.40
   9  -2   0   14.50    4.90
  -9   2   0   18.70    4.00
 -10  -2   0   29.50    3.40
 -10   2   0   24.20    5.40
  10   2   0   22.30    3.70
  10   2   0   25.60    4.30
 -10  -2   0   25.50    3.30
 -10   2   0   21.30    4.20
 -10   2   0   26.50    4.20
 -10   2   0   26.50    3.80
  10  -2   0   21.50    4.90
 -11  -2   0   -1.00    2.30
 -11   2   0    7.90    3.40
  11   2   0   -3.60    3.40
 -11   2   0   -3.20    2.70
 -11   2   0   -5.10    2.80
 -11  -2   0   -1.20    2.30
  11  -2   0   -1.00    4.50
 -12   2   0    0.70    2.90
 -12  -2   0   -1.60    2.50
 -12   2   0    3.40    3.40
  12  -2   0   -2.60    4.20
  12   2   0    1.80    3.60
 -12   2   0    3.50    3.10
 -12  -2   0   -2.20    2.40
 -13  -2   0   -4.90    2.50
 -13  -2   0   -2.90    2.60
 -13   2   0   -2.50    4.50
  13   2   0    5.20    4.40
  13  -2   0    4.40    5.30
 -13   2   0    1.10    3.60
 -14  -2   0   20.50    3.60
  14  -2   0   20.40    6.10
 -14   2   0   17.80    4.40
  14   2   0    8.60    4.70
  15   2   0    8.00    5.30
  15  -2   0   -2.60    4.90
 -15   2   0    7.00    4.10
 -15  -2   0   10.90    5.50
   0   3   0    0.90    1.90
   0  -3   0    0.80    1.50
   0   3   0    0.50    1.20
   0   3   0    1.50    1.50
   0  -3   0    2.60    1.40
  -1  -3   0 6340.07  355.26
   1   3   0 6612.14  356.66
  -1   3   0 7121.19  366.16
   2  -3   0  582.14   32.40
  -2   3   0  632.44   32.60
   2  -3   0  593.44   32.50
  -2   3   0  602.34   32.40
  -2  -3   0  586.74   32.00
   2   3   0  661.83   32.00
   2  -3   0  603.24   32.60
  -2   3   0  613.34   32.60
   3   3   0   37.50    2.10
   3  -3   0   31.60    3.30
   3  -3   0   40.90    3.90
   3  -3   0   28.90    3.30
  -3   3   0   31.10    3.40
  -3   3   0   29.50    3.60
  -3  -3   0   34.00    2.10
  -3   3   0   36.10    3.70
   4  -3   0  698.03   35.70
   4  -3   0  657.63   35.50
  -4   3   0  668.03   35.50
  -4   3   0  651.63   35.40
  -4  -3   0  663.53   34.70
   4  -3   0  635.44   37.30
  -5   3   0   19.60    2.80
   5  -3   0   16.80    2.80
   5  -3   0   21.20    3.50
   5   3   0   14.70    1.40
  -5   3   0   16.50    3.00
   5   3   0   19.00    1.40
  -5  -3   0   18.60    1.80
   5  -3   0   16.10    3.30
  -5   3   0   20.50    3.00
  -5  -3   0   17.80    1.80
  -6   3   0  179.88   10.70
   6   3   0  172.28    9.70
   6  -3   0  182.48   11.20
   6  -3   0  198.58   11.20
   6  -3   0  175.88   10.70
  -6  -3   0  166.98    9.70
  -6  -3   0  171.18    9.70
  -6   3   0  178.08   11.30
  -6   3   0  174.38   10.80
   7   3   0   27.50    2.90
  -7   3   0   26.10    4.20
  -7  -3   0   28.80    2.70
  -7  -3   0   25.90    2.80
  -7   3   0   29.40    3.70
   7   3   0   26.40    3.30
  -7   3   0   38.60    4.40
   7  -3   0   35.10    4.50
  -7   3   0   25.50    3.80
   7  -3   0   26.40    4.30
   8   3   0    6.80    2.20
  -8  -3   0    7.10    1.90
  -8   3   0   12.00    3.40
   8  -3   0    6.10    4.00
  -8   3   0    6.70    3.10
  -8   3   0   10.80    3.40
  -8  -3   0    8.00    2.00
  -8   3   0   11.90    3.50
   8   3   0    8.30    2.50
  -9   3   0   29.00    4.50
  -9   3   0   29.40    4.50
  -9   3   0   21.30    6.00
   9   3   0   20.30    3.50
  -9  -3   0   23.90    2.80
   9  -3   0   27.20    5.40
  -9   3   0   23.30    3.90
  -9  -3   0   20.40    2.80
   9   3   0   29.70    3.50
  10   3   0   17.80    3.70
 -10   3   0   18.90    4.20
  10   3   0   22.80    3.40
 -10  -3   0   26.10    3.00
 -10  -3   0   23.80    2.90
 -10   3   0   19.50    4.00
  10  -3   0   28.80    5.90
 -10   3   0   23.50    4.20
 -11   3   0   73.39    6.70
  11   3   0   77.79    6.80
 -11   3   0   68.79    6.50
 -11  -3   0   75.79    6.00
  11  -3   0   82.59    9.00
 -11  -3   0   71.29    5.70
 -12  -3   0   -0.50    2.10
 -12   3   0    0.00    3.20
  12  -3   0    1.30    4.70
 -12  -3   0    3.30    2.30
 -12   3   0   -0.70    3.30
  13   3   0   55.29    6.10
 -13   3   0   43.90    5.10
  13  -3   0   44.00    7.30
 -13  -3   0   46.00    4.50
 -13   3   0   36.70    5.60
 -13  -3   0   49.90    4.70
 -14   3   0   21.50    4.70
 -14   3   0   23.90    4.20
  14  -3   0    9.40    5.60
  14   3   0   26.40    5.20
 -14  -3   0   13.80    3.00
  15  -3   0   32.60    7.00
 -15   3   0   27.80    4.10
  15   3   0   26.20    6.00
   0   4   0 8073.39  437.86
   1   4   0 1994.30  107.59
   1   4   0 1866.51  107.59
   1  -4   0 2092.29  107.89
   1  -4   0 2087.19  107.89
  -1   4   0 2137.09  107.99
   1   4   0 2214.28  107.59
  -1  -4   0 2061.69  107.69
  -1   4   0 1794.22  107.79
   1  -4   0 2094.99  107.79
  -1   4   0 2168.38  107.89
  -1  -4   0 2109.89  107.39
   2  -4   0  880.11   45.50
   2   4   0  858.51   44.70
   2  -4   0  843.62   45.40
  -2   4   0  857.81   45.30
  -2   4   0  914.21   45.40
   2   4   0  774.42   44.80
  -2   4   0  880.31   45.40
   2  -4   0  855.31   45.30
  -2  -4   0  847.02   44.90
   2   4   0  836.12   44.70
   3  -4   0  349.87   19.90
   3  -4   0  386.56   20.20
   3  -4   0  360.16   22.10
   3   4   0  374.26   19.30
  -3   4   0  355.36   20.00
  -3   4   0  373.76   20.10
  -3  -4   0  354.46   19.20
  -4   4   0   96.79    6.60
  -4   4   0   93.79    6.40
  -4   4   0   94.29    6.70
   4  -4   0   96.29    6.90
   4   4   0   98.69    5.20
   4  -4   0  103.39    7.00
   4  -4   0   92.99    6.40
  -4  -4   0   93.69    5.20
  -5  -4   0    1.90    0.60
  -5   4   0    0.10    3.00
  -5   4   0    0.00    2.40
   5  -4   0   -0.50    2.80
   5  -4   0    6.60    3.50
   5  -4   0    1.60    2.30
  -5   4   0    1.40    2.70
   6  -4   0    8.30    2.90
  -6   4   0    8.60    2.90
  -6   4   0   12.60    2.90
   6   4   0   10.10    1.10
   6  -4   0    9.40    3.70
  -6   4   0   11.40    3.20
   6   4   0    8.70    1.00
  -6  -4   0   10.80    1.20
   6  -4   0    3.80    2.70
   7   4   0   68.49    4.10
  -7  -4   0   56.59    3.80
   7  -4   0   65.99    6.60
   7  -4   0   73.79    7.00
   7   4   0   55.19    4.00
  -7   4   0   69.09    6.10
  -7  -4   0   55.89    3.80
   8   4   0    3.90    1.90
  -8  -4   0    3.40    1.50
  -8   4   0    2.30    3.50
   8  -4   0   10.50    4.80
   8   4   0    6.20    2.10
  -8  -4   0    6.70    1.60
   8  -4   0    8.20    4.00
  -8   4   0    5.30    3.10
  -8   4   0   10.50    3.50
  -9   4   0   17.30    4.40
   9   4   0   26.60    3.30
  -9   4   0   25.20    4.20
   9  -4   0   22.50    5.80
  -9  -4   0   20.50    2.40
   9   4   0   28.10    3.20
  -9   4   0   27.90    4.30
  -9  -4   0   25.10    3.00
  10   4   0   -1.50    2.80
 -10   4   0    1.90    3.40
 -10  -4   0   -2.00    1.60
  10  -4   0   -4.60    4.40
  10   4   0   -1.40    2.40
 -10  -4   0   -0.30    1.80
 -10   4   0    4.20    3.50
 -10   4   0    5.30    4.40
 -11   4   0   52.49    6.60
 -11  -4   0   44.00    3.90
 -11  -4   0   54.79    4.10
  11  -4   0   54.99    7.10
  11   4   0   42.00    4.90
 -11   4   0   61.39    6.30
  11   4   0   48.20    5.50
 -12   4   0   26.60    4.60
 -12   4   0   25.40    4.80
 -12  -4   0   26.00    3.10
  12   4   0   22.80    4.10
 -12  -4   0   24.20    2.80
  13   4   0   -2.80    3.30
 -13   4   0   -1.60    3.30
  13  -4   0   14.40    6.30
 -13   4   0    0.40    3.60
 -14   4   0   20.60    4.20
  14   4   0   18.00    4.70
  14  -4   0   16.10    6.10
 -14   4   0   17.00    4.50
  15  -4   0   -4.70    6.10
 -15   4   0   -1.70    4.40
 -15   4   0   10.40    4.10
  15   4   0    8.90    4.90
   0  -5   0   -0.90    1.70
   0   5   0    1.90    1.80
   0   5   0    2.90    1.80
   0   5   0    0.30    1.60
   0  -5   0    0.40    1.70
   0  -5   0   -0.90    1.50
  -1  -5   0   46.70    3.60
   1  -5   0   48.00    4.10
  -1  -5   0   48.40    3.20
  -1  -5   0   50.09    3.10
  -1   5   0   49.20    4.10
   1  -5   0   45.70    4.20
   1  -5   0   47.60    3.70
   1   5   0   48.70    3.70
  -1   5   0   47.80    4.10
  -1   5   0   39.30    4.00
   1   5   0   43.00    3.50
  -2   5   0   53.39    4.30
   2   5   0   45.10    3.30
  -2  -5   0   53.39    3.50
   2  -5   0   47.70    4.50
   2  -5   0   55.89    4.20
   2   5   0   46.90    3.40
   2   5   0   57.29    3.70
  -2   5   0   52.19    6.50
  -2   5   0   52.59    4.60
  -3   5   0  266.47   15.30
   3  -5   0  262.77   15.00
   3  -5   0  254.77   15.10
  -3   5   0  270.77   15.20
   3  -5   0  279.97   15.30
  -3  -5   0  253.37   14.20
   3   5   0  270.37   14.30
  -3   5   0  269.47   15.00
   4  -5   0    0.80    3.00
  -4   5   0    1.80    2.20
   4  -5   0   -1.60    2.70
  -4  -5   0    0.70    0.80
   4  -5   0    0.60    2.30
  -4   5   0    3.10    2.60
   4   5   0   -1.10    0.80
  -4   5   0   -1.60    2.30
   5  -5   0    4.00    3.50
  -5   5   0   11.20    2.90
  -5   5   0   10.50    3.00
   5  -5   0    9.70    2.80
  -5   5   0    4.90    2.60
   5  -5   0    5.20    3.30
   6  -5   0   51.29    6.10
  -6   5   0   44.40    5.90
   6  -5   0   62.09    6.30
  -6   5   0   49.70    5.70
   7   5   0   73.89    4.60
  -7   5   0   88.99    7.30
   7   5   0   79.79    4.60
   7  -5   0   85.19    8.00
  -7   5   0   82.19    7.30
   7  -5   0   90.99    8.00
   8   5   0   16.60    2.10
  -8   5   0   17.90    4.00
   8   5   0   24.40    2.70
  -8   5   0   15.70    3.90
   8  -5   0   10.50    5.40
   8  -5   0   20.30    4.90
  -8   5   0   17.10    4.40
  -9   5   0  198.88   14.30
   9   5   0  204.98   12.50
  -9   5   0  231.18   13.80
  -9   5   0  210.38   13.90
   9  -5   0  234.58   15.30
   9   5   0  241.88   12.50
 -10   5   0    6.10    3.70
 -10  -5   0    4.20    1.00
 -10   5   0    5.20    3.60
  10   5   0    5.80    2.30
  10   5   0    4.90    2.60
  10  -5   0    4.80    5.60
 -11  -5   0   -0.70    1.00
 -11   5   0   -1.50    3.30
 -11   5   0    0.70    4.00
  11  -5   0    8.80    5.70
  11   5   0   -1.30    2.60
 -12   5   0    6.30    4.00
  12   5   0    3.80    4.10
 -12  -5   0    0.30    1.00
  12  -5   0    1.50    5.90
 -12   5   0   -4.00    4.00
  12   5   0    0.10    3.00
  13   5   0    4.30    3.40
 -13   5   0    1.90    3.60
 -13   5   0    2.60    3.90
  13  -5   0    5.80    5.60
 -14   5   0    7.60    4.20
  14  -5   0    3.60    5.90
  14   5   0   -5.10    3.70
  15  -5   0    3.40    6.60
  15   5   0    0.80    4.40
   0   6   0  787.32   40.50
   0  -6   0  777.12   40.30
   0  -6   0  755.32   40.50
   0   6   0  713.53   40.40
   0   6   0  764.02   40.50
   0  -6   0  764.72   40.30
  -1  -6   0   20.70    2.20
   1  -6   0   21.00    2.80
  -1   6   0   21.60    2.80
   1   6   0   22.40    2.70
  -1   6   0   17.80    3.30
   1  -6   0   22.90    2.80
  -1  -6   0   19.00    2.50
   1   6   0   20.50    2.50
  -1   6   0   20.00    3.20
   1  -6   0   25.00    3.70
   1   6   0   21.20    2.40
  -1  -6   0   20.90    2.60
   2   6   0   40.30    3.50
  -2   6   0   40.10    4.20
  -2  -6   0   39.40    3.40
  -2   6   0   45.30    4.50
   2  -6   0   36.50    3.80
   2   6   0   43.20    3.40
   2  -6   0   32.00    4.20
   2  -6   0   44.50    4.60
  -2   6   0   37.00    4.40
   2   6   0   39.20    4.20
  -3   6   0  172.68   10.50
   3   6   0  164.68    9.60
   3  -6   0  169.18   11.00
   3   6   0  165.98    9.50
   3   6   0  171.88    9.40
  -3   6   0  181.78   10.80
  -3  -6   0  162.98    9.60
  -3   6   0  173.98   10.70
   3  -6   0  191.68   10.90
  -4   6   0  408.56   21.90
   4  -6   0  367.86   21.50
  -4   6   0  381.16   21.60
   4   6   0  387.16   20.60
  -4   6   0  390.86   21.70
   4  -6   0  389.66   21.90
  -4  -6   0  377.16   20.50
   4  -6   0  393.76   21.80
  -5   6   0   13.80    3.80
   5  -6   0   26.20    5.20
  -5   6   0   20.40    4.20
   5  -6   0   26.10    4.30
   6  -6   0  113.29    8.80
   6  -6   0  112.39    8.90
  -6   6   0  104.89    8.40
  -6   6   0  100.79    8.00
  -7   6   0    4.30    3.90
  -7   6   0    2.80    3.50
   7  -6   0   -6.40    4.50
   7  -6   0   14.80    4.70
   8  -6   0   12.60    4.10
  -8   6   0   18.70    4.50
  -8   6   0   11.40    4.20
   8  -6   0   21.00    5.90
  -8   6   0   22.80    4.80
   8   6   0   15.20    1.80
  -9   6   0    0.50    3.70
   9   6   0    6.40    1.90
   9   6   0    6.00    1.80
   9  -6   0    8.20    6.20
   9  -6   0   11.60    4.80
  -9   6   0   13.80    4.40
 -10   6   0   19.00    4.60
 -10   6   0   22.70    4.90
  10  -6   0   24.40    6.00
  10   6   0   23.00    2.60
  10   6   0   16.90    2.60
  11   6   0   -2.10    1.90
  11  -6   0    1.80    5.10
  11   6   0   -3.10    2.30
 -11   6   0   -3.90    3.70
 -11   6   0    8.20    3.80
  12   6   0   15.60    2.80
 -12   6   0   14.20    4.40
 -12   6   0   24.90    5.50
  12   6   0   14.00    3.30
  12  -6   0   15.10    6.10
  13  -6   0   25.60    7.00
  13   6   0   19.70    3.90
 -13   6   0   16.20    4.70
 -13   6   0   25.70    5.10
  14  -6   0    5.70    5.90
 -14   6   0    3.10    4.30
 -14   6   0   -0.90    3.90
   0  -7   0   -0.20    2.20
   0  -7   0    3.20    1.90
   0   7   0    3.70    2.20
   0   7   0    2.50    2.50
   0  -7   0    0.00    2.20
   0   7   0    2.80    2.60
   1  -7   0 1011.30   54.39
  -1  -7   0 1047.50   54.49
  -1  -7   0 1008.00   54.29
   1   7   0  945.51   54.19
   1  -7   0 1024.50   54.59
  -1   7   0 1039.60   54.59
   1   7   0 1048.10   54.39
   1   7   0  958.70   54.19
  -1   7   0 1108.79   55.09
   1  -7   0 1053.89   54.29
   2  -7   0    0.60    2.70
   2   7   0    2.70    1.80
  -2   7   0    2.50    2.60
   2  -7   0   -0.40    2.50
  -2   7   0    0.00    2.70
   2   7   0    5.00    2.10
   2  -7   0   -2.00    2.80
  -2  -7   0    1.80    2.00
   2   7   0   -3.10    1.90
  -2   7   0   -0.40    2.70
  -3  -7   0    1.00    1.70
   3   7   0    1.70    1.80
   3  -7   0    3.00    3.20
   3   7   0    1.30    1.70
  -3   7   0    0.60    2.90
   3  -7   0   -1.20    3.10
   3  -7   0   -1.10    2.70
  -3   7   0   -1.40    2.70
  -3   7   0    0.70    3.00
   3   7   0   -1.30    1.80
  -4   7   0  250.97   14.80
   4   7   0  225.88   13.70
  -4   7   0  248.88   14.60
   4   7   0  240.58   13.10
  -4  -7   0  232.68   13.20
   4  -7   0  253.27   14.90
   4   7   0  253.07   13.30
  -5   7   0    2.20    3.60
   5  -7   0    7.00    3.90
  -5   7   0    4.20    3.00
   5   7   0    2.90    1.10
   5  -7   0    5.00    4.20
  -6   7   0   20.70    4.50
   6  -7   0   23.60    5.30
  -6   7   0   32.20    5.00
   6  -7   0   36.10    5.50
   7  -7   0    2.10    4.50
  -7   7   0   -3.60    4.00
   7  -7   0    4.30    5.30
  -7   7   0    3.50    3.80
   8  -7   0   54.59    7.50
  -8   7   0   58.09    6.80
   8  -7   0   49.99    6.80
  -8   7   0   62.69    7.00
   9  -7   0  165.38   12.60
  -9   7   0  170.28   11.10
   9   7   0  161.68    8.70
   9   7   0  144.69    8.60
   9  -7   0  132.39   11.60
  -9   7   0  156.88   11.20
 -10   7   0   -2.70    3.50
 -10   7   0   -3.10    3.60
  10   7   0   -0.60    1.60
  11  -7   0    6.70    6.20
  11   7   0    8.40    2.40
 -11   7   0    9.90    4.40
 -11   7   0    6.00    4.60
  11   7   0    5.40    2.00
  12  -7   0   32.70    6.90
 -12   7   0   31.00    5.60
  12   7   0   20.90    3.40
 -12   7   0   33.50    6.10
 -13   7   0    2.70    4.00
 -13   7   0   -0.50    4.60
  13  -7   0   -1.00    5.60
  13   7   0   -4.50    2.70
 -14   7   0    8.90    5.10
  14  -7   0    9.40   10.80
   0  -8   0  245.48   13.70
   0  -8   0  243.48   13.90
   0   8   0  222.98   14.00
   0  -8   0  245.18   14.30
   0   8   0  259.37   14.20
  -1  -8   0  109.79    7.20
   1  -8   0  106.49    7.70
   1  -8   0  113.19    7.30
   1   8   0  107.49    7.10
   1   8   0   97.59    7.20
  -1   8   0  108.09    7.70
   1  -8   0  109.49    7.60
   1   8   0  120.39    7.40
  -1  -8   0  108.19    6.60
  -1   8   0  105.99    7.70
   2   8   0  168.68    9.60
  -2   8   0  158.38   10.30
  -2   8   0  138.69    9.90
   2  -8   0  158.08    9.70
   2  -8   0  169.48   10.10
  -2  -8   0  153.68    9.40
   2   8   0  155.18    9.40
   2  -8   0  159.58   10.40
   2   8   0  139.39    9.40
  -2   8   0  170.98   11.10
   3   8   0   38.50    3.90
   3  -8   0   42.10    4.70
   3   8   0   37.60    4.00
   3  -8   0   41.20    5.60
   3  -8   0   45.70    5.80
  -3   8   0   48.80    5.40
  -3   8   0   45.20    5.80
  -3  -8   0   38.50    4.00
   3   8   0   42.30    4.10
  -4   8   0  175.18   11.70
   4  -8   0  182.48   11.60
   4   8   0  154.48    9.70
   4   8   0  169.18    9.90
  -4   8   0  191.68   11.40
   4   8   0  166.88   10.60
   4  -8   0  179.18   11.70
  -4  -8   0  160.88    9.70
  -5   8   0   37.30    5.00
   5   8   0   39.20    3.10
   5  -8   0   34.20    5.50
  -5   8   0   26.60    5.30
   5  -8   0   33.20    5.60
   5   8   0   37.00    3.00
  -6   8   0  357.66   21.80
   6  -8   0  390.76   22.10
   6  -8   0  356.06   22.00
  -6   8   0  368.76   21.50
   7  -8   0    5.40    5.00
  -7   8   0    7.70    4.20
   7  -8   0    3.10    5.40
  -8   8   0   33.50    5.30
   8  -8   0   23.90    4.80
  -8   8   0   30.60    5.20
   8  -8   0   36.50    6.70
  -9   8   0    8.60    4.30
  -9   8   0   -2.20    3.80
   9  -8   0    4.00    6.50
   9  -8   0    3.10    4.70
  10  -8   0    7.20    5.70
 -10   8   0    3.50    4.20
 -10   8   0   -3.20    4.50
  11   8   0   -0.10    1.60
 -11   8   0   -4.20    4.00
  11  -8   0   -7.40    5.20
 -12   8   0   -1.90    4.40
  12   8   0    3.90    2.30
  12  -8   0   -0.50    5.50
 -12   8   0   -8.60    3.90
  13  -8   0   15.10    7.00
  14  -8   0   -7.60    6.80
 -14   8   0    1.60    4.60
   0  -9   0   -4.40    2.80
   0   9   0   -3.20    2.80
   0  -9   0    1.50    2.40
   0   9   0   -0.60    3.30
   0   9   0    1.20    3.10
   0  -9   0    2.60    2.80
   1   9   0  321.47   19.20
  -1  -9   0  378.36   19.20
  -1  -9   0  341.77   18.60
  -1  -9   0  339.87   19.20
   1  -9   0  334.77   19.40
  -1   9   0  347.77   19.60
   1   9   0  297.37   19.60
   1  -9   0  344.87   19.80
   1  -9   0  351.06   19.10
  -1   9   0  322.87   19.60
   1   9   0  373.36   19.50
   2  -9   0   59.59    5.70
   2   9   0   59.79    5.30
  -2   9   0   48.40    5.90
   2   9   0   60.99    5.50
   2   9   0   61.19    5.60
  -2   9   0   67.09    6.60
   2  -9   0   58.39    6.40
   2  -9   0   53.19    6.60
  -2  -9   0   53.39    5.20
  -3  -9   0    9.10    2.60
   3   9   0    5.50    2.60
   3  -9   0    7.70    4.20
  -3   9   0    9.10    5.00
   3   9   0    7.90    2.80
  -3   9   0   10.70    4.00
   3   9   0    7.90    2.80
  -4   9   0    3.30    3.80
   4  -9   0    2.00    4.30
  -4  -9   0    1.90    2.10
   4   9   0    8.80    2.50
   4  -9   0    7.10    4.50
  -4   9   0    7.00    4.30
   4   9   0    8.20    2.40
   4   9   0    3.10    2.30
   5   9   0    3.70    1.90
   5  -9   0   -0.40    3.50
   5   9   0    2.40    2.10
  -5   9   0   -2.60    4.00
   5  -9   0   -2.50    4.40
  -5   9   0   -1.40    3.80
   6  -9   0   15.40    5.40
   6  -9   0   -3.20    4.70
   6   9   0    6.10    1.80
   6   9   0    6.10    1.70
  -6   9   0    0.90    4.10
   7  -9   0    5.20    5.00
   7   9   0   11.40    1.40
   7   9   0   12.10    1.40
   7  -9   0   21.20    5.90
  -7   9   0   17.30    4.70
   8  -9   0   12.40    5.50
  -8   9   0    3.30    4.20
   8  -9   0    5.80    4.70
  -8   9   0    5.70    4.20
  -9   9   0   15.00    4.90
  -9   9   0   19.60    4.90
   9  -9   0   17.70    6.20
   9  -9   0   20.00    5.30
  10  -9   0   17.90    6.70
 -10   9   0   14.50    5.00
 -11   9   0   14.10    5.30
  11   9   0    9.00    1.80
 -11   9   0    1.80    4.60
  11  -9   0    1.40    5.70
 -12   9   0   11.10    4.90
  12  -9   0    7.50    6.20
  13  -9   0    7.70    7.60
 -13   9   0    2.40    5.10
   0 -10   0  540.75   29.80
   0  10   0  522.05   29.70
   0  10   0  529.25   29.60
   0 -10   0  551.04   29.20
   0 -10   0  535.55   29.00
  -1 -10   0   27.70    4.40
  -1  10   0   40.10    5.30
   1 -10   0   28.20    4.80
   1  10   0   30.00    4.40
  -1 -10   0   35.60    3.90
  -1  10   0   30.40    4.70
   1 -10   0   38.30    4.80
   1  10   0   29.30    4.40
   1  10   0   32.20    4.70
   2  10   0  191.08   12.30
   2 -10   0  187.08   12.40
  -2 -10   0  196.78   12.10
   2 -10   0  210.08   13.20
  -2  10   0  232.98   13.20
   2  10   0  200.78   12.40
  -2  10   0  211.78   17.70
   2  10   0  182.78   12.20
   2 -10   0  198.58   13.40
  -3 -10   0   53.49    5.30
  -3  10   0   61.09    7.10
   3  10   0   62.59    5.80
   3 -10   0   75.59    7.70
  -3  10   0   61.59    7.30
   3  10   0   61.69    5.60
   3  10   0   52.49    5.40
   3 -10   0   51.69    6.40
   4  10   0    5.30    2.70
   4 -10   0    7.60    5.10
  -4  10   0    5.70    4.40
   4  10   0    5.70    2.60
   4 -10   0    9.30    4.80
  -4 -10   0   -0.20    2.30
   5  10   0    9.60    2.30
   5  10   0   10.90    2.50
   5  10   0    7.90    2.00
  -5  10   0    4.20    4.40
   5 -10   0   11.60    5.10
   5 -10   0   20.20    5.50
   5  10   0   11.80    2.60
   6  10   0   36.30    2.40
   6 -10   0   46.60    6.50
   6  10   0   35.70    2.40
  -6  10   0   43.30    5.90
   6 -10   0   50.99    6.50
  -7  10   0   27.30    5.40
   7  10   0   27.00    2.70
   7 -10   0   25.10    5.90
   7 -10   0   20.20    5.90
   7  10   0   26.80    2.80
   8 -10   0   -2.10    4.80
  -8  10   0    0.50    4.30
  -8  10   0    6.80    4.60
   8 -10   0    5.90    5.60
   8  10   0    4.70    1.20
  -9  10   0    7.30    5.20
   9 -10   0    5.60    6.00
 -10  10   0    2.10    4.50
 -10  10   0   -0.50    4.30
  10 -10   0    5.70    6.30
  11 -10   0   -3.20    5.90
 -11  10   0    3.60    4.70
 -12  10   0    5.30    5.30
   0  11   0   -5.50    4.00
   0  11   0    3.00    4.10
   0 -11   0   -1.20    2.80
   0 -11   0   -1.10    3.50
   0 -11   0   -1.00    3.20
  -1  11   0  167.78   12.70
   1  11   0  189.88   12.20
   1  11   0  174.78   11.60
   1 -11   0  177.68   11.10
   1 -11   0  171.68   11.90
  -1  11   0  170.58   12.20
  -1 -11   0  176.98   11.60
   1 -11   0  177.18   11.80
  -1 -11   0  169.18   10.20
  -2 -11   0   21.50    3.90
   2 -11   0   20.00    5.20
   2  11   0   19.80    4.10
   2 -11   0   19.70    4.90
  -2  11   0   18.70    4.80
  -2  11   0   20.60    4.80
   2  11   0   20.30    4.40
  -3  11   0   -0.80    4.00
   3 -11   0    4.10    4.70
   3 -11   0   -0.70    4.20
  -3 -11   0   -0.70    2.80
   3  11   0    2.80    3.20
   3  11   0    1.60    3.20
   3  11   0   -4.50    2.70
   4  11   0    7.20    2.80
  -4  11   0   -0.40    4.10
   4  11   0   -4.20    3.80
   4 -11   0    0.60    4.40
   4 -11   0   -5.60    4.30
   5  11   0   11.50    2.70
   5  11   0   11.30    2.20
   5 -11   0    7.70    5.00
   5  11   0   11.10    2.40
  -5  11   0    8.10    5.00
   5 -11   0   18.30    5.20
   5  11   0    8.50    2.70
   6 -11   0    2.80    4.90
   6  11   0   11.70    1.60
   6 -11   0    9.90    5.20
   6  11   0    9.10    2.40
  -6  11   0   19.40    6.10
   6  11   0   12.20    2.40
   6  11   0   10.00    1.40
   7 -11   0   79.39    8.90
  -7  11   0   57.79    7.70
   7  11   0   69.99    5.10
   7 -11   0   67.79    8.20
   7  11   0   79.29    5.20
   8  11   0    1.70    1.70
  -8  11   0    7.50    4.80
   8 -11   0   -3.80    8.80
   8 -11   0   -2.00    5.40
   8  11   0    0.30    1.40
   9 -11   0    3.20    5.80
  -9  11   0   -2.20    4.60
  -9  11   0    7.00    5.40
  10 -11   0    7.30    6.30
 -10  11   0    3.70    4.70
  11 -11   0    5.70    6.90
 -11  11   0   -0.60    4.80
  12 -11   0   12.10    7.30
   0 -12   0   28.80    4.70
   0 -12   0   37.00    4.40
   0  12   0   38.10    5.40
   0 -12   0   27.20    4.20
   0  12   0   31.60    5.40
  -1 -12   0    2.10    3.60
   1  12   0    1.40    4.10
  -1 -12   0   -2.50    3.20
  -1  12   0    0.10    3.90
   1 -12   0   -7.90    6.60
   1 -12   0   -4.00    3.00
   1  12   0    2.20    3.90
  -1  12   0    7.10    4.10
   2 -12   0   50.49    6.00
   2  12   0   49.40    5.60
   2 -12   0   49.00    6.20
  -2 -12   0   53.29    5.70
  -2  12   0   47.70    6.10
   3  12   0    5.30    3.40
   3  12   0    5.30    3.50
   3 -12   0    8.70    4.70
  -3  12   0    1.50    4.10
   3 -12   0   11.20    4.50
   4 -12   0   22.10    5.50
   4  12   0   16.70    3.50
   4 -12   0   12.50    5.30
   4  12   0   22.40    3.80
  -4  12   0   15.50    5.20
   4  12   0   21.60    3.60
   4  12   0   21.90    3.30
   5  12   0    5.90    2.20
   5  12   0    7.70    2.70
   5 -12   0    6.20    5.50
   5  12   0    2.30    2.70
   5  12   0    5.10    2.50
   5 -12   0    5.70    5.00
   6  12   0    4.90    1.40
  -6  12   0    3.30    4.30
   6 -12   0   12.80    5.60
   6  12   0    6.00    2.90
   6  12   0    7.60    2.60
  -6  12   0   -0.40    4.20
   6  12   0    4.20    1.70
   7 -12   0    2.30    5.30
  -7  12   0    4.50    4.80
   7  12   0    3.40    2.10
   7  12   0    1.20    2.10
   8 -12   0    2.50    5.70
   8 -12   0   -5.10    5.00
  -8  12   0    1.90    4.80
  -8  12   0    2.80    4.80
   8  12   0    3.00    1.70
  -9  12   0   -1.50    4.60
   9 -12   0   10.40    6.90
 -10  12   0   -6.10    4.50
  10 -12   0    9.60    7.20
  11 -12   0    0.20    6.60
 -11  12   0   12.40    6.20
   0  13   0   -1.20    3.50
   0 -13   0    2.00    2.60
   0 -13   0    1.10    3.20
   0  13   0   -3.10    3.50
   0 -13   0    4.10    4.90
   1  13   0   45.90    6.10
   1 -13   0   62.19    6.90
   1 -13   0   52.99    5.70
  -1  13   0   71.59    8.00
   1  13   0   67.69    7.10
  -1 -13   0   48.50    6.00
   1 -13   0   60.39    8.30
   2 -13   0   32.70    6.00
   2  13   0   29.20    4.90
   2  13   0   31.40    4.90
   2 -13   0   26.20    5.30
  -2 -13   0   29.90    4.50
  -2  13   0   40.00    6.20
   3 -13   0    7.90    4.90
   3 -13   0    6.90    4.80
   3  13   0    2.00    3.60
   3  13   0    3.20    3.50
   3  13   0    1.70    3.10
  -3  13   0    0.80    4.40
   4 -13   0   35.30    6.00
   4  13   0   25.30    3.90
   4  13   0   20.10    3.50
   4  13   0   27.90    4.40
   4 -13   0   30.70    5.90
  -4  13   0   29.80    7.00
   5 -13   0   28.00    6.10
   5  13   0   21.70    4.20
   5 -13   0   24.10    6.30
   5  13   0   18.80    3.70
   5  13   0   24.00    3.90
  -5  13   0   23.00    5.40
  -5  13   0   13.30    5.20
   6  13   0    4.50    1.90
  -6  13   0   -2.10    4.60
   6 -13   0   -6.10    5.80
   6  13   0    1.20    2.60
   6 -13   0   -5.20    5.50
  -6  13   0   -2.20    4.30
   6  13   0    1.60    1.50
   7 -13   0   -4.70    6.00
   7 -13   0   -7.30    4.70
  -7  13   0    9.00    5.30
  -7  13   0   -1.30    4.30
   7  13   0   -3.20    2.10
   8  13   0   -0.10    1.90
  -8  13   0   -2.40    4.40
   8 -13   0    2.50    6.00
   9 -13   0   -1.30    6.80
  -9  13   0    0.70    5.30
 -10  13   0   -3.70    5.10
   0 -14   0    9.90    3.30
   0 -14   0    5.00    3.80
   0 -14   0    6.20    2.80
   0  14   0    7.70    5.00
   1 -14   0   11.70    3.60
   1  14   0    9.50    4.30
  -1 -14   0   13.60    4.20
   1  14   0    6.80    4.20
   1 -14   0    9.80    4.10
  -1  14   0   13.80    5.20
   1  14   0    8.60    4.60
   1 -14   0   14.60    4.70
   2 -14   0   29.10    5.30
  -2  14   0   19.50    6.10
   2  14   0   30.20    5.20
   2 -14   0   18.00    5.30
   2  14   0   27.40    4.70
   2  14   0   25.40    4.50
  -3  14   0   25.00    5.90
  -3  14   0   29.70    5.90
   3 -14   0   43.00    6.10
   3  14   0   40.00    5.30
   3  14   0   27.80    4.50
   3  14   0   33.30    4.50
   3 -14   0   27.40    5.80
   4 -14   0   10.60    5.10
   4  14   0    1.10    3.40
   4 -14   0    3.40    5.00
  -4  14   0   -0.50    4.10
  -4  14   0   -2.20    5.20
   4  14   0    0.10    2.60
   4  14   0   -4.40    2.80
  -5  14   0   17.60    5.30
  -5  14   0   18.20    5.80
   5 -14   0    9.50    5.70
   5  14   0   16.70    3.30
   5  14   0   20.10    2.90
   5 -14   0   13.20    5.70
  -6  14   0    7.00    5.20
   6 -14   0    0.30    5.50
   6  14   0    2.00    2.80
  -6  14   0    1.30    5.20
   6  14   0   -0.10    1.50
   6 -14   0    3.30    5.20
  -7  14   0    6.70    5.20
   7  14   0    0.80    2.50
   7 -14   0   -2.50    5.80
   8 -14   0   14.00    6.40
  -8  14   0  -11.00    4.40
  -9  14   0    6.20    6.10
   0 -15   0    0.80    2.70
   0 -15   0   -1.20    3.70
   0  15   0    6.20    4.30
   0  15   0    1.70    4.80
   1 -15   0   18.60    4.90
   1  15   0   25.20    5.50
   1 -15   0   22.80    5.40
  -1  15   0   20.80    5.10
  -1  15   0   26.20    7.10
   1  15   0   30.40    5.10
   2 -15   0   -5.90    4.20
  -2  15   0    6.50    5.30
   2 -15   0    5.10    4.90
   2  15   0   -1.10    4.50
   2  15   0    8.00    4.50
   2  15   0    3.30    3.40
  -2  15   0   -3.40    4.00
   3 -15   0    2.20    5.70
   3  15   0   -2.20    3.20
   3 -15   0   -2.50    4.70
  -3  15   0   -1.40    4.90
  -3  15   0    8.50    5.80
   3  15   0    0.90    3.10
   3  15   0   -5.10    3.60
  -4  15   0    0.20    5.20
   4 -15   0    6.80    4.90
   4  15   0    0.30    3.60
   4  15   0   -2.40    2.70
  -4  15   0   12.10    5.30
   4  15   0    4.10    3.50
  -5  15   0    3.80    5.00
  -5  15   0    4.00    5.20
   5 -15   0    4.40    5.30
   5  15   0    1.60    3.40
   5  15   0   -1.30    2.30
  -6  15   0    6.50    5.90
   6  15   0    1.00    3.30
   6 -15   0    5.90    5.30
   7 -15   0   -4.80    5.30
   8 -15   0   -6.50    6.70
  -8  15   0   -4.10    6.20
   0  16   0    2.40    5.10
   0  16   0    4.40    4.20
  -1  16   0    2.00    4.60
   1  16   0    6.00    3.80
  -1  16   0    5.70    4.80
   2  16   0    4.50    4.40
   2 -16   0    6.00    4.50
   2  16   0    8.00    3.70
  -2  16   0   12.00    6.10
  -2  16   0    6.30    5.40
   3  16   0   -1.50    3.20
  -3  16   0    0.00    4.90
   3  16   0    4.00    4.10
   3 -16   0    8.80    5.20
  -3  16   0    4.30    5.20
   4  16   0   -4.00    3.60
   4 -16   0    0.00    5.00
  -4  16   0   -2.40    5.10
   4  16   0   -0.40    2.90
   5 -16   0   -1.70    5.60
  -5  16   0   -1.40    5.00
   5  16   0    2.70    3.50
   6 -16   0    6.70    6.20
  -6  16   0    0.90    6.10
   0  17   0    6.00    4.10
   0  17   0   -2.00    4.60
  -1  17   0   -5.20    5.10
  -1  17   0   -6.70    4.40
   1  17   0    2.40    4.20
   1  17   0   -5.90    4.80
  -2  17   0    7.40    4.90
   2  17   0   10.50    5.10
   2 -17   0    7.30    4.80
   2  17   0    2.00    3.60
  -2  17   0   -2.10    5.40
   3 -17   0    9.40    5.40
  -3  17   0   -5.10    4.70
   3  17   0   -0.60    3.20
   4  17   0   11.80    5.00
   4 -17   0   15.20    6.10
   2   0  -1 1859.51  107.39
  -2   0  -1 1945.91  107.49
   2   0   1 1881.01  107.89
  -2   0   1 1901.81  107.09
  -3   0  -1   20.60    2.40
  -3   0   1   16.50    2.10
   3   0  -1   21.60    2.30
  -3   0  -1   19.90    2.10
  -3   0   1   16.50    2.00
   3   0  -1   18.40    2.20
  -3   0   1   15.40    1.90
   3   0   1   22.30    2.60
  -3   0  -1   18.80    2.20
  -3   0   1   15.70    2.00
  -4   0   1   36.30    3.20
  -4   0   1   34.60    2.70
   4   0   1   32.50    3.00
  -4   0  -1   26.80    2.90
   4   0   1   40.80    3.20
   4   0  -1   30.40    3.10
   4   0  -1   34.50    2.90
   4   0   1   31.00    2.90
  -5   0   1    3.50    1.40
   5   0   1    1.00    1.60
  -5   0   1    2.80    1.70
  -5   0  -1    1.40    1.40
  -5   0  -1    5.60    1.50
   5   0   1    3.00    1.80
  -5   0   1    1.70    1.60
   5   0  -1    3.50    1.70
   5   0  -1    3.40    1.90
   5   0   1    2.40    1.80
  -5   0   1    1.90    1.50
  -5   0  -1    2.80    1.50
   6   0   1   25.90    3.10
   6   0  -1   24.30    3.20
  -6   0   1   29.40    2.90
  -6   0   1   32.90    2.90
  -6   0   1   27.30    3.20
  -6   0  -1   33.20    2.90
  -6   0   1   29.50    3.30
  -6   0  -1   32.20    3.40
  -6   0  -1   30.30    2.80
   6   0  -1   28.90    3.30
   6   0   1   26.40    3.20
  -6   0  -1   27.80    2.90
   6   0   1   27.30    3.30
  -7   0   1  175.78    9.80
  -7   0  -1  165.68   10.30
   7   0   1  185.88   10.20
   7   0   1  162.18   10.30
  -7   0  -1  173.58    9.70
   7   0  -1  182.78   10.20
  -7   0   1  166.38   10.20
  -7   0  -1  173.48    9.70
   7   0  -1  147.79   10.20
  -7   0   1  163.98   10.10
   8   0  -1   42.20    4.70
  -8   0   1   48.70    4.10
  -8   0   1   49.99    4.10
  -8   0   1   54.19    5.00
  -8   0  -1   43.00    4.50
  -8   0   1   46.40    4.30
  -8   0  -1   46.70    4.00
   8   0   1   53.09    5.30
  -8   0  -1   48.30    4.00
   8   0  -1   48.90    5.40
   8   0   1   46.90    4.50
  -8   0  -1   50.79    4.80
  -9   0  -1   34.00    4.00
  -9   0   1   27.20    3.80
  -9   0  -1   30.80    3.50
  -9   0  -1   30.80    3.50
   9   0  -1   31.20    4.40
   9   0   1   27.20    4.50
  -9   0   1   38.30    3.60
   9   0  -1   27.00    4.90
  -9   0  -1   36.20    4.20
  -9   0   1   24.80    3.70
  -9   0   1   37.80    3.70
   9   0   1   39.10    5.40
 -10   0  -1    0.60    2.10
 -10   0   1    3.40    3.10
  10   0   1    5.50    4.60
 -10   0   1    2.90    2.90
 -10   0   1    5.00    2.10
 -10   0   1    4.40    2.20
 -10   0  -1    0.70    2.70
 -10   0  -1    5.70    2.20
 -10   0  -1    2.30    3.00
 -11   0  -1   -5.50    2.60
  11   0  -1    4.40    4.10
  11   0   1   -1.10    3.80
 -11   0  -1    0.90    2.70
 -11   0   1   -4.60    2.60
 -11   0  -1    0.20    1.60
 -11   0   1   -0.90    2.60
 -11   0   1   -0.30    1.70
 -12   0  -1    8.10    3.30
  12   0  -1   11.70    4.40
 -12   0   1   -0.50    3.00
  12   0   1    7.00    4.30
 -12   0   1    3.30    3.40
 -12   0  -1    6.20    3.00
  13   0   1    6.10    4.80
 -13   0  -1    1.90    3.10
  13   0  -1    4.90    4.70
 -13   0  -1    7.50    3.30
 -13   0   1    2.90    3.30
 -13   0   1    1.90    3.70
 -14   0  -1   -3.00    3.20
  14   0   1    8.80    5.40
  14   0  -1    9.70    5.20
 -14   0   1    3.30    3.40
 -15   0  -1    7.50    3.80
 -15   0   1   -0.40    3.70
  15   0   1    6.90    5.30
  15   0  -1   10.10    5.60
  -2  -1  -1 2747.93  158.08
   2   1  -1 2840.32  151.88
   2  -1   1 2956.10  159.88
   2   1  -1 2558.64  151.88
  -2   1  -1 2666.13  157.68
   2  -1  -1 2925.31  159.28
   2   1   1 2979.60  152.58
   3   1  -1  105.49    5.50
   3  -1   1   86.59    6.00
   3  -1   1   90.69    5.80
   3   1  -1   96.49    5.60
  -3   1   1   98.69    5.90
  -3   1   1   92.69    5.80
  -3   1   1  100.59    6.00
  -3   1   1   92.29    5.90
   3   1  -1   91.19    5.40
  -3  -1  -1  100.19    5.40
   3  -1   1   99.69    6.00
  -3   1  -1   94.59    5.90
  -3   1  -1   93.29    5.70
  -3   1  -1   94.19    6.00
   3  -1  -1   99.49    6.30
   3  -1  -1   98.49    5.80
  -3  -1   1   94.19    5.60
   3   1   1   90.79    5.40
  -4   1   1  489.65   26.10
  -4   1   1  484.75   26.10
  -4   1   1  467.85   26.10
   4  -1   1  518.65   26.20
   4  -1   1  520.05   26.30
  -4  -1  -1  476.25   25.90
  -4   1   1  496.45   26.20
   4   1  -1  503.35   25.90
  -4  -1  -1  491.65   25.60
   4  -1   1  510.55   26.20
  -4  -1   1  462.65   25.90
  -4   1  -1  496.05   26.20
  -4   1  -1  472.25   26.00
  -4  -1   1  481.65   25.60
  -4   1  -1  485.75   26.10
  -4  -1   1  465.55   25.90
   4  -1  -1  483.85   26.10
   4  -1  -1  485.65   26.20
  -5   1   1   90.99    5.70
  -5  -1  -1   87.39    4.90
  -5  -1  -1   96.89    4.90
   5  -1   1   77.29    5.80
  -5  -1  -1   86.29    5.30
  -5  -1  -1   89.39    5.40
   5  -1   1   96.49    5.80
   5   1  -1   78.19    5.40
  -5   1   1   86.69    5.60
  -5   1   1   96.19    6.10
  -5   1   1   82.99    5.80
  -5  -1   1   94.29    5.60
   5   1   1   85.79    5.50
  -5   1  -1   95.49    5.80
   5  -1  -1   97.69    5.80
   5  -1  -1   71.79    6.00
   5   1   1   78.39    5.30
  -5  -1   1   79.79    5.40
  -5  -1   1   96.89    4.90
  -5  -1   1   89.09    5.00
  -5   1  -1   85.39    5.60
  -5   1  -1   92.99    5.70
  -6   1   1  974.10   49.40
  -6  -1  -1  983.50   48.50
   6  -1   1  824.02   49.20
  -6   1   1  959.80   49.00
   6   1  -1  862.81   48.90
  -6  -1  -1  957.80   48.90
   6   1  -1  817.72   49.00
  -6   1   1  904.61   49.60
  -6  -1  -1  902.71   48.80
  -6   1   1  952.30   49.00
   6  -1   1  997.90   49.30
  -6  -1  -1  978.80   48.50
   6  -1  -1  997.30   49.30
  -6  -1   1  923.61   48.90
   6  -1  -1  834.42   49.20
  -6  -1   1  987.50   48.50
  -6  -1   1  944.21   49.00
   6   1   1  814.22   48.90
  -6  -1   1  960.40   48.50
   6   1   1  901.91   48.90
  -6   1  -1  951.10   49.00
  -7   1   1  139.59    8.90
  -7  -1  -1  152.18    7.90
   7  -1   1  155.98    9.50
   7   1  -1  140.79    8.60
  -7  -1  -1  161.18    7.90
  -7  -1  -1  143.59    8.40
   7  -1   1  126.19    9.00
  -7   1   1  146.09    8.70
   7   1  -1  128.19    8.80
  -7   1   1  141.99    8.60
  -7   1   1  149.88    9.00
  -7  -1  -1  141.89    8.60
   7  -1  -1  122.39    9.20
   7   1   1  124.49    8.70
   7  -1  -1  148.99    9.60
  -7   1  -1  146.09    9.10
  -7   1  -1  155.98    8.70
  -7   1  -1  138.09    8.70
   7   1   1  140.99    8.60
  -7  -1   1  144.59    8.50
  -7  -1   1  149.79    8.00
  -7   1  -1  138.79    8.60
  -7  -1   1  148.69    7.80
  -7  -1   1  138.29    8.60
   8   1  -1  126.69    9.00
   8  -1   1  120.19    9.30
  -8   1   1  141.79    8.80
  -8   1   1  140.59    9.10
   8   1  -1  159.58    9.00
  -8   1   1  147.09    9.40
  -8  -1  -1  132.19    9.20
  -8  -1  -1  144.79    7.80
  -8  -1  -1  139.39    8.90
  -8   1   1  151.38    8.70
  -8   1  -1  140.19    8.70
  -8  -1   1  141.59    8.90
  -8  -1   1  141.89    8.70
   8  -1  -1  164.18    9.60
  -8  -1   1  152.58    8.10
  -8   1  -1  140.19    8.70
  -8   1  -1  128.29    9.00
   8  -1  -1  129.49    9.30
  -8   1  -1  140.89    9.00
   8   1   1  147.39    8.90
   8   1   1  131.49    9.00
  -9  -1  -1   54.89    4.80
  -9  -1  -1   58.69    5.20
   9   1  -1   54.69    5.80
  -9   1   1   61.99    5.30
  -9   1   1   59.79    6.10
  -9   1   1   64.49    5.20
   9   1  -1   44.00    5.50
  -9   1  -1   51.39    5.90
  -9   1  -1   61.09    4.90
   9   1   1   49.80    5.70
  -9   1  -1   54.09    5.00
   9   1   1   49.00    5.20
  -9  -1   1   59.59    5.20
  -9  -1   1   63.39    5.00
  -9   1  -1   59.29    5.60
 -10  -1  -1    2.90    2.70
 -10   1   1    1.70    2.60
  10   1  -1    1.80    3.60
 -10   1   1    4.90    2.70
 -10  -1  -1    4.20    2.70
 -10   1   1    0.00    2.80
 -10   1   1    5.10    3.50
  10  -1   1    4.60    3.90
 -10  -1   1    1.30    2.80
 -10   1  -1    6.90    3.10
 -10  -1   1    2.90    2.80
 -10   1  -1    1.50    2.60
  10  -1  -1   -2.90    4.00
  10   1   1   -3.60    3.50
 -10   1  -1    7.40    3.10
 -10   1  -1   -0.20    2.50
 -11  -1  -1    8.90    2.80
 -11   1   1    5.50    2.60
 -11  -1  -1    3.10    2.70
 -11   1   1    3.00    2.60
  11   1  -1    3.20    3.70
 -11   1   1    5.90    3.40
 -11   1   1    6.20    2.90
  11  -1   1    1.70    3.80
 -11  -1   1    8.30    2.90
 -11   1  -1   13.90    3.40
 -11  -1   1    6.60    2.80
  11  -1  -1    1.80    4.30
 -11   1  -1    9.60    2.70
 -11   1  -1    5.60    2.70
 -11   1  -1   -0.60    3.80
  11   1   1    2.30    3.60
 -12   1   1    4.80    2.50
 -12  -1  -1    3.40    2.80
 -12   1   1    5.80    3.60
 -12  -1  -1    4.10    2.80
 -12   1   1    2.20    2.50
  12   1  -1    0.80    3.90
  12  -1   1    5.20    4.10
 -12   1   1    8.40    3.50
 -12   1  -1    3.70    2.50
 -12   1  -1    6.80    2.70
  12   1   1    5.00    4.10
 -12   1  -1   -0.30    3.20
 -12  -1   1    5.20    2.90
 -12  -1   1    5.60    2.90
 -12   1  -1    7.90    3.30
  12  -1  -1    4.90    4.50
 -13  -1  -1    1.30    2.90
  13  -1   1    2.10    4.90
 -13  -1  -1    6.00    2.90
 -13   1   1    2.80    3.30
 -13   1   1   -0.10    2.40
 -13   1   1    1.40    2.20
  13   1  -1    3.00    4.30
 -13  -1   1    2.60    2.90
 -13   1  -1   -0.40    2.20
  13  -1  -1    4.60    5.10
 -13   1  -1    1.20    3.30
  13   1   1   -2.90    4.20
 -13   1  -1    0.70    2.10
 -14  -1  -1    4.00    3.00
  14   1  -1    7.90    4.90
 -14   1   1    1.80    3.50
 -14  -1  -1    1.10    3.00
 -14  -1   1   -0.40    3.10
 -14  -1   1    0.40    3.50
  14  -1  -1    1.20    5.60
  14   1   1    4.90    4.80
 -14   1  -1    5.10    3.70
 -15   1   1    1.00    3.80
  15  -1   1   -4.20    5.30
  15  -1  -1   -7.00    4.50
 -15  -1   1    1.30    3.40
 -15   1  -1   -0.50    3.60
   0  -2   1  315.67   14.80
   0   2  -1  260.17   14.80
   0  -2  -1  270.47   14.80
   0   2   1  260.97   14.80
   0   2   1  286.17   14.80
   1   2   1 1683.13   87.89
   2  -2   1 2939.91  163.78
  -2   2   1 2878.51  162.68
  -2   2  -1 2768.32  162.38
   2  -2  -1 2688.03  162.38
   3  -2   1 1462.65   75.59
   3   2  -1 1484.25   75.09
  -3  -2  -1 1365.46   74.89
  -3   2   1 1438.06   75.49
   3  -2   1 1447.86   75.49
   3  -2   1 1427.76   75.59
  -3   2   1 1389.66   75.39
  -3   2   1 1489.55   75.59
  -3   2   1 1385.86   75.39
   3  -2  -1 1448.36   75.59
  -3   2  -1 1426.56   75.49
  -3   2  -1 1438.16   75.49
   3  -2  -1 1435.96   75.49
  -3   2  -1 1458.45   75.49
  -3  -2   1 1437.56   75.09
   3  -2  -1 1432.26   75.59
  -4   2   1   49.90    4.00
  -4   2   1   55.49    4.10
  -4  -2  -1   59.89    3.20
  -4  -2  -1   55.39    3.20
  -4   2   1   56.69    4.40
   4   2  -1   49.99    3.40
   4  -2   1   47.90    4.70
   4   2  -1   54.49    3.20
  -4   2   1   54.99    4.20
   4  -2   1   50.79    4.10
   4   2  -1   45.60    3.20
   4  -2   1   58.39    4.50
   4   2   1   57.69    3.20
  -4   2  -1   51.79    4.30
   4  -2  -1   56.79    4.60
  -4   2  -1   53.19    4.00
   4   2   1   46.30    3.20
   4  -2  -1   47.20    4.40
  -4  -2   1   51.89    3.40
   4  -2  -1   55.59    4.10
  -4   2  -1   57.29    4.20
  -5  -2  -1   60.39    3.80
  -5   2   1   56.89    4.50
   5  -2   1   60.79    5.10
  -5   2   1   58.69    4.70
  -5  -2  -1   71.99    3.90
   5  -2   1   58.99    4.70
   5   2  -1   64.39    4.10
  -5   2   1   57.79    5.40
  -5  -2   1   61.89    4.10
   5  -2  -1   67.79    5.20
  -5   2  -1   56.89    4.70
   5  -2  -1   68.79    4.80
   5   2   1   67.59    4.00
  -5  -2   1   61.99    4.10
  -5   2  -1   62.39    4.70
  -6  -2  -1   44.50    3.40
  -6   2   1   54.19    4.40
  -6   2   1   49.50    4.20
   6  -2   1   51.69    5.40
   6   2  -1   48.30    3.50
  -6  -2  -1   48.00    3.50
  -6   2   1   44.70    4.40
   6  -2   1   52.49    5.40
  -6   2   1   46.00    4.90
   6   2  -1   49.60    4.00
  -6   2  -1   53.69    4.60
  -6   2  -1   44.30    4.50
  -6   2  -1   47.30    4.40
  -6  -2   1   46.20    3.70
   6   2   1   52.49    4.00
  -6  -2   1   45.00    3.60
   6   2   1   47.80    3.60
   6  -2  -1   53.29    4.90
   7   2  -1   39.10    3.60
  -7   2   1   37.40    4.40
  -7   2   1   38.40    4.30
   7   2  -1   30.10    3.80
  -7   2   1   33.80    4.10
   7  -2   1   31.50    4.30
   7  -2   1   38.20    4.50
  -7  -2  -1   37.20    3.30
  -7  -2  -1   36.20    3.10
  -7   2   1   45.10    4.00
   7  -2   1   37.60    4.40
   7   2   1   43.40    3.60
  -7  -2   1   35.00    3.60
  -7  -2   1   37.60    3.50
  -7   2  -1   44.90    4.50
  -7   2  -1   36.50    4.20
  -7   2  -1   43.00    3.90
   7  -2  -1   39.30    4.80
   7  -2  -1   42.80    4.40
   7   2   1   32.50    3.60
  -8   2   1   49.70    5.00
  -8   2   1   55.49    5.40
   8  -2   1   52.49    6.50
   8   2  -1   57.69    4.60
   8  -2   1   56.29    5.80
  -8   2   1   52.59    5.50
   8   2  -1   50.89    4.90
  -8  -2  -1   48.30    4.20
  -8  -2  -1   52.19    4.10
   8   2   1   60.89    4.70
  -8  -2   1   48.90    4.50
   8  -2  -1   50.39    5.80
  -8   2  -1   51.79    5.40
  -8  -2   1   50.09    4.40
   8   2   1   50.49    4.80
  -8   2  -1   50.19    5.40
  -8   2  -1   54.29    5.00
  -9   2   1   30.50    4.20
   9  -2   1   28.80    4.90
  -9   2   1   41.10    5.20
  -9   2   1   35.60    4.10
  -9  -2  -1   29.10    3.20
  -9   2   1   25.70    4.00
   9   2  -1   30.80    3.90
  -9  -2  -1   30.80    3.50
  -9   2  -1   33.10    4.30
  -9  -2   1   31.50    3.80
   9   2   1   22.70    3.80
  -9  -2   1   28.50    3.50
  -9   2  -1   33.20    4.30
  -9   2  -1   26.90    3.80
  -9   2  -1   25.90    3.90
   9  -2  -1   31.30    5.10
 -10  -2  -1    2.20    2.40
  10   2  -1    8.30    3.70
 -10   2   1    2.30    3.40
  10  -2   1    0.50    4.00
 -10   2   1    5.40    3.50
  10   2  -1    4.70    3.10
 -10  -2  -1    4.50    2.40
 -10   2   1   14.30    6.30
 -10   2  -1    2.30    3.70
 -10   2  -1    4.20    3.20
  10  -2  -1    2.10    4.30
 -10  -2   1    1.10    2.50
  10   2   1    2.50    3.60
 -10   2  -1    5.20    3.50
  10   2   1    3.10    3.00
 -10   2  -1    2.30    3.40
 -10  -2   1    3.20    2.70
 -11  -2  -1   29.50    3.40
 -11   2   1   29.10    4.60
  11  -2   1   32.00    5.90
 -11  -2  -1   28.40    3.40
 -11   2   1   32.20    3.90
 -11   2   1   36.60    4.50
  11   2  -1   25.30    4.60
 -11  -2   1   30.00    3.50
  11   2   1   30.10    4.70
 -11   2  -1   32.40    4.10
 -11  -2   1   31.80    3.70
  11  -2  -1   24.90    5.30
 -11   2  -1   31.20    4.60
 -11   2  -1   28.50    4.10
 -12   2   1   13.60    3.80
  12  -2   1    9.80    5.10
 -12  -2  -1   12.40    2.80
 -12   2   1    6.70    3.80
 -12   2   1    9.80    3.30
 -12  -2  -1   11.80    2.90
  12   2  -1   12.50    4.00
 -12   2  -1   11.00    3.20
  12  -2  -1   17.60    5.40
  12   2   1   15.40    4.30
 -12  -2   1    8.60    3.00
 -12   2  -1   18.10    4.10
 -12   2  -1    6.00    4.90
 -12  -2   1    7.20    2.80
 -13  -2  -1   11.30    2.90
 -13   2   1    1.90    4.60
  13   2  -1    5.00    4.30
  13  -2   1   16.20    5.30
 -13   2   1   10.40    4.10
 -13  -2  -1    5.90    2.70
 -13   2  -1    5.10    3.30
  13  -2  -1   11.60    5.30
 -13  -2   1    7.90    3.00
 -13   2  -1    3.80    4.00
  13   2   1    2.60    4.30
 -13  -2   1    5.00    3.00
  14  -2   1    7.70    5.20
 -14  -2  -1    4.20    3.00
 -14   2   1    4.20    3.90
  14   2  -1    2.90    4.50
  14   2   1    8.00    4.60
 -14  -2   1    3.80    3.00
 -14   2  -1    7.30    3.90
  14  -2  -1   -0.10    5.40
  15  -2   1    0.90    5.20
 -15   2   1   10.90    4.00
  15   2  -1   -3.50    4.90
  15  -2  -1   -2.30    5.50
 -15  -2   1   -0.40    3.20
  15   2   1    8.50    4.90
 -15   2  -1    4.60    4.00
   0   3  -1   60.19    3.80
   0  -3   1   53.49    3.60
   0   3   1   51.69    3.50
   0   3  -1   52.09    3.70
   0  -3  -1   53.29    3.80
   0   3   1   57.79    3.90
   0  -3  -1   53.69    3.50
   0  -3  -1   46.90    3.60
   0  -3   1   48.30    3.60
   0  -3   1   50.29    3.90
  -1  -3  -1 5014.40  277.17
   1   3  -1 4930.51  278.27
  -1   3   1 5481.05  286.57
  -1  -3   1 5275.17  277.97
  -1   3  -1 5497.35  286.97
   1   3   1 4854.91  277.77
  -2   3   1  349.67   19.40
   2   3  -1  377.26   18.90
  -2   3   1  344.67   19.20
   2  -3   1  357.16   19.30
   2  -3   1  367.66   19.40
  -2   3   1  355.66   19.30
   2  -3   1  363.06   19.40
   2  -3  -1  342.17   19.20
   2  -3  -1  353.56   19.40
   2  -3  -1  353.26   19.40
  -2   3  -1  357.26   19.30
  -2   3  -1  349.96   19.40
   2   3   1  366.96   18.70
  -2  -3   1  342.87   18.80
  -2   3  -1  352.46   19.30
   3  -3   1 1326.87   68.79
   3   3  -1 1164.58   68.19
  -3   3   1 1327.67   68.79
   3  -3   1 1310.57   68.69
   3  -3   1 1331.77   68.79
  -3   3   1 1283.37   68.69
  -3   3   1 1322.57   68.79
  -3   3  -1 1311.07   68.69
   3  -3  -1 1315.57   68.79
   3  -3  -1 1317.97   68.89
  -3   3  -1 1346.37   68.79
  -3   3  -1 1281.57   68.69
   3  -3  -1 1326.77   68.69
  -3  -3   1 1289.17   68.19
   4   3  -1   42.30    3.00
   4  -3   1   50.19    6.40
  -4   3   1   45.80    4.10
  -4   3   1   46.00    3.90
  -4   3   1   50.29    6.30
   4  -3   1   46.30    4.50
   4  -3   1   43.40    4.00
  -4   3  -1   47.40    4.20
  -4   3  -1   47.10    4.10
   4  -3  -1   47.60    4.00
   4  -3  -1   48.80    5.00
  -4  -3   1   45.90    3.00
  -5  -3  -1  870.41   47.10
  -5   3   1  860.61   47.90
   5   3  -1  821.62   47.10
   5   3  -1  881.41   47.30
   5   3  -1  904.01   47.10
  -5   3   1  888.41   47.80
  -5  -3  -1  804.32   47.10
  -5   3   1  904.31   47.90
   5  -3   1  960.40   48.20
   5  -3   1  922.41   48.00
  -5   3   1  930.81   48.10
   5  -3   1  956.90   48.20
  -5  -3   1  917.61   47.30
  -5   3  -1  880.91   47.80
   5  -3  -1  952.90   48.10
  -5   3  -1  885.11   47.90
   5  -3  -1  956.10   48.20
   5   3   1  858.11   47.10
  -5   3  -1  939.11   48.10
   5   3   1  871.41   47.10
   5  -3  -1  955.80   48.20
   6  -3   1  437.86   22.90
  -6  -3  -1  402.06   21.60
  -6   3   1  398.96   22.50
  -6   3   1  399.86   22.40
   6   3  -1  389.36   21.70
   6  -3   1  423.26   22.90
  -6   3   1  410.96   22.90
   6   3  -1  414.06   22.20
  -6  -3  -1  395.16   21.60
   6  -3   1  418.16   22.60
  -6   3   1  419.36   22.70
   6   3   1  395.76   22.20
   6  -3  -1  414.06   22.60
  -6   3  -1  401.36   22.50
   6  -3  -1  429.86   22.90
   6   3   1  388.06   21.70
  -6  -3   1  410.96   21.80
  -6  -3   1  402.76   21.80
   6  -3  -1  417.46   22.90
  -6   3  -1  402.86   23.00
  -6   3  -1  406.16   22.60
  -7   3   1   88.39    6.80
   7  -3   1   90.19    7.70
   7  -3   1   97.49    7.60
  -7  -3  -1   95.29    5.70
  -7  -3  -1   94.69    5.70
   7   3  -1  103.29    6.20
   7   3  -1  100.59    6.00
  -7   3   1  107.09    7.40
  -7   3   1  104.19    7.10
  -7   3   1   89.79    6.90
  -7   3  -1  100.69    7.30
  -7   3  -1  102.79    6.90
  -7  -3   1   90.09    6.00
  -7   3  -1   93.59    7.10
   7  -3  -1   82.39    7.50
   7   3   1  103.39    6.10
   7   3   1   99.09    6.00
  -7  -3   1   97.99    6.00
  -8   3   1    9.40    3.30
   8  -3   1    6.20    4.20
  -8  -3  -1    6.70    1.80
  -8   3   1    4.80    2.90
   8   3  -1    7.70    2.60
  -8  -3  -1    7.80    1.80
  -8   3   1    7.70    3.50
   8   3  -1    7.10    2.20
   8  -3   1    8.60    4.20
  -8   3   1    1.00    2.80
   8   3   1   10.40    2.50
  -8   3  -1    4.70    2.90
  -8  -3   1   10.00    2.10
  -8  -3   1    8.20    2.00
   8  -3  -1   10.00    4.70
  -8   3  -1    8.90    3.40
  -8   3  -1   13.30    3.60
   8   3   1   13.40    2.50
  -9   3   1   96.79    8.00
   9  -3   1   92.19    8.30
   9  -3   1  104.69    8.90
   9   3  -1  114.89    6.90
  -9   3   1   95.89    7.20
  -9  -3  -1  101.79    6.20
  -9  -3  -1   94.59    6.20
   9   3  -1   79.89    7.00
  -9   3  -1  102.29    7.60
  -9  -3   1   93.09    6.40
  -9   3  -1   92.29    8.30
   9  -3  -1  103.09    9.00
  -9   3  -1  100.89    7.90
  -9  -3   1   93.39    6.40
   9   3   1   81.29    6.90
  10  -3   1  169.88   12.70
  10   3  -1  172.48   10.70
 -10   3   1  181.78   11.00
 -10   3   1  157.38   11.30
 -10  -3  -1  171.08    9.80
  10   3  -1  151.58   10.30
 -10  -3  -1  158.28    9.70
 -10   3   1  163.38   11.30
 -10   3  -1  172.88   11.20
 -10   3  -1  165.68   11.10
 -10   3  -1  185.08   11.00
  10   3   1  166.88   10.70
  10   3   1  164.98   10.50
  10  -3  -1  159.58   12.10
 -11   3   1   21.70    4.10
 -11   3   1   25.40    4.50
  11  -3   1   20.90    5.40
  11   3  -1   24.00    4.20
 -11   3  -1   26.50    4.60
 -11  -3   1   22.10    3.00
 -11  -3   1   22.60    3.10
 -11   3  -1   21.90    4.00
  11   3   1   20.00    4.00
  11  -3  -1   21.40    5.70
  12  -3   1    7.30    5.50
 -12  -3  -1   13.40    2.50
 -12   3   1   10.90    3.80
 -12  -3  -1   10.50    2.50
 -12   3   1   16.30    4.20
  12  -3  -1    2.80    5.50
 -12   3  -1   14.40    3.80
 -12  -3   1   13.00    2.70
 -12  -3   1   11.40    2.80
 -12   3  -1   15.60    3.70
 -13  -3  -1    4.00    2.30
  13  -3   1    4.50    5.50
 -13   3   1    0.50    3.30
 -13   3   1    2.20    4.00
  13   3  -1    4.20    4.00
 -13  -3  -1    3.10    2.50
 -13  -3   1    1.90    2.60
  13   3   1    7.20    4.00
 -13   3  -1    0.30    3.30
  13  -3  -1   12.90    5.40
 -13   3  -1    5.90    3.90
 -13  -3   1    6.90    2.50
 -14   3   1    6.30    3.50
  14   3  -1    1.30    4.40
  14  -3   1    1.30    4.90
 -14   3   1    1.60    4.00
 -14  -3  -1   -2.30    2.40
 -14   3  -1    4.00    3.90
  14  -3  -1    0.90    5.60
 -14  -3   1    5.40    2.70
 -14   3  -1    8.00    3.50
  14   3   1    5.30    4.30
  15  -3   1    6.00    6.00
  15   3  -1   12.70    4.90
 -15   3   1    5.10    3.30
 -15   3  -1    0.70    4.80
  15  -3  -1   -5.50    5.00
 -15   3  -1    4.20    3.40
  15   3   1    6.80    4.80
   0  -4  -1  368.26   19.30
   0   4  -1  335.57   19.10
   0   4   1  340.07   19.20
   0   4  -1  364.36   19.20
   0   4   1  333.67   19.10
   0  -4   1  354.76   19.20
   0   4   1  385.76   19.30
   0  -4   1  348.27   19.30
   0   4  -1  368.66   19.20
   1   4  -1  308.77   15.70
  -1   4   1  297.27   16.00
   1   4  -1  271.07   15.80
   1  -4   1  288.77   16.10
  -1  -4  -1  303.17   15.40
   1  -4   1  285.17   15.90
  -1  -4  -1  293.67   15.50
  -1  -4  -1  291.37   15.70
   1  -4   1  295.27   16.00
  -1   4   1  286.37   16.00
  -1  -4   1  284.67   15.70
   1  -4  -1  285.67   15.80
   1   4   1  264.37   15.90
  -1   4  -1  302.47   16.00
  -1  -4   1  279.57   15.50
  -1  -4   1  319.67   15.50
   1   4   1  307.77   15.60
   1  -4  -1  296.27   16.10
   1   4   1  272.97   15.70
  -1   4  -1  289.47   16.10
   1  -4  -1  288.97   16.00
  -2   4   1  685.83   35.90
  -2  -4  -1  665.13   35.30
  -2   4   1  669.43   35.80
  -2   4   1  703.43   36.00
   2  -4   1  682.23   35.90
   2  -4   1  659.53   35.80
   2   4  -1  671.83   35.50
   2  -4   1  682.63   35.90
   2   4  -1  662.53   35.30
   2   4  -1  633.34   35.30
   2  -4  -1  684.03   36.00
  -2  -4   1  657.33   35.40
   2   4   1  613.24   35.20
   2  -4  -1  668.43   35.90
  -2   4  -1  685.33   35.80
   2   4   1  692.53   35.30
  -2   4  -1  687.93   35.90
  -2   4  -1  699.23   36.00
   2  -4  -1  672.83   35.80
   3   4  -1  512.25   28.60
  -3   4   1  537.75   29.20
   3  -4   1  556.34   29.30
  -3   4   1  537.65   31.10
  -3   4   1  554.44   29.30
   3  -4   1  538.85   29.20
  -3   4  -1  540.25   29.20
   3   4   1  530.05   28.40
   3  -4  -1  534.15   29.20
   3   4   1  580.44   28.40
  -3   4  -1  540.55   31.00
  -3  -4   1  539.65   28.60
   3  -4  -1  548.95   29.40
  -3   4  -1  545.15   29.30
  -4   4   1  777.02   41.40
   4  -4   1  767.32   41.40
  -4   4   1  776.42   41.30
   4  -4   1  803.82   41.50
   4   4  -1  788.02   40.60
   4  -4   1  750.12   41.30
  -4   4   1  755.42   41.30
  -4   4  -1  769.82   41.30
   4  -4  -1  774.12   41.30
  -4  -4   1  735.93   40.50
  -4   4  -1  804.52   41.40
   4  -4  -1  788.62   41.60
   4  -4  -1  786.92   41.50
  -4   4  -1  741.23   41.20
  -5   4   1  107.59    8.00
   5  -4   1  111.29    7.50
   5  -4   1  113.39    7.90
   5  -4   1  108.79    7.90
  -5   4   1  111.19    7.70
  -5   4   1  110.59    7.40
   5   4  -1  110.99    6.30
   5  -4  -1  119.49    7.60
  -5  -4   1  104.09    6.20
  -5   4  -1  109.39    8.00
   5  -4  -1  111.79    7.40
  -5   4  -1  111.49    7.40
   5  -4  -1  111.09    8.00
  -5   4  -1  121.79    7.80
  -6   4   1   79.19    6.70
  -6   4   1   81.39    6.30
   6   4  -1   79.99    4.70
  -6   4   1   85.49    6.40
   6  -4   1   73.19    6.30
  -6   4   1   81.79    6.70
   6   4  -1   82.49    4.70
   6  -4   1   92.39    7.10
   6  -4   1   87.99    7.10
  -6  -4   1   89.69    5.00
   6  -4  -1   79.69    6.30
  -6   4  -1   82.89    6.60
   6   4   1   86.39    4.70
  -6  -4   1   85.79    5.00
   6   4   1   79.49    4.70
   6  -4  -1   92.49    7.10
   6  -4  -1   87.79    7.20
  -6   4  -1   79.49    6.60
  -6   4  -1   80.19    6.30
  -7  -4  -1  329.07   17.40
   7   4  -1  292.57   17.70
   7  -4   1  357.36   19.50
   7   4  -1  348.47   17.70
  -7   4   1  318.87   18.90
  -7   4   1  311.17   18.70
   7  -4   1  350.76   19.50
  -7   4   1  337.87   19.10
   7  -4  -1  349.77   19.50
  -7  -4   1  338.07   17.70
  -7   4  -1  327.37   19.10
  -7  -4   1  322.17   17.70
   7   4   1  353.46   17.70
  -7   4  -1  294.87   18.90
   8  -4   1   86.49    8.60
   8  -4   1  115.09    9.40
   8   4  -1  109.59    6.90
   8   4  -1  108.09    6.70
  -8  -4  -1  108.39    6.10
  -8  -4  -1  101.69    6.10
  -8   4   1  128.49    8.40
  -8   4   1  108.89    8.50
  -8   4   1  101.49    8.10
  -8   4  -1  108.29    8.40
   8  -4  -1  129.69    9.50
   8   4   1  109.99    6.80
  -8  -4   1  101.19    6.50
   8   4   1  108.99    6.80
  -8  -4   1  104.79    6.50
  -9   4   1   61.89    5.90
   9   4  -1   53.69    5.10
  -9   4   1   58.39    6.70
  -9  -4  -1   53.59    3.80
   9  -4   1   49.60    6.50
   9   4  -1   57.69    4.70
  -9   4   1   53.49    6.30
   9  -4   1   63.49    8.10
  -9  -4  -1   53.49    3.90
  -9  -4   1   52.29    4.40
  -9   4  -1   57.89    6.50
  -9   4  -1   54.89    6.40
   9   4   1   57.19    4.80
  -9  -4   1   51.39    4.20
  -9   4  -1   51.99    6.60
   9   4   1   58.59    4.90
   9  -4  -1   59.29    7.10
  10   4  -1   23.80    3.30
  10   4  -1   25.60    3.70
 -10  -4  -1   24.80    2.80
 -10   4   1   20.30    4.40
 -10  -4  -1   23.40    2.60
 -10   4   1   26.90    4.50
  10  -4   1   14.60    5.20
 -10   4  -1   29.80    4.50
  10  -4  -1   20.70    6.00
  10   4   1   29.20    3.50
 -10  -4   1   24.40    2.70
 -10  -4   1   22.30    2.80
  10   4   1   25.30    3.60
 -10   4  -1   20.70    5.30
 -10   4  -1   29.70    4.70
  11   4  -1    2.70    2.90
 -11   4   1    0.40    3.30
 -11   4   1    3.20    3.60
 -11  -4  -1    1.80    1.60
 -11  -4  -1    1.40    1.70
  11  -4   1   10.60    5.60
  11   4  -1   -0.20    2.30
  11   4   1   -1.00    2.40
 -11   4  -1   -1.20    3.30
 -11   4  -1   -0.50    3.30
  11   4   1    0.30    3.00
  11  -4  -1    7.80    5.50
 -11  -4   1    2.10    1.90
 -11  -4   1   -3.00    1.90
 -12  -4  -1   23.20    2.80
  12   4  -1   27.80    4.30
 -12  -4  -1   24.50    2.90
 -12   4   1   23.30    4.50
 -12   4   1   16.80    4.20
 -12   4  -1   28.00    4.50
  12   4   1   19.20    4.00
 -12   4  -1   23.90    4.80
 -13   4   1    7.70    4.00
 -13  -4  -1   -1.40    1.60
 -13   4   1    0.50    3.60
 -13  -4  -1    2.50    1.90
  13   4  -1    6.80    3.90
  13  -4   1    3.30    5.90
  13  -4  -1    0.40    5.20
  13   4   1    1.40    3.70
 -13   4  -1    4.90    3.50
 -13   4  -1    1.80    3.60
 -13  -4   1   -4.10    2.90
  14  -4   1   10.80    5.70
  14   4  -1   15.70    4.50
 -14   4   1    0.10    4.30
 -14   4   1    8.20    3.80
 -14   4  -1    9.10    3.80
 -14   4  -1    9.70    4.00
  14   4   1    8.80    4.20
  14  -4  -1    4.10    5.40
  15  -4   1   10.50    6.70
 -15   4   1    7.50    4.40
  15   4  -1   15.10    5.10
 -15   4   1    9.10    4.00
  15   4   1   14.40    5.00
 -15   4  -1   12.20    4.10
 -15   4  -1    2.60    4.40
  15  -4  -1    8.00    6.30
   0   5  -1   48.80    3.80
   0   5  -1   44.60    3.70
   0  -5  -1   43.90    3.30
   0   5   1   44.20    3.90
   0  -5   1   44.40    3.50
   0   5   1   43.20    3.80
   0   5  -1   35.70    3.40
   0  -5   1   37.90    3.30
   0  -5  -1   39.70    3.50
   0  -5  -1   49.00    3.70
   0   5   1   35.30    3.30
   0  -5   1   39.90    3.60
   1  -5   1 1100.29   56.69
  -1  -5  -1 1056.89   56.39
  -1  -5  -1 1084.49   56.09
  -1  -5  -1 1110.09   56.19
   1   5  -1 1092.09   56.49
   1  -5   1 1067.79   56.49
  -1   5   1 1104.39   56.69
   1  -5   1 1094.29   56.59
  -1   5   1  949.51   56.49
  -1   5   1 1084.79   56.69
   1   5  -1  978.20   56.29
   1  -5  -1 1078.99   56.49
   1  -5  -1 1107.09   56.59
  -1   5  -1 1040.10   56.69
  -1  -5   1 1145.19   56.19
   1   5   1 1013.20   56.39
  -1  -5   1 1077.89   56.39
  -1  -5   1 1065.49   56.09
   1   5   1 1071.29   56.39
  -1   5  -1  972.60   56.49
   1  -5  -1 1106.49   56.69
  -1   5  -1 1146.09   56.69
  -2   5   1  450.65   26.30
  -2  -5  -1  434.26   23.90
   2  -5   1  446.66   24.30
   2   5  -1  417.66   23.80
  -2   5   1  467.85   24.50
   2  -5   1  461.05   24.40
   2  -5   1  423.96   25.00
   2   5  -1  430.16   24.00
  -2   5   1  487.95   24.40
   2   5  -1  430.26   24.00
   2   5   1  421.66   23.80
  -2  -5   1  430.46   23.90
   2  -5  -1  452.35   24.40
   2  -5  -1  449.46   24.30
  -2   5  -1  500.65   24.50
  -2   5  -1  473.45   25.00
   2   5   1  451.45   23.90
   2   5   1  445.36   24.00
  -2   5  -1  468.55   24.50
   3  -5   1   47.30    4.30
   3  -5   1   50.79    4.80
  -3   5   1   55.99    4.50
   3   5  -1   50.89    3.00
   3   5  -1   48.20    3.50
  -3   5   1   53.09    4.80
  -3   5   1   46.50    4.70
   3   5  -1   47.50    3.00
   3  -5   1   53.09    4.90
   3  -5  -1   54.29    5.30
   3   5   1   52.19    3.00
  -3   5  -1   47.40    4.60
  -3   5  -1   56.09    4.40
   3   5   1   49.40    2.90
  -3  -5   1   46.20    3.40
  -3   5  -1   51.79    4.50
   3   5   1   49.90    3.20
   3  -5  -1   53.89    5.00
   3  -5  -1   51.69    4.30
   4  -5   1    9.90    3.30
  -4   5   1    2.90    2.80
   4  -5   1   -0.30    2.90
  -4   5   1    4.70    2.80
   4   5  -1    5.90    1.30
   4  -5   1    7.40    2.60
  -4   5   1    4.50    2.60
   4  -5  -1    4.40    3.20
  -4   5  -1    6.60    2.90
  -4  -5   1    6.70    1.20
  -4   5  -1    7.80    2.50
  -4   5  -1   10.70    2.70
   4  -5  -1    5.20    3.10
   4  -5  -1    3.40    2.50
   5  -5   1   14.30    3.70
  -5   5   1   12.10    3.20
  -5   5   1   11.90    3.00
   5   5  -1   13.10    1.40
   5  -5   1   15.80    3.00
  -5   5   1   13.50    3.40
   5  -5   1   14.10    3.50
  -5  -5   1   11.20    1.30
  -5   5  -1    9.00    3.20
   5  -5  -1   14.40    3.00
  -5   5  -1   11.70    3.10
  -5   5  -1   12.30    3.20
   5  -5  -1   13.60    3.60
   5  -5  -1   11.00    3.80
  -6   5   1   61.49    6.50
   6  -5   1   71.49    6.70
  -6   5   1   72.39    6.00
   6  -5   1   70.29    6.70
  -6   5   1   67.59    6.20
   6  -5  -1   63.29    6.70
   6  -5  -1   69.79    6.60
  -6   5  -1   58.39    6.40
  -6  -5   1   60.99    3.80
  -6   5  -1   64.69    6.20
   7  -5   1  152.28   10.80
   7  -5   1  150.98   10.60
  -7   5   1  143.39    9.70
   7   5  -1  146.99    7.90
  -7   5   1  142.49   10.20
  -7   5   1  137.29    9.40
   7   5  -1  136.79    7.90
   7   5   1  144.59    7.90
  -7  -5   1  139.99    7.90
  -7   5  -1  146.39   10.00
  -7  -5   1  141.29    7.90
   7   5   1  140.19    7.90
   7  -5  -1  150.28   10.60
   7  -5  -1  146.49   10.70
  -7   5  -1  163.08   10.20
   8   5  -1   77.09    5.00
   8   5  -1   79.39    5.10
   8  -5   1   80.79    8.00
  -8   5   1   88.49    7.60
  -8   5   1   82.29    6.90
   8  -5   1   97.19    8.80
  -8   5   1   71.29    7.00
  -8   5  -1   84.49    7.40
  -8  -5   1   73.39    4.60
   8   5   1   74.49    5.00
  -8   5  -1   66.39    7.30
  -8  -5   1   71.19    4.60
   8  -5  -1   89.39    8.70
   9  -5   1  114.99   10.00
   9   5  -1  112.19    7.50
  -9   5   1  127.29    8.90
  -9   5   1  111.09   10.90
  -9   5   1  116.09    9.10
   9  -5   1  144.79   11.00
   9   5  -1  126.49    7.30
  -9   5  -1  117.69    9.40
   9   5   1  122.89    7.40
  -9  -5   1  113.79    6.80
  -9  -5   1  113.39    6.70
   9   5   1  105.29    7.30
  -9   5  -1  105.59    9.00
   9  -5  -1  137.49   10.90
  -9   5  -1  124.39    9.40
  10   5  -1   46.40    4.40
 -10   5   1   57.59    6.30
  10   5  -1   47.40    4.70
  10  -5   1   54.39    7.00
 -10   5   1   52.29    6.30
 -10  -5   1   43.70    3.40
  10   5   1   49.80    4.50
 -10  -5   1   45.20    3.40
  10  -5  -1   55.69    7.00
 -10   5  -1   48.30    6.10
 -10   5  -1   50.09    5.80
  10   5   1   47.10    4.60
 -11   5   1   32.20    5.00
  11  -5   1   33.00    6.10
 -11   5   1   28.90    4.80
  11   5  -1   27.70    4.70
  11   5  -1   24.90    3.60
 -11   5  -1   25.60    4.80
 -11   5  -1   28.50    4.70
  11   5   1   30.50    4.80
  11  -5  -1   27.90    6.20
 -11  -5   1   22.00    2.60
  11   5   1   27.10    3.70
 -11  -5   1   26.10    2.70
  12   5  -1   11.70    3.40
  12  -5   1   19.00    6.40
 -12   5   1   20.50    4.50
 -12   5   1    3.70    3.80
 -12   5  -1    5.90    4.50
 -12  -5   1   10.50    1.80
  12  -5  -1    7.00    5.70
 -12  -5   1   11.60    1.70
 -12   5  -1    9.10    4.20
  12   5   1    7.60    3.30
  13   5  -1   19.50    4.50
  13  -5   1    8.00    5.90
 -13   5   1   11.70    4.20
 -13   5   1   12.30    4.20
  13   5   1   16.30    3.90
 -13   5  -1   11.30    4.40
  13  -5  -1    8.10    5.90
 -13  -5   1    6.40    2.00
 -13  -5   1    8.20    1.70
 -13   5  -1    1.50    3.70
  14   5  -1    2.10    3.80
  14  -5   1    9.20    6.10
 -14   5   1    1.70    3.80
 -14   5  -1    4.10    3.80
  14   5   1    1.10    3.80
  14  -5  -1   -1.70    5.50
  15   5  -1    5.70    4.40
 -15   5   1    4.50    4.60
  15  -5   1    8.20    6.80
  15  -5  -1    4.10    7.10
 -15   5  -1   -0.60    4.50
  15   5   1    2.40    4.40
   0  -6  -1    5.10    2.20
   0  -6  -1    7.00    2.40
   0  -6   1    4.80    2.40
   0   6  -1    2.40    2.20
   0   6  -1    6.20    1.90
   0   6   1   10.10    2.50
   0  -6   1    7.30    1.90
   0  -6  -1    4.30    1.70
   0   6   1    8.00    2.00
   0  -6   1    3.40    2.00
   0   6   1    7.80    2.20
   0   6  -1    5.30    2.40
  -1   6   1  530.35   26.90
   1   6  -1  451.45   26.40
  -1  -6  -1  491.05   26.40
  -1  -6  -1  486.65   26.30
   1  -6   1  475.25   26.50
  -1   6   1  488.65   27.20
   1   6  -1  480.65   26.40
  -1   6   1  500.05   26.60
  -1  -6  -1  495.55   26.10
   1   6  -1  498.45   26.50
   1  -6   1  485.05   26.90
   1  -6   1  498.05   26.60
  -1  -6   1  520.85   26.10
  -1  -6   1  488.45   26.50
   1   6   1  461.55   26.40
   1  -6  -1  501.15   26.50
  -1  -6   1  491.25   26.60
  -1   6  -1  526.25   26.80
  -1   6  -1  472.95   26.70
  -1   6  -1  508.25   26.70
   1   6   1  480.35   26.50
   1   6   1  490.75   26.40
   1  -6  -1  502.55   26.70
  -2   6   1  990.70   49.00
  -2   6   1  943.71   48.80
   2  -6   1  918.91   48.70
  -2  -6  -1  906.71   48.30
   2   6  -1  905.41   48.40
   2   6  -1  892.51   48.30
  -2   6   1  935.61   49.00
   2  -6   1  886.41   48.80
   2  -6   1  920.71   48.90
   2  -6  -1  885.81   48.60
  -2   6  -1  929.71   48.90
   2   6   1  888.41   48.30
   2  -6  -1  886.81   48.80
   2   6   1  896.11   48.30
  -2   6  -1  930.01   48.80
   2  -6  -1  898.41   48.90
  -2   6  -1  968.90   48.90
  -2  -6   1  898.41   48.40
  -3   6   1 1036.00   52.59
  -3   6   1  995.50   52.39
   3   6  -1 1002.40   51.79
   3  -6   1 1000.10   52.39
   3   6  -1  946.11   51.49
  -3  -6  -1  945.71   51.49
   3  -6   1  991.10   52.49
  -3   6   1  978.30   52.29
   3  -6  -1  955.50   52.49
  -3   6  -1 1017.20   52.49
  -3   6  -1 1004.90   52.29
   3   6   1  933.01   51.59
  -3  -6   1  926.21   51.59
  -3   6  -1 1024.50   52.49
   3  -6  -1  969.00   52.39
   3   6   1  983.60   52.09
   3   6   1  974.40   51.49
   4   6  -1   37.50    3.10
  -4   6   1   41.70    4.60
   4  -6   1   37.60    4.70
   4  -6   1   37.10    4.30
   4   6  -1   38.50    2.40
  -4   6   1   38.10    4.30
  -4   6   1   38.60    4.80
   4   6  -1   37.70    2.40
   4  -6   1   44.10    5.20
  -4   6  -1   42.30    4.70
  -4   6  -1   39.00    4.80
   4  -6  -1   46.10    5.20
  -4   6  -1   51.59    4.70
   4   6   1   36.50    2.60
   4  -6  -1   45.10    5.40
   4   6   1   35.20    2.50
   4   6   1   38.50    2.30
   4   6   1   36.30    2.30
  -4  -6   1   35.10    2.90
   4  -6  -1   38.30    4.40
  -5   6   1    7.10    3.10
   5   6  -1    7.10    1.40
  -5   6   1    7.70    3.40
   5  -6   1    1.70    3.50
   5  -6   1    8.20    4.40
  -5   6  -1    5.30    2.70
   5  -6  -1    2.60    4.30
   5  -6  -1   12.20    3.10
  -5   6  -1    4.70    3.10
  -5  -6   1    6.60    1.30
   6   6  -1   19.40    1.60
  -6   6   1   17.10    3.90
  -6   6   1   19.10    3.30
   6  -6   1   17.10    4.60
   6  -6   1   17.30    4.70
  -6   6   1   21.30    4.30
   6  -6  -1   13.70    4.50
   6  -6  -1   22.10    4.80
  -6   6  -1   24.50    4.00
  -6  -6   1   21.10    1.60
  -6   6  -1   21.20    3.60
   7  -6   1   -2.40    4.30
  -7   6   1    4.20    3.60
   7  -6   1    4.60    4.80
  -7   6   1    7.50    4.20
  -7   6   1    2.50    3.60
   7  -6  -1    2.30    3.40
  -7   6  -1    3.30    4.10
   7  -6  -1   -1.00    4.80
  -7   6  -1   11.30    4.10
   8  -6   1   50.89    6.80
  -8   6   1   61.69    6.60
  -8   6   1   45.40    6.40
  -8   6   1   56.89    6.40
   8  -6   1   65.79    8.30
   8   6  -1   51.89    3.70
   8  -6  -1   71.39    8.40
  -8   6  -1   63.29    7.20
  -8   6  -1   54.49    7.00
   8   6   1   56.49    3.70
   9   6  -1   40.80    4.10
  -9   6   1   38.90    5.40
  -9   6   1   43.70    5.50
   9  -6   1   50.79    7.20
   9   6  -1   41.40    3.50
   9  -6   1   47.80    6.70
  -9   6  -1   36.60    5.30
  -9   6  -1   42.90    5.50
   9   6   1   49.80    3.60
   9  -6  -1   49.50    7.30
   9   6   1   37.70    3.80
  10   6  -1   -0.70    2.00
  10   6  -1   -0.90    1.90
 -10   6   1   -1.70    3.60
  10  -6   1   -3.10    4.30
  10  -6   1    0.70    5.00
 -10   6   1    5.00    3.60
 -10   6  -1    4.70    3.70
 -10   6  -1    1.00    3.60
  10  -6  -1    2.70    5.80
  10   6   1   -1.90    1.90
  10   6   1    2.10    2.00
  11   6  -1    2.00    2.10
 -11   6   1    1.00    4.30
  11  -6   1    8.20    5.30
 -11   6   1    0.30    3.90
  11   6  -1    2.90    2.60
  11   6   1    3.70    2.20
  11  -6  -1   14.70    5.70
 -11   6  -1    3.30    3.80
  11   6   1   -0.30    2.50
 -11   6  -1    4.30    3.80
  12  -6   1    5.00    5.60
  12   6  -1    1.90    2.20
 -12   6   1   -7.70    3.30
 -12   6   1    6.80    4.90
  12   6  -1    3.50    2.80
  12   6   1    1.50    2.30
 -12   6  -1    3.90    4.20
  12  -6  -1   -6.40    5.30
 -12   6  -1    0.20    3.80
  12   6   1   -3.00    2.60
  13   6  -1    1.70    3.10
  13  -6   1   -2.20    5.50
 -13   6   1    3.00    3.90
 -13   6   1    6.60    4.00
  13   6   1    2.20    3.10
  13  -6  -1    1.60    5.90
 -13   6  -1   -0.70    3.80
 -13   6  -1   -1.70    4.00
  14  -6   1    3.40    6.60
 -14   6   1   -5.60    4.10
 -14   6   1    3.30    4.50
  14   6  -1   -0.20    4.00
  14  -6  -1    0.70    6.00
 -14   6  -1   -3.60    3.60
  14   6   1    2.00    5.60
 -14   6  -1    1.60    4.40
   0  -7   1   41.30    3.90
   0   7   1   29.90    3.90
   0   7  -1   30.20    4.00
   0   7  -1   34.40    4.00
   0   7  -1   40.50    4.00
   0  -7  -1   34.00    4.30
   0   7   1   37.40    4.40
   0   7   1   42.00    4.10
   0  -7   1   41.60    4.10
   0  -7  -1   42.10    3.70
   0  -7   1   42.20    3.60
   0  -7  -1   43.40    4.10
   1  -7   1  377.56   20.40
   1   7  -1  333.37   20.00
   1   7  -1  364.16   20.10
   1  -7   1  383.96   20.20
  -1   7   1  368.86   20.50
   1   7  -1  350.26   20.00
  -1  -7  -1  364.46   20.10
   1  -7   1  359.76   20.10
  -1  -7  -1  403.16   20.40
   1  -7  -1  385.06   20.10
   1   7   1  339.97   20.00
  -1   7  -1  356.76   20.40
  -1  -7   1  370.26   19.80
   1   7   1  370.96   20.20
  -1   7  -1  318.67   20.20
   1  -7  -1  387.66   20.60
   1  -7  -1  382.46   20.30
   1   7   1  336.77   19.90
  -1   7  -1  401.46   21.10
  -1  -7   1  374.26   20.10
   2   7  -1  270.67   15.40
  -2   7   1  317.77   16.50
   2   7  -1  272.57   15.50
   2  -7   1  270.47   16.00
   2  -7   1  268.87   16.20
   2   7  -1  282.27   15.60
  -2   7   1  277.37   16.20
   2  -7   1  286.47   16.00
  -2  -7  -1  278.07   15.40
  -2   7   1  287.37   16.20
   2  -7  -1  275.87   16.20
   2  -7  -1  273.27   16.20
  -2   7  -1  277.67   16.00
   2   7   1  267.47   15.40
  -2   7  -1  293.87   16.20
   2  -7  -1  285.67   15.90
   2   7   1  274.97   15.50
  -2  -7   1  272.47   15.50
  -2   7  -1  293.07   16.20
   2   7   1  289.77   15.60
   3  -7   1   20.80    3.20
   3  -7   1   19.90    3.80
  -3  -7  -1   16.90    2.20
  -3   7   1   18.30    3.70
   3   7  -1   16.00    2.40
   3  -7   1   21.70    4.20
   3   7  -1   17.10    2.20
  -3   7   1   24.20    3.90
  -3   7   1   16.00    3.50
   3   7   1   14.60    2.20
  -3  -7   1   19.60    2.40
   3   7   1   17.70    2.30
   3  -7  -1   17.90    3.10
   3  -7  -1   17.70    3.80
  -3   7  -1   17.30    3.60
   3  -7  -1   17.40    3.80
  -3   7  -1    8.70    3.50
  -3   7  -1   15.20    3.40
  -4   7   1   91.99    7.10
   4   7  -1   94.29    5.90
   4   7  -1   83.99    5.40
   4  -7   1   87.79    7.00
  -4   7   1  103.09    7.10
   4   7   1   93.09    5.40
  -4   7  -1   90.79    7.50
   4   7   1   88.89    5.30
   4  -7  -1   96.59    7.60
  -4  -7   1   82.59    5.50
   4   7   1   88.29    5.50
  -4   7  -1  102.69    7.60
   5   7  -1   85.39    4.60
  -5   7   1   83.29    6.70
  -5   7   1   84.49    7.00
   5   7  -1   80.99    5.10
   5  -7   1   79.09    7.70
   5   7  -1   74.39    4.60
   5  -7   1   88.49    7.70
   5  -7  -1   83.89    7.80
   5   7   1   85.49    4.50
  -5   7  -1   80.29    6.90
  -5  -7   1   78.39    4.90
  -5   7  -1   82.99    7.30
   5  -7  -1   84.69    7.00
  -6   7   1  141.49   10.00
   6  -7   1  152.48   10.80
   6   7  -1  133.39    7.70
   6  -7   1  148.09   10.80
  -6   7   1  164.48   10.60
   6  -7  -1  145.09   10.70
   6  -7  -1  132.39   10.90
  -6   7  -1  146.29   10.40
  -6  -7   1  137.69    7.70
  -6   7  -1  150.88   10.10
  -7   7   1   27.10    5.10
   7  -7   1   34.20    6.10
   7  -7   1   42.50    6.20
  -7   7   1   25.70    4.60
  -7   7   1   39.00    5.10
  -7   7  -1   35.60    5.10
  -7   7  -1   27.70    5.20
   7  -7  -1   27.50    5.80
   7  -7  -1   34.80    6.10
   8  -7   1  120.29   10.90
   8  -7   1  133.59   12.30
  -8   7   1  142.79   10.50
  -8   7   1  143.89   10.30
   8  -7  -1  146.39   12.50
  -8   7  -1  148.89   10.30
  -9   7   1   -3.30    3.80
   9  -7   1   16.30    6.00
   9  -7   1   -1.70    4.30
  -9   7   1    4.40    4.00
   9   7  -1    5.50    1.50
   9   7  -1    3.90    1.50
   9   7   1    6.90    1.50
   9  -7  -1   10.60    5.50
  -9   7  -1   10.90    4.50
 -10   7   1   19.30    5.00
  10   7  -1   20.70    2.40
  10  -7   1   19.30    5.50
 -10   7   1   23.50    4.80
 -10   7  -1   21.70    4.70
  10   7   1   23.70    2.50
 -10   7  -1   16.70    4.60
  11   7  -1   -0.60    2.20
 -11   7   1    1.10    4.00
 -11   7   1    5.20    4.60
  11   7  -1    0.70    1.90
  11  -7   1   -1.10    5.10
  11   7   1   -2.30    2.10
 -11   7  -1   -1.20    4.40
 -11   7  -1    2.80    4.00
  11  -7  -1    2.60    6.00
  11   7   1   -2.60    1.80
 -12   7   1   14.40    5.40
  12   7  -1   13.80    3.20
 -12   7   1   22.30    5.40
  12  -7   1   25.30    6.70
  12  -7  -1   25.00    6.70
 -12   7  -1   27.10    5.30
  12   7   1   20.60    3.20
  13   7  -1    4.20    3.00
 -13   7   1    6.60    4.50
  13  -7   1    0.10    6.70
 -13   7   1    0.80    4.40
  13  -7  -1   -0.10    5.90
  13   7   1    2.40    2.90
 -13   7  -1   -0.20    4.70
 -13   7  -1   -3.80    4.40
 -14   7   1    0.50    4.50
 -14   7  -1    1.60    4.40
   0  -8   1  321.87   17.00
   0  -8   1  301.17   17.10
   0   8   1  321.97   17.60
   0   8  -1  311.57   17.50
   0  -8  -1  310.67   17.10
   0   8   1  281.77   17.30
   0  -8   1  307.47   17.40
   0  -8  -1  322.97   17.00
   0  -8  -1  311.47   17.40
   0   8  -1  275.77   17.20
   1   8  -1   44.10    4.40
  -1  -8  -1   49.80    4.60
   1   8  -1   50.89    4.90
  -1   8   1   44.10    5.00
   1  -8   1   49.50    4.50
   1   8  -1   37.70    4.40
   1  -8   1   50.59    4.60
  -1   8   1   49.00    5.60
   1  -8   1   48.00    5.10
  -1   8   1   37.10    4.90
  -1  -8  -1   41.80    3.70
  -1   8  -1   53.09    5.10
   1   8   1   46.80    4.70
  -1  -8   1   46.20    3.80
   1  -8  -1   40.30    5.00
   1  -8  -1   45.90    4.50
  -1   8  -1   44.80    4.90
  -1   8  -1   47.30    4.60
  -1  -8   1   37.20    4.30
   1   8   1   37.60    4.40
   1  -8  -1   49.00    5.10
   1   8   1   43.70    4.30
  -2   8   1   20.60    3.70
   2  -8   1   21.80    3.80
   2  -8   1   25.20    4.10
  -2  -8  -1   28.30    3.50
   2   8  -1   25.10    3.40
  -2   8   1   29.90    4.20
   2   8  -1   22.20    3.10
   2   8  -1   25.10    3.10
   2  -8   1   24.20    3.40
   2  -8  -1   26.20    4.30
   2   8   1   32.10    3.70
  -2   8  -1   29.60    3.90
  -2  -8   1   32.20    3.70
  -2   8  -1   23.80    4.60
   2   8   1   24.10    3.00
   2  -8  -1   23.90    4.00
   2  -8  -1   25.10    3.60
  -2   8  -1   31.10    4.30
   2   8   1   23.20    3.20
  -3  -8  -1   10.50    2.20
   3   8  -1    6.90    2.20
   3  -8   1   11.70    4.30
   3  -8   1    7.40    3.30
  -3   8   1   14.60    3.90
   3   8  -1   13.00    2.60
   3   8  -1    8.30    2.30
   3  -8   1   11.20    3.90
  -3   8   1   12.40    3.70
  -3   8  -1    9.20    3.80
   3   8   1    9.00    2.20
   3  -8  -1   12.60    3.30
  -3  -8   1   11.00    2.40
  -3   8  -1   10.90    3.70
   3   8   1    9.40    2.40
   3  -8  -1   14.60    3.90
   3  -8  -1    8.80    4.30
   3   8   1    6.80    2.30
  -4   8   1  242.48   14.50
   4  -8   1  251.57   14.90
   4   8  -1  257.67   13.40
   4  -8   1  256.57   15.10
  -4   8   1  251.87   15.00
   4  -8  -1  223.98   14.40
   4   8   1  237.08   13.10
   4  -8  -1  218.08   14.60
   4   8   1  219.18   13.00
  -4   8  -1  260.17   14.60
  -4   8  -1  240.68   14.90
  -4  -8   1  214.38   13.10
   4   8   1  215.68   13.10
  -5   8   1   13.70    4.50
   5   8  -1   12.90    1.90
   5   8  -1   11.40    2.10
  -5   8   1   12.00    4.00
   5   8  -1   14.30    2.10
   5  -8   1    7.80    4.50
   5  -8   1   14.30    4.70
  -5   8  -1   10.70    4.10
   5  -8  -1    5.90    4.40
  -5  -8   1   16.20    2.00
   5   8   1   15.00    3.00
   5  -8  -1   17.90    4.90
   5   8   1   11.80    1.30
   5   8   1    8.50    1.70
  -5   8  -1    9.80    4.30
   5   8   1   10.60    1.40
   6  -8   1  107.19    9.50
  -6   8   1  106.49    9.30
  -6   8   1  108.89    8.20
  -6   8   1  107.89    8.60
   6  -8   1  125.29    9.80
   6   8  -1  111.69    6.10
   6   8  -1  100.09    6.00
   6   8  -1   99.69    6.00
  -6   8  -1   99.59    9.10
  -6   8  -1  125.79    8.90
   6  -8  -1  121.29    9.80
   6   8   1  114.19    6.00
   6   8   1  107.49    6.00
  -6  -8   1   96.89    5.90
   6  -8  -1  113.89    9.60
  -7   8   1   92.49    8.30
   7  -8   1   80.89    9.20
  -7   8   1   99.59    8.60
   7  -8   1   98.99   10.40
   7  -8  -1  106.89   10.60
   7  -8  -1   81.99    9.10
  -7   8  -1   99.59    8.40
  -8   8   1   60.29    7.00
  -8   8   1   56.99    6.80
   8  -8   1   34.40    6.30
   8  -8   1   37.80    6.90
   8  -8  -1   55.69    7.30
  -8   8  -1   52.69    6.60
   9   8  -1    6.30    1.30
  -9   8   1    6.70    4.20
   9   8  -1    7.10    1.20
   9  -8   1    1.00    6.20
   9  -8   1   11.20    5.20
  -9   8   1    6.60    4.20
   9   8   1    8.60    1.20
   9   8   1    7.70    1.20
  -9   8  -1    7.00    4.30
  -9   8  -1    5.80    4.10
   9  -8  -1    1.70    6.20
 -10   8   1   33.30    6.00
  10   8  -1   33.60    2.90
  10   8  -1   32.90    3.10
  10  -8   1   37.00    7.00
 -10   8   1   36.70    5.70
  10  -8   1   36.90    6.30
  10  -8  -1   42.60    7.60
  10   8   1   29.10    2.90
 -10   8  -1   32.10    5.60
  10   8   1   38.90    3.00
 -10   8  -1   33.30    6.00
  11   8  -1    1.20    1.70
  11  -8   1   -4.40    5.40
  11   8  -1   -3.80    2.20
 -11   8   1    3.50    4.10
 -11   8  -1   -3.00    4.00
  11   8   1    2.10    1.70
  11  -8  -1   -3.90    5.30
  11   8   1   -1.90    2.20
 -12   8   1    7.00    4.60
 -12   8   1    2.80    5.00
  12   8  -1    8.10    2.50
  12  -8   1    4.30    6.00
  12   8   1    6.10    2.50
  12  -8  -1    4.20    5.80
 -12   8  -1    7.00    4.60
 -12   8  -1    8.70    4.50
 -13   8   1   -0.90    4.30
  13  -8   1    7.80    6.10
  13  -8  -1    6.80    6.60
 -13   8  -1   -1.50    4.60
  14  -8   1    6.50    6.50
 -14   8   1    2.90    4.90
  14  -8  -1   -7.30    6.00
 -14   8  -1   -5.60    4.70
   0  -9   1   -2.10    2.90
   0  -9  -1   -1.30    2.30
   0   9  -1   -5.10    2.80
   0  -9  -1    0.20    2.80
   0   9   1    0.90    3.30
   0   9   1    3.30    2.90
   0   9  -1    1.70    2.70
   0  -9  -1   -0.30    2.80
   0  -9   1   -3.60    2.30
   0   9  -1    4.10    3.00
   0  -9   1   -2.30    2.70
   0   9   1   -0.50    3.00
  -1  -9  -1  109.59    6.60
   1  -9   1  114.89    8.10
  -1   9   1  122.19    8.10
  -1  -9  -1  106.59    7.60
   1   9  -1   91.69    7.90
   1  -9   1  114.39    8.00
  -1   9   1   88.89    8.10
   1   9  -1  101.19    7.40
   1  -9   1  105.09    7.60
   1   9  -1  111.29    7.60
  -1  -9  -1  111.49    6.70
   1  -9  -1   98.69    7.30
   1  -9  -1  106.69    7.80
  -1  -9   1   98.89    6.60
   1   9   1  116.09    7.80
  -1  -9   1  112.79    6.90
   1  -9  -1   87.09    7.80
  -1  -9   1  101.29    7.60
   1   9   1  105.59    7.40
   1   9   1   87.09    7.70
  -1   9  -1   91.29    7.90
  -1   9  -1  116.69    7.80
   2   9  -1  199.58   12.10
  -2   9   1  224.18   12.90
   2  -9   1  189.78   12.30
   2   9  -1  205.38   12.00
  -2   9   1  207.08   12.80
   2   9  -1  198.58   11.90
   2  -9   1  189.88   12.00
   2  -9   1  196.58   12.70
  -2  -9  -1  185.98   11.80
  -2   9  -1  198.98   12.80
   2   9   1  188.88   11.80
   2  -9  -1  182.48   12.10
  -2   9  -1  221.58   12.90
   2   9   1  211.68   12.10
  -2  -9   1  184.58   11.80
   2  -9  -1  191.88   12.70
   2  -9  -1  201.08   12.70
   2   9   1  214.68   12.20
   3   9  -1   12.10    2.80
  -3   9   1   12.70    5.10
   3   9  -1   12.00    3.60
  -3   9   1    9.40    3.90
   3  -9   1   11.50    4.30
  -3  -9  -1   12.50    2.60
   3   9  -1   13.50    2.90
   3   9   1   12.20    3.00
  -3   9  -1   11.40    4.20
   3  -9  -1   15.00    4.30
  -3  -9   1   10.70    2.70
   3   9   1    7.70    2.60
   3   9   1    8.70    2.80
   4   9  -1   39.70    4.00
   4   9  -1   30.70    3.70
  -4   9   1   31.10    5.00
  -4   9   1   38.10    5.50
   4  -9   1   35.30    5.50
   4   9  -1   35.00    4.00
   4  -9   1   29.80    5.40
  -4  -9   1   27.50    3.20
   4  -9  -1   35.10    5.60
   4   9   1   37.80    4.10
  -4   9  -1   28.50    5.20
  -4   9  -1   29.70    5.50
   4   9   1   33.40    3.80
   4  -9  -1   39.40    5.50
   4   9   1   36.90    3.70
   4   9   1   40.40    3.90
  -5   9   1   31.10    5.70
  -5   9   1   36.80    5.40
   5   9  -1   37.70    3.90
   5  -9   1   47.90    6.20
   5  -9   1   33.60    5.90
   5   9  -1   41.50    3.70
   5   9   1   36.60    3.20
  -5  -9   1   33.80    3.40
   5  -9  -1   34.10    5.80
   5   9   1   30.70    2.90
   5   9   1   41.10    3.80
  -5   9  -1   40.20    6.80
   5  -9  -1   36.50    6.00
  -5   9  -1   37.50    5.60
   6   9  -1    3.30    1.70
   6  -9   1   -1.30    5.00
  -6   9   1   -2.20    3.90
   6   9  -1   -0.20    1.60
   6   9  -1   -0.50    1.40
   6  -9   1    0.00    4.60
  -6   9   1    6.30    4.30
  -6   9  -1   -0.70    3.90
   6  -9  -1    3.10    4.80
   6   9   1    1.40    1.80
   6  -9  -1   -2.40    5.00
   6   9   1   -1.20    1.50
   7  -9   1    2.90    4.90
   7  -9   1   -1.10    5.00
  -7   9   1    7.50    4.20
  -7   9   1    9.70    4.50
   7   9  -1    4.30    2.00
   7   9  -1    5.10    1.40
   7   9   1    6.30    1.20
   7  -9  -1   10.60    4.20
   7   9   1    4.80    1.70
  -7   9  -1   -1.60    4.00
   7  -9  -1    6.00    5.80
   8  -9   1   -9.10    3.80
  -8   9   1    8.20    4.70
   8  -9   1    9.00    5.50
  -8   9   1    2.10    3.40
  -8   9  -1   -4.60    3.80
   8  -9  -1   -0.60    5.30
  -9   9   1   38.50    5.90
   9  -9   1   34.70    7.00
  -9   9   1   38.60    5.80
   9  -9   1   36.40    6.30
  -9   9  -1   29.80    6.00
   9  -9  -1   32.10    7.00
  -9   9  -1   32.20    5.60
  10  -9   1   30.30    7.10
 -10   9   1   35.00   10.30
 -10   9   1   31.10    5.70
  10   9  -1   21.40    2.20
  10  -9  -1   21.20    6.80
  10   9   1   19.80    2.00
 -10   9  -1   36.00    5.80
  11   9  -1    1.20    1.70
 -11   9   1   -0.90    4.40
 -11   9   1   -2.00    4.20
  11  -9   1   -0.10    5.30
  11  -9  -1   -2.60    6.10
 -11   9  -1    2.00    4.30
 -11   9  -1    1.70    4.90
  11   9   1    3.90    1.60
  12  -9   1   14.90    7.30
 -12   9   1    5.00    5.00
  12  -9  -1    5.20    6.30
 -12   9  -1    3.30    4.50
  13  -9   1   13.40    7.60
 -13   9   1   15.80    5.30
  13  -9  -1   19.10    8.40
 -13   9  -1    5.60    5.10
   0 -10  -1   65.99    6.80
   0  10  -1   80.29    7.20
   0 -10   1   73.09    6.40
   0  10  -1   66.59    6.60
   0 -10   1   57.29    5.50
   0  10   1   59.29    6.90
   0 -10  -1   68.99    6.00
   0 -10   1   62.69    6.00
   0  10   1   58.49    6.50
   0 -10  -1   59.59    5.40
   1  10  -1    2.90    3.30
   1 -10   1    4.50    3.80
  -1 -10  -1   -1.00    2.20
   1 -10   1    2.10    4.20
  -1 -10  -1    0.00    2.40
  -1 -10  -1    0.10    3.20
  -1  10   1   -2.80    3.70
  -1  10   1   -0.70    3.90
   1  10  -1   -2.00    3.10
   1  10  -1    2.90    3.30
   1 -10  -1    2.60    3.60
  -1 -10   1   -2.20    2.80
   1  10   1   -4.20    2.80
   1 -10  -1   -1.70    3.70
  -1  10  -1   -7.20    3.70
   1  10   1    1.30    3.30
   1  10   1   -0.70    3.40
  -1 -10   1    1.20    3.30
  -1  10  -1    3.40    3.60
  -1 -10   1   -1.00    2.20
   2  10  -1    6.70    3.30
   2 -10   1    3.60    3.50
   2 -10   1   11.40    4.30
   2  10  -1   12.30    3.30
   2 -10   1   17.20    5.00
  -2  10   1    4.30    4.10
  -2 -10  -1    4.80    3.20
   2  10  -1    7.90    3.50
  -2 -10   1   11.40    3.30
  -2  10  -1   13.10    5.00
   2 -10  -1    9.90    4.60
   2 -10  -1   12.90    4.80
  -2  10  -1    7.40    4.20
   2  10   1    7.90    3.40
   2  10   1    8.90    3.40
   2 -10  -1    8.00    3.30
   2  10   1    6.50    3.40
   3  10  -1   38.10    4.90
   3 -10   1   51.79    6.20
   3  10  -1   39.50    4.40
   3  10  -1   42.40    4.90
  -3 -10  -1   42.30    5.30
  -3  10   1   47.30    5.90
  -3  10   1   54.49    6.40
   3 -10   1   32.60    5.60
   3  10   1   35.20    4.70
   3  10   1   33.50    4.40
   3 -10  -1   35.50    5.70
   3  10   1   35.60    4.30
   3 -10  -1   34.40    5.80
   3  10   1   47.50    4.80
  -3  10  -1   29.20    5.50
  -3  10  -1   36.60    5.70
  -3 -10   1   36.40    4.40
   4 -10   1   31.00    5.60
   4  10  -1   37.60    4.50
  -4  10   1   42.30    5.70
   4  10  -1   34.50    3.90
   4  10  -1   36.50    4.10
   4 -10   1   33.60    5.20
  -4  10   1   30.70    6.80
   4  10   1   35.70    4.00
  -4 -10   1   31.90    4.00
  -4  10  -1   36.90    5.60
   4  10   1   33.20    4.00
   4 -10  -1   32.70    5.70
   4  10   1   36.80    4.40
   4 -10  -1   38.20    6.00
   4  10   1   38.50    4.30
   5 -10   1   13.10    5.70
   5 -10   1   19.50    5.30
   5  10  -1   10.10    2.60
   5  10  -1   13.50    2.70
  -5  10   1   10.90    5.20
   5  10  -1   17.30    2.80
   5 -10  -1   26.80    6.00
   5  10   1   13.30    2.30
  -5  10  -1   20.20    5.40
   5 -10  -1   15.50    5.10
   5  10   1   14.60    2.10
   5  10   1   13.30    2.70
  -5 -10   1   16.60    2.40
   5  10   1   18.60    2.90
   6  10  -1   33.20    3.60
  -6  10   1   26.60    5.10
  -6  10   1   39.00    5.50
   6 -10   1   44.10    6.40
   6 -10   1   31.30    6.70
   6  10  -1   36.70    3.60
   6  10  -1   29.40    2.90
  -6  10  -1   40.10    5.60
   6 -10  -1   29.50    5.80
   6  10   1   29.20    3.40
   6  10   1   37.00    3.70
   6 -10  -1   25.50    5.90
   7 -10   1   64.89    8.10
   7 -10   1   62.89    7.60
  -7  10   1   54.99    6.70
   7  10  -1   53.39    3.90
   7  10  -1   52.49    3.80
  -7  10   1   45.30    5.80
   7 -10  -1   53.69    7.30
  -7  10  -1   50.19    6.60
   7  10   1   55.29    4.00
   7 -10  -1   47.70    7.10
   7  10   1   51.59    3.70
   8 -10   1   10.00    5.70
  -8  10   1   17.60    4.70
   8  10  -1   17.60    2.00
  -8  10   1   14.10    5.10
   8 -10   1    9.90    5.50
   8  10  -1   16.00    2.10
  -8  10  -1   18.60    4.90
   8  10   1   17.80    1.90
   8 -10  -1   15.50    6.00
   9 -10   1   -3.20    8.00
  -9  10   1   -0.40    4.90
   9 -10   1    9.80    6.10
  -9  10  -1   12.30    5.40
   9 -10  -1    9.30    6.00
 -10  10   1    4.30    5.00
 -10  10   1    2.60    4.50
  10 -10   1   -0.60    5.20
  10 -10   1   -5.20    6.00
 -10  10  -1    5.70    4.70
 -10  10  -1    3.10    4.70
  10 -10  -1    6.00    6.20
 -11  10   1    4.70    4.70
  11 -10  -1   -3.40    5.80
 -11  10  -1    5.50    4.80
 -12  10   1   -1.10    4.60
 -12  10  -1    1.10    5.00
   0  11   1   15.80    4.40
   0 -11  -1   16.00    3.20
   0  11   1   15.20    4.80
   0  11  -1   16.90    4.60
   0 -11   1   16.30    4.20
   0  11  -1   25.60    5.10
   0 -11   1   15.40    3.70
   0 -11  -1   20.50    4.70
   0 -11   1   18.80    3.30
   0 -11  -1   21.70    3.90
  -1 -11  -1   51.39    6.60
  -1 -11  -1   62.89    5.00
  -1  11   1   63.39    7.50
  -1  11   1   59.59    7.60
   1  11  -1   66.99    6.80
   1 -11   1   63.09    7.20
   1  11  -1   66.69    7.60
   1 -11   1   52.09    6.00
   1 -11   1   61.99    7.20
  -1 -11   1   60.29    5.00
   1  11   1   63.99    7.50
   1  11   1   54.29    6.20
   1 -11  -1   76.39    6.10
  -1 -11   1   65.29    6.90
   1 -11  -1   68.49    6.70
   1 -11  -1   64.59    7.80
  -1  11  -1   71.39    7.00
  -1  11  -1   58.89    7.00
   2 -11   1  260.17   17.50
   2  11  -1  292.57   16.00
   2 -11   1  280.97   16.30
  -2  11   1  297.77   16.80
  -2 -11  -1  238.38   15.40
  -2  11   1  247.18   16.20
   2  11  -1  253.97   15.70
   2 -11  -1  256.97   16.40
  -2  11  -1  280.57   16.70
  -2 -11   1  243.28   15.40
   2 -11  -1  258.47   16.20
   2  11   1  258.27   15.90
  -2  11  -1  257.97   16.40
   2  11   1  259.27   15.90
  -3  11   1    8.20    4.70
   3 -11   1    4.00    4.80
   3  11  -1    2.00    3.20
   3  11  -1    0.10    3.10
   3 -11   1    1.60    4.50
  -3  11  -1    3.60    4.10
   3  11   1   -2.70    2.70
  -3 -11   1    3.30    3.00
   3  11   1    3.90    3.20
   3  11   1    1.20    3.20
   3 -11  -1   -5.20    4.10
   3 -11  -1    5.90    4.70
   3  11   1    1.20    2.80
   4  11  -1   10.10    3.20
   4 -11   1   15.50    5.00
  -4  11   1   21.10    5.00
   4  11  -1   13.40    3.30
   4 -11   1   22.20    5.40
  -4 -11   1    8.60    2.70
  -4  11  -1   23.00    5.10
   4 -11  -1   10.20    4.70
   4  11   1   15.80    3.30
   4 -11  -1   15.10    5.40
   5  11  -1    4.40    2.60
   5  11  -1    4.40    2.40
   5 -11   1    1.30    4.70
   5  11  -1    5.80    2.50
  -5  11   1   10.20    4.70
  -5  11   1   -2.30    3.90
   5 -11   1   10.70    4.80
   5  11   1    4.30    2.00
   5  11   1    8.50    2.60
   5  11   1    4.40    2.50
   5 -11  -1    7.70    5.40
   5  11   1    8.20    1.90
  -5 -11   1    3.30    2.10
  -5  11  -1   10.20    4.50
   5 -11  -1    0.20    4.50
   6  11  -1    7.10    1.90
  -6  11   1   11.50    4.60
   6  11  -1    9.90    2.40
   6  11  -1    7.80    1.60
   6 -11   1    8.90    5.10
   6  11  -1    6.10    2.30
   6 -11   1    8.50    5.10
   6  11   1    8.70    2.30
   6  11   1    7.70    2.40
   6 -11  -1    3.40    4.80
   6 -11  -1    4.20    4.90
  -6  11  -1   11.80    5.30
  -7  11   1   10.30    5.30
   7 -11   1   11.90    5.60
  -7  11   1    5.60    4.30
   7  11  -1    3.30    1.90
   7  11  -1    7.70    2.10
   7 -11   1    3.50    5.20
   7  11   1    4.90    1.90
   7 -11  -1    7.50    4.20
   7 -11  -1   10.80    5.50
  -7  11  -1    0.80    4.40
   7  11   1    8.00    2.20
   8 -11   1   35.70    6.80
  -8  11   1   25.60    9.70
   8  11  -1   20.30    2.60
   8  11  -1   24.20    2.80
  -8  11   1   23.00    5.40
   8 -11  -1   25.90    6.60
  -8  11  -1   26.40    6.10
   8  11   1   25.20    2.60
   8  11   1   27.40    2.90
  -9  11   1    0.00    3.60
   9  11  -1   -2.00    1.10
  -9  11   1    4.60    4.60
   9 -11   1   -4.70    5.50
   9 -11   1   -0.60    5.30
  -9  11  -1    6.00    4.80
   9  11   1   -1.60    1.10
   9 -11  -1   -1.10    6.50
  -9  11  -1    6.40    4.70
  10 -11   1    1.00    6.10
 -10  11   1    1.00    5.20
 -10  11  -1   -2.40    4.70
  10 -11  -1    4.90    7.00
 -11  11   1    0.90    5.50
  11 -11   1   -4.80    6.30
 -11  11  -1    1.80    4.90
  11 -11  -1    2.90    6.50
  12 -11   1    3.50    7.10
  12 -11  -1   -0.20    7.00
   0 -12  -1   29.30    4.70
   0 -12   1   24.50    3.70
   0  12   1   28.30    5.20
   0 -12  -1   28.70    4.10
   0 -12   1   28.30    4.20
   0  12   1   26.80    5.20
   0  12  -1   28.50    4.90
   0  12  -1   29.40    5.20
   0 -12  -1   36.50    4.20
   0 -12   1   30.30    5.10
   1  12  -1   84.39    7.80
  -1  12   1   91.79    8.50
   1  12  -1   69.49    7.90
  -1 -12  -1   75.89    7.30
   1 -12   1   83.39    6.90
  -1  12  -1   97.59    8.90
   1 -12  -1   80.09    6.90
   1  12   1  101.09    8.20
  -1 -12   1   82.49    7.60
   1  12   1   68.59    7.40
   1  12   1   70.09    7.60
  -1  12  -1   90.89    8.10
   1 -12  -1   74.99    8.50
  -1 -12   1   88.39    5.80
   2 -12   1  118.59    9.70
   2  12  -1  128.19    9.50
   2 -12   1  127.89   10.00
  -2  12   1  126.19    9.80
  -2  12  -1  119.39   10.40
  -2 -12   1  134.39    9.00
   2  12   1  121.59    9.20
   2 -12  -1  130.99    9.90
   2 -12  -1  110.19    9.50
   2  12   1  115.79    8.80
  -3  12   1    0.50    4.40
   3 -12   1    4.20    4.60
   3  12  -1    4.80    3.50
   3  12  -1    1.30    3.30
  -3  12   1    2.90    4.00
   3 -12   1   -1.20    4.20
   3 -12  -1   -2.50    4.50
  -3  12  -1    3.80    4.60
  -3 -12   1   -2.20    2.70
   3 -12  -1    4.60    4.50
   3  12   1    0.90    2.80
   3  12   1   -3.40    3.10
   3  12   1    3.80    3.20
   4 -12   1   18.90    5.40
   4  12  -1   21.20    3.60
   4 -12   1   12.50    4.90
  -4  12   1   21.60    5.10
  -4  12   1   12.50    4.80
   4  12  -1   11.60    3.40
   4  12  -1   14.80    3.30
   4  12   1   19.00    3.30
   4  12   1   16.30    3.40
  -4  12  -1   17.30    4.80
   4  12   1   14.50    2.90
   4  12   1   16.90    3.50
   4 -12  -1    7.30    5.00
   4 -12  -1   10.60    4.90
  -4 -12   1   14.80    3.10
   5  12  -1   -2.80    2.50
  -5  12   1    7.80    4.50
   5  12  -1    0.20    2.30
   5 -12   1   -6.10    4.80
   5 -12   1   -4.60    4.60
   5  12   1    0.60    1.80
   5 -12  -1    0.30    4.70
   5  12   1   -1.30    2.10
   5  12   1   -1.20    2.50
   5  12   1   -6.70    2.30
   5 -12  -1   -5.50    4.20
   6  12  -1    1.50    1.80
   6  12  -1    0.80    1.60
   6  12  -1    3.10    2.40
  -6  12   1    1.20    4.30
   6 -12   1    0.40    5.00
  -6  12   1    0.00    4.10
   6  12  -1    2.00    2.60
   6  12   1    1.60    1.10
   6  12   1   -0.60    0.90
  -6  12  -1   -6.80    3.90
   6  12   1   -2.00    2.20
   6 -12  -1    4.80    5.10
   6  12   1   -2.00    2.60
   7 -12   1   26.80    6.70
   7  12  -1   15.30    2.70
   7  12  -1   23.70    2.90
  -7  12   1   19.50    5.50
   7  12   1   22.30    2.80
   7 -12  -1   11.60    6.00
   7  12   1   22.80    2.90
  -7  12  -1   14.00    5.40
   8  12  -1    7.40    1.90
   8 -12   1   -2.50    5.60
  -8  12   1    3.60    4.80
   8 -12   1   -2.30    5.10
  -8  12   1    3.30    4.90
  -8  12  -1   -3.80    4.60
   8 -12  -1   -4.20    5.40
  -8  12  -1   12.30    5.30
   9 -12   1    4.20    6.10
  -9  12   1    3.60    5.50
   9 -12  -1   -2.20    5.80
  -9  12  -1    2.50    5.00
 -10  12   1    5.50    5.70
  10 -12   1    1.80    6.40
  10 -12  -1    2.20    6.40
 -10  12  -1    5.30    5.30
  11 -12   1   15.20    7.40
 -11  12   1    5.50    6.90
 -11  12  -1   -0.10    5.60
  11 -12  -1   20.10    7.60
   0  13   1   15.30    4.30
   0 -13   1    9.50    4.40
   0  13   1   20.70    4.80
   0 -13  -1    7.40    2.80
   0 -13  -1   17.00    3.60
   0 -13   1   11.70    3.40
   0  13  -1   19.40    5.20
   0  13  -1    5.90    4.50
   0 -13   1    9.10    2.90
  -1  13   1   70.19    7.60
   1 -13   1   68.19    6.40
   1  13  -1   57.29    7.20
   1 -13   1   80.59    7.70
   1 -13   1   82.99    8.40
  -1  13   1   80.79    8.30
   1  13  -1   75.79    7.70
   1 -13  -1   70.09    6.50
  -1 -13   1   73.29    7.20
   1  13   1   65.79    7.20
   1 -13  -1   99.69    9.30
  -1  13  -1   86.89    8.80
   1 -13  -1   72.89    7.50
   1  13   1   67.19    7.20
   1  13   1   72.09    7.70
   2  13  -1   11.60    4.00
  -2  13   1   16.10    4.80
   2 -13   1    9.40    4.40
   2  13  -1   13.60    4.20
   2 -13   1    8.70    4.60
  -2  13   1   13.00    5.20
  -2  13  -1    4.70    4.50
   2 -13  -1    9.70    4.40
   2 -13  -1    3.40    4.40
   2  13   1   10.30    3.60
   2  13   1   15.40    4.00
   2  13   1   13.80    4.20
  -2 -13   1   18.00    3.90
   3 -13   1   89.59    8.60
   3  13  -1   77.09    7.40
  -3  13   1   85.79    9.30
   3 -13   1   80.39    9.40
   3  13  -1   83.19    7.60
  -3  13   1   91.09    8.70
   3  13   1   85.19    7.10
   3 -13  -1  101.29    8.70
   3 -13  -1   80.89    8.50
  -3  13  -1   83.89    9.20
   3  13   1   84.99    7.30
   3  13   1   66.19    6.70
  -3 -13   1   75.19    6.90
   4  13  -1   16.20    3.90
   4 -13   1   16.00    5.50
  -4  13   1   15.90    5.20
   4  13  -1   15.40    3.80
  -4  13   1   18.40    5.20
   4 -13   1   27.00    5.90
   4 -13  -1   16.10    5.10
   4 -13  -1   16.10    5.30
   4  13   1   19.20    3.60
   4  13   1   20.20    3.90
   4  13   1   19.30    3.20
  -4 -13   1   14.90    3.20
  -4  13  -1   14.80    5.10
   5  13  -1    7.80    2.90
   5  13  -1   -0.10    2.90
  -5  13   1    9.20    4.90
  -5  13   1    5.40    4.80
   5  13  -1    4.20    2.40
   5 -13   1   15.80    6.50
   5 -13   1   10.80    5.60
  -5  13  -1   16.50    5.20
   5 -13  -1    5.00    5.10
   5  13   1    6.00    3.00
   5 -13  -1   13.60    6.10
   6  13  -1   -1.60    2.50
   6  13  -1    3.00    2.40
  -6  13   1   -0.80    4.80
   6 -13   1    2.00    5.60
  -6  13   1    3.30    4.70
   6  13  -1    4.80    2.10
   6 -13   1    6.80    6.50
   6  13  -1    0.60    1.70
   6  13   1    1.50    2.50
  -6  13  -1    1.50    4.50
   6  13   1    7.30    2.60
   6 -13  -1   -3.80    5.60
   6  13   1    1.20    1.30
   6  13   1    0.80    1.20
   7 -13   1   -0.40    5.40
   7 -13   1    8.40    6.20
  -7  13   1   19.60    4.80
   7  13  -1    1.30    2.40
  -7  13   1    7.10    4.80
  -7  13  -1   14.20    5.30
   7 -13  -1    7.30    6.30
   7  13   1    2.10    2.30
  -7  13  -1    1.70    5.00
  -8  13   1   -5.10    4.50
   8  13  -1    3.60    2.10
   8 -13   1    2.00    5.90
   8  13   1    2.30    2.00
   8 -13  -1   -5.70    5.90
  -8  13  -1    2.30    5.30
  -9  13   1    4.50    5.30
   9 -13   1   -2.90    6.00
  -9  13  -1    3.60    5.00
   9 -13  -1   -7.10    5.80
  10 -13   1    0.00    7.40
 -10  13   1    6.40    5.30
  10 -13  -1   13.50    8.10
 -10  13  -1    2.10    5.80
   0 -14   1   57.19    5.50
   0 -14  -1   65.19    5.30
   0  14   1   68.59    8.30
   0 -14   1   68.29    6.10
   0 -14  -1   60.39    5.80
   0  14   1   66.39    7.70
   0 -14   1   60.09    7.00
   0  14  -1   57.09    7.50
   1 -14   1   13.70    3.60
   1 -14   1   12.60    5.00
  -1  14   1   18.40    5.40
   1 -14   1   22.50    4.70
  -1  14   1   10.20    4.50
   1  14  -1   17.70    4.90
  -1  14  -1   15.40    5.40
   1 -14  -1   21.20    4.60
   1 -14  -1    9.00    3.40
   1  14   1   22.10    4.80
   1  14   1   23.80    5.00
   1  14   1   19.50    4.90
  -1 -14   1   22.90    4.70
   2 -14   1   30.90    6.30
   2  14  -1   37.20    5.70
   2 -14   1   36.90    5.70
  -2  14   1   37.90    5.90
  -2  14   1   36.10    9.70
   2  14  -1   28.40    4.90
  -2 -14   1   36.60    5.00
   2  14   1   39.40    5.60
   2 -14  -1   30.60    5.60
  -2  14  -1   44.70    7.80
   2  14   1   40.70    5.20
   2  14   1   32.10    4.80
   2 -14  -1   42.80    5.90
  -3  14   1   -5.40    5.10
  -3  14   1    4.60    4.70
   3  14  -1    4.40    4.20
   3 -14   1   -0.90    4.50
   3  14  -1    5.90    3.90
   3 -14   1   -1.30    4.40
  -3  14  -1    5.40    4.80
   3  14   1    4.20    3.20
   3  14   1   10.40    4.00
  -3 -14   1    1.30    3.10
   3 -14  -1    6.10    4.80
   3  14   1    0.40    3.30
   4  14  -1    3.20    2.90
   4  14  -1   13.40    4.00
   4 -14   1   14.60    5.20
  -4  14   1   10.20    5.60
   4 -14   1    6.60    5.20
   4  14  -1    6.70    3.40
  -4  14   1   14.20    4.90
   4  14   1    8.30    3.70
   4 -14  -1    6.30    5.10
   4  14   1   11.60    3.10
   4  14   1    7.50    3.20
  -4  14  -1    7.90    5.60
  -5  14   1    5.60    4.80
   5 -14   1    7.40    5.60
   5 -14   1    8.50    5.40
   5  14  -1    6.50    3.10
  -5  14   1   11.30    5.40
   5  14  -1    9.90    2.80
   5  14   1    9.60    2.40
   5  14   1    7.40    2.70
  -5  14  -1   10.50    5.30
   5 -14  -1    8.70    5.50
   6 -14   1    2.90    5.10
  -6  14   1   14.50    5.30
   6  14  -1    2.20    2.00
   6  14  -1   -1.20    2.80
   6 -14   1    8.00    5.60
  -6  14   1    2.70    4.80
   6  14   1    4.50    2.90
   6 -14  -1    4.50    5.80
  -6  14  -1    0.80    4.70
  -6  14  -1    8.10    5.30
   6  14   1    4.00    1.40
   7  14  -1    3.10    2.60
  -7  14   1    6.80    5.00
   7 -14   1    0.50    5.50
   7 -14  -1   11.90    6.50
   7  14   1    1.10    2.60
  -7  14  -1    1.10    4.60
   8 -14   1    2.90    5.90
  -8  14   1   -5.30    5.90
   8 -14  -1   -1.20    6.30
  -8  14  -1   -4.60    4.70
  -9  14   1    4.80    5.40
  -9  14  -1   10.90    5.80
   0 -15   1   21.30    5.20
   0  15  -1   23.70    5.30
   0  15   1   15.20    5.10
   0 -15  -1   25.70    3.50
   0  15   1   17.60    4.60
  -1  15   1   30.30    9.10
  -1  15   1   10.00    5.00
   1  15  -1   23.30    5.30
   1 -15   1    6.80    4.40
   1 -15   1    7.00    4.40
   1  15   1   21.00    5.40
  -1  15  -1   20.70    6.30
   1 -15  -1   15.40    4.50
  -1 -15   1   12.60    4.50
   1  15   1   28.00    4.70
  -2  15   1   23.90    5.30
   2 -15   1   28.60    5.40
   2 -15   1   25.10    5.50
  -2  15   1   27.20    6.50
   2  15  -1   17.30    4.40
   2  15  -1   39.30    5.70
   2  15   1   36.10    5.60
  -2 -15   1   26.20    4.40
   2  15   1   23.90    4.70
   2 -15  -1   30.50    5.40
   2  15   1   31.20    4.70
   3  15  -1   11.40    4.40
   3  15  -1    4.40    3.40
   3  15  -1    5.60    3.50
  -3  15   1    4.50    5.10
   3 -15   1    9.40    4.60
  -3  15   1    2.90    5.50
  -3  15  -1    2.20    5.30
   3  15   1    7.10    3.40
   3  15   1    5.90    4.10
   3  15   1   -4.50    3.20
   3 -15  -1    3.80    4.90
   4  15  -1   -0.70    3.50
   4  15  -1    1.80    3.30
   4  15  -1    8.90    3.10
  -4  15   1    6.90    5.20
   4 -15   1    1.70    5.00
  -4  15   1    5.80    5.60
   4  15   1   -1.80    2.60
   4  15   1    1.20    3.70
  -4  15  -1    1.20    4.90
   4  15   1    5.30    4.70
   5  15  -1    4.10    3.40
  -5  15   1    2.00    5.10
   5 -15   1    1.10    5.30
   5 -15   1    2.70    4.90
   5  15  -1   -0.60    2.30
  -5  15   1    6.70    5.20
   5  15   1    0.50    2.30
   5 -15  -1   -0.10    5.30
   5  15   1   -0.20    3.50
  -5  15  -1   -0.10    4.80
  -5  15  -1   -5.30    4.80
   6 -15   1    0.50    5.70
   6  15  -1    5.70    3.10
  -6  15   1    0.30    4.90
  -6  15  -1    6.50    5.10
   6  15   1   -1.00    3.00
   6 -15  -1    0.70    5.00
   7 -15   1   -4.10    6.00
   7 -15  -1   -3.30    6.00
   8 -15   1   -0.80    7.60
  -8  15   1    1.80    5.70
  -8  15  -1   -0.60    5.70
   8 -15  -1    6.10    6.70
   0 -16   1    0.60    4.10
   0  16   1    3.00    4.30
   0  16  -1   -0.10    4.70
   0  16   1    5.30    5.20
   0  16  -1   10.70    4.40
   1 -16   1   12.60    4.70
  -1  16   1    8.20    4.50
   1  16  -1   14.00    4.30
  -1  16   1    8.50    5.00
   1  16   1    6.50    4.10
  -1  16  -1    8.30    4.70
  -1 -16   1    3.40    3.90
  -1  16  -1    8.20    5.50
  -2  16   1   10.90    7.70
   2 -16   1   -0.90    4.30
   2 -16   1    4.40    4.60
   2  16  -1    6.20    3.70
   2  16  -1    6.00    4.40
  -2  16   1   -0.20    4.80
  -2  16  -1    6.60    5.40
   2  16   1    3.90    3.50
  -2  16  -1   10.80    5.10
   2  16   1    4.70    4.40
   2 -16  -1    5.70    4.70
   3 -16   1    5.80    4.90
   3  16  -1    5.30    4.30
   3  16  -1    6.60    3.40
  -3  16   1    5.60    5.20
   3 -16   1   -2.70    4.60
  -3  16   1    5.30    5.30
   3 -16  -1    8.30    5.00
   3  16   1    2.50    4.20
  -3  16  -1   -2.90    4.80
  -3  16  -1    6.10    4.70
  -4  16   1   -0.10    5.40
   4  16  -1    5.00    4.10
   4 -16   1   11.70    5.30
   4  16  -1    1.70    2.90
  -4  16  -1    7.70    5.70
   4  16   1    2.60    2.90
   4 -16  -1   16.30    5.70
   4  16   1   -1.80    3.90
   5 -16   1    9.60    5.80
   5  16  -1    7.10    3.90
  -5  16   1   11.60    5.50
  -5  16  -1   -1.00    5.10
   5 -16  -1    5.40    5.60
   5  16   1    8.20    3.90
  -6  16   1    0.10    5.20
   6 -16   1   11.50    5.90
   6 -16  -1    5.70    6.20
  -6  16  -1    3.40    5.40
   0  17   1    3.00    5.30
   0  17  -1   -4.30    4.80
   0  17  -1    2.10    4.90
   0  17   1    5.70    4.60
   1  17  -1   -3.70    3.80
   1  17  -1    0.90    4.80
  -1  17   1   -4.60    4.40
  -1  17   1    4.30    5.50
   1  17   1    1.90    4.00
  -1  17  -1   -4.10    4.30
  -1  17  -1    0.10    5.50
   1  17   1   11.10    5.20
  -2  17   1    4.80    4.80
   2  17  -1    2.90    4.70
   2  17  -1    9.40    4.00
   2 -17   1   10.90    5.00
  -2  17   1    0.10    5.50
   2  17   1    4.90    3.80
   2  17   1    8.40    4.90
   2 -17  -1    5.20    4.80
  -2  17  -1    2.20    4.70
  -2  17  -1   -0.90    5.60
   3  17  -1   -1.40    3.30
  -3  17   1   -5.40    5.00
   3 -17   1    2.40    5.10
  -3  17  -1   -4.00    4.70
   3 -17  -1   -2.30    5.00
   3  17   1    0.00    3.70
   4 -17   1    3.90    5.70
   4  17  -1    8.30    4.50
   4 -17  -1    8.10    5.40
   4  17   1    4.20    4.50
   1   0   2   -1.50    1.30
  -1   0   2    0.00    1.10
  -1   0   2   -1.60    1.10
   2   0  -2  545.75   29.20
  -2   0   2  562.04   29.20
  -2   0   2  557.04   29.30
   2   0  -2  561.24   29.30
  -2   0  -2  536.75   29.20
  -2   0   2  546.15   29.20
  -2   0  -2  570.94   29.20
   2   0   2  567.04   29.30
   2   0   2  527.85   29.20
   2   0   2  529.35   29.20
  -2   0  -2  558.34   29.20
   2   0  -2  589.24   29.30
   3   0   2  234.78   12.40
   3   0   2  224.18   12.30
  -3   0  -2  209.88   12.20
   3   0  -2  225.78   12.30
   3   0   2  242.28   12.50
  -3   0  -2  220.78   12.30
   3   0  -2  236.38   12.50
  -3   0   2  222.28   12.30
  -3   0   2  214.48   12.30
  -3   0  -2  233.58   12.30
  -3   0   2  219.68   12.40
   3   0  -2  229.08   12.40
  -4   0  -2  178.38    9.70
  -4   0   2  166.78    9.60
  -4   0  -2  171.08    9.60
   4   0  -2  174.68    9.70
   4   0  -2  161.98    9.80
   4   0   2  178.48    9.80
   4   0   2  173.18    9.60
   4   0  -2  175.88    9.70
  -4   0   2  175.68    9.50
  -4   0   2  174.58    9.60
  -4   0  -2  169.78    9.50
   4   0   2  162.58    9.70
  -5   0  -2    2.60    1.40
  -5   0  -2   -1.10    1.60
   5   0   2    0.60    1.60
   5   0  -2   -1.60    1.80
   5   0   2   -0.80    1.80
  -5   0   2   -1.00    2.00
  -5   0   2   -0.20    1.50
  -5   0  -2    1.30    1.40
   5   0   2    0.50    1.50
  -5   0   2    2.70    1.50
  -5   0   2   -1.80    1.60
   5   0  -2    0.40    1.60
  -6   0   2   -0.30    1.70
  -6   0  -2    3.30    1.60
   6   0   2    5.00    2.20
  -6   0   2    2.60    1.80
  -6   0  -2    3.90    1.70
   6   0  -2    1.30    2.30
  -6   0  -2    8.90    2.10
  -6   0   2    4.00    2.40
  -6   0   2    3.20    2.10
   6   0   2    2.20    2.20
   6   0   2    2.30    2.00
   6   0  -2   -2.10    1.80
   7   0   2  433.86   25.10
   7   0  -2  486.65   24.60
  -7   0  -2  430.76   24.90
  -7   0   2  458.55   24.10
  -7   0  -2  452.35   24.10
   7   0  -2  408.66   24.60
   7   0   2  405.86   24.50
  -7   0   2  425.36   24.30
   7   0   2  479.15   24.60
  -7   0   2  458.45   24.50
  -7   0   2  460.65   24.10
  -7   0  -2  477.95   24.10
  -8   0  -2  135.19    8.60
  -8   0   2  147.49    8.40
   8   0   2  130.19    9.20
  -8   0   2  156.98    9.00
  -8   0   2  141.99    8.90
   8   0  -2  131.39    9.00
   8   0   2  139.39    9.10
   8   0   2  125.19    9.10
  -8   0  -2  151.98    8.30
   8   0  -2  135.39    9.40
  -8   0  -2  136.59    8.80
  -8   0  -2  138.99    8.30
  -9   0   2   91.39    6.00
   9   0   2   79.89    7.00
  -9   0  -2   94.39    6.50
   9   0  -2   79.09    7.60
  -9   0  -2   93.09    6.00
  -9   0   2   84.29    6.40
  -9   0  -2   85.59    6.70
  -9   0   2   86.29    6.60
  -9   0  -2   86.69    6.00
  -9   0   2   90.49    6.00
 -10   0  -2   17.40    2.50
 -10   0   2   17.60    3.50
 -10   0   2   13.50    2.50
  10   0  -2   18.00    4.70
 -10   0   2   10.60    3.50
 -10   0   2   20.20    2.60
 -10   0  -2   14.80    2.50
 -10   0  -2   13.20    3.30
 -10   0  -2   15.10    3.20
  10   0   2   16.00    4.70
 -11   0  -2    3.00    1.80
 -11   0   2   -0.70    1.80
  11   0   2   -1.50    3.90
 -11   0  -2    1.10    2.60
 -11   0   2   -1.20    2.60
  11   0  -2    2.00    3.90
 -11   0   2   -3.10    2.90
 -11   0   2   -0.20    2.50
 -11   0  -2   -4.80    2.50
  12   0  -2   14.30    4.80
 -12   0   2    7.40    3.50
 -12   0   2   14.20    3.60
 -12   0  -2    8.00    3.40
  12   0   2   20.80    4.50
 -12   0  -2   13.90    3.30
 -13   0  -2   -0.30    2.80
 -13   0  -2   -7.20    2.80
 -13   0   2   -0.70    3.20
  13   0  -2    1.10    4.50
 -13   0   2    2.90    3.80
  13   0   2    4.60    4.70
 -14   0  -2    1.10    3.20
 -14   0  -2    5.00    3.90
  14   0   2    5.90    4.50
  14   0  -2   10.60    5.50
 -14   0   2    7.20    3.50
  15   0   2    3.00    5.40
  15   0  -2    3.00    5.30
 -15   0   2    4.00    3.70
 -15   0  -2    6.70    3.70
  -1   1   2 1187.58   57.79
   1  -1  -2 1014.40   57.69
  -2  -1  -2 3271.47  181.68
   2  -1   2 3547.45  189.28
   2   1  -2 3082.29  182.18
   2   1   2 3522.45  183.28
  -2  -1   2 3261.27  182.08
  -2   1  -2 3331.07  187.28
  -3   1   2  879.31   45.90
   3  -1   2  783.52   45.80
   3   1  -2  911.61   45.60
   3   1  -2  869.41   45.60
  -3   1   2  878.11   45.70
   3  -1   2  845.62   45.80
   3  -1   2  891.61   45.80
  -3   1   2  840.42   45.80
   3   1  -2  841.62   45.50
  -3  -1  -2  881.21   45.50
  -3  -1  -2  847.42   45.40
  -3   1   2  873.91   45.70
   3  -1  -2  884.31   45.80
  -3  -1   2  885.51   45.40
  -3  -1   2  911.41   45.40
  -3  -1   2  901.51   45.60
  -3   1  -2  827.02   45.70
  -3   1  -2  876.01   45.80
   3   1   2  835.42   45.50
   3  -1  -2  775.02   45.80
  -3   1  -2  869.01   45.70
   3   1   2  940.11   45.60
   3  -1  -2  882.11   45.80
  -4   1   2  613.84   33.20
   4   1  -2  612.74   33.20
  -4   1   2  642.54   33.50
  -4   1   2  637.54   33.30
   4  -1   2  616.94   33.30
   4  -1   2  627.24   33.40
   4   1  -2  588.24   33.10
   4   1  -2  609.64   33.10
  -4  -1  -2  675.93   32.90
  -4  -1  -2  613.34   33.00
   4  -1   2  631.44   33.40
  -4   1   2  611.84   33.30
  -4  -1  -2  611.84   32.90
   4   1   2  615.74   33.10
  -4  -1   2  648.64   32.90
  -4   1  -2  635.64   33.40
   4   1   2  607.24   33.10
  -4   1  -2  622.74   33.30
  -4  -1   2  624.54   32.90
  -4   1  -2  637.24   33.20
  -4  -1   2  620.94   33.20
   4  -1  -2  654.43   33.50
   4  -1  -2  638.64   33.30
  -5  -1  -2  354.26   18.80
   5  -1   2  370.16   19.20
  -5  -1  -2  358.36   18.60
  -5   1   2  360.36   19.10
   5  -1   2  304.37   19.20
   5   1  -2  321.27   18.80
   5  -1   2  337.87   19.20
  -5   1   2  366.86   19.30
  -5   1   2  352.76   19.00
   5   1  -2  314.77   18.90
   5   1  -2  379.56   19.00
  -5  -1  -2  386.56   18.60
  -5   1   2  357.16   19.00
  -5  -1   2  340.97   18.90
   5   1   2  319.47   18.90
  -5   1  -2  354.56   19.00
  -5  -1   2  364.56   18.60
   5   1   2  309.37   18.80
  -5   1  -2  379.16   19.20
   5  -1  -2  365.76   19.20
  -5   1  -2  353.56   19.00
   6   1  -2  203.58   12.90
  -6  -1  -2  240.58   12.40
  -6   1   2  236.98   13.00
  -6  -1  -2  236.38   12.70
  -6   1   2  243.48   13.30
  -6   1   2  218.58   13.00
  -6  -1  -2  246.98   12.40
   6   1  -2  223.58   12.80
   6  -1   2  208.88   13.10
  -6   1   2  240.38   12.90
   6  -1  -2  251.27   13.20
   6  -1  -2  211.78   13.20
   6   1   2  220.48   12.80
  -6   1  -2  244.08   12.90
  -6  -1   2  237.38   12.40
  -6  -1   2  230.08   12.80
   6   1   2  204.58   12.80
  -6  -1   2  240.78   13.00
  -6   1  -2  232.18   12.90
   6   1   2  216.78   12.80
  -7  -1  -2   20.80    2.60
  -7   1   2   26.50    3.10
  -7  -1  -2   20.30    2.50
  -7   1   2   24.30    3.00
  -7   1   2   22.70    3.50
  -7   1   2   24.00    2.90
   7   1  -2   22.00    2.80
   7  -1   2   21.40    3.50
   7  -1   2   26.10    3.50
   7  -1   2   25.60    3.50
   7   1  -2   20.70    3.10
   7  -1  -2   19.30    3.40
  -7   1  -2   22.00    2.90
  -7   1  -2   22.40    3.30
   7   1   2   18.90    2.90
  -7  -1   2   19.80    2.80
   7  -1  -2   27.30    3.50
  -7  -1   2   19.00    3.00
   7   1   2   20.50    2.80
  -7   1  -2   22.70    2.90
  -7  -1   2   22.40    2.10
   8  -1   2   86.79    6.60
   8  -1   2   72.49    6.60
  -8   1   2   86.09    6.30
  -8   1   2   85.99    6.90
   8   1  -2   82.59    6.60
  -8  -1  -2   94.19    5.00
   8   1  -2   96.99    6.80
  -8  -1  -2   90.49    6.10
  -8   1   2   80.19    6.10
   8  -1   2   79.79    6.70
  -8  -1  -2   81.79    5.70
  -8   1   2   86.19    6.30
   8   1   2   79.59    6.40
  -8   1  -2   82.59    6.00
  -8  -1   2   77.79    6.20
   8  -1  -2   80.49    7.30
  -8   1  -2   84.89    6.00
   8  -1  -2   90.69    6.60
  -8   1  -2   80.99    6.60
  -8  -1   2   93.79    4.90
  -8  -1   2   76.79    6.00
   8   1   2   95.09    6.40
  -9   1   2   15.70    3.20
  -9  -1  -2   18.90    3.10
  -9  -1  -2   21.30    2.00
  -9   1   2   18.00    3.50
  -9  -1  -2   18.40    2.80
  -9   1   2   14.20    3.10
  -9   1   2   14.80    3.50
   9   1  -2   17.60    3.40
   9   1  -2   16.50    3.80
   9   1   2   13.80    3.60
  -9  -1   2   19.20    3.30
  -9  -1   2   17.10    2.10
   9   1   2   12.80    3.40
  -9   1  -2   20.80    3.70
  -9   1  -2   17.20    3.10
  -9  -1   2   13.80    3.00
  -9   1  -2   12.60    3.30
  -9   1  -2   20.10    3.10
 -10   1   2   -0.20    3.40
 -10  -1  -2    4.50    2.50
 -10   1   2    0.90    2.90
 -10   1   2    1.70    2.70
  10  -1   2    4.50    3.90
 -10  -1  -2    3.20    2.60
  10   1  -2   -1.10    3.50
 -10  -1   2    3.20    2.90
 -10  -1   2    7.20    3.00
  10   1   2    6.00    3.60
 -10   1  -2    0.70    3.00
 -10   1  -2    5.40    2.70
 -10   1  -2    6.60    3.40
 -10   1  -2    6.00    2.70
  10  -1  -2    1.00    4.20
 -11   1   2   12.80    2.90
 -11  -1  -2   16.30    3.10
 -11  -1  -2   13.70    3.10
 -11   1   2   15.60    3.70
 -11   1   2   17.80    3.90
  11   1  -2   15.40    4.20
 -11   1   2   16.70    3.00
  11  -1   2   12.40    4.30
  11  -1  -2    4.30    4.60
  11   1   2   13.80    4.10
 -11   1  -2   20.50    3.70
 -11   1  -2   17.60    3.00
 -11   1  -2   20.80    3.10
 -11  -1   2    8.00    3.10
 -11  -1   2   18.30    3.40
 -11   1  -2   13.40    3.40
 -12   1   2   26.90    7.80
 -12   1   2   22.70    3.30
  12   1  -2   20.10    5.00
 -12  -1  -2   24.70    3.50
 -12  -1  -2   24.60    3.60
 -12   1   2   18.20    4.10
  12  -1   2   21.30    5.30
 -12   1   2   24.60    3.10
 -12   1  -2   21.80    4.00
  12   1   2   19.40    4.60
 -12   1  -2   25.70    3.30
  12  -1  -2   14.90    5.20
 -12  -1   2   19.90    3.60
 -12  -1   2   17.40    3.70
 -12   1  -2   23.80    4.00
 -12   1  -2   23.50    3.30
  13  -1   2   15.30    5.50
 -13   1   2    6.50    3.80
 -13  -1  -2    8.60    3.10
 -13   1   2    8.60    2.70
 -13   1   2   13.30    2.50
  13   1  -2   11.20    4.80
 -13  -1  -2   10.40    3.10
 -13  -1   2   10.50    3.30
  13  -1  -2    8.00    5.20
 -13  -1   2    7.10    3.20
 -13   1  -2    9.40    3.50
 -13   1  -2    4.40    2.50
  13   1   2   11.10    4.80
 -13   1  -2    7.60    2.40
 -14   1   2    0.50    3.50
 -14  -1  -2    4.70    3.50
  14  -1   2    5.90    7.50
 -14  -1  -2   -2.20    2.90
  14   1  -2    6.80    4.80
 -14  -1   2    2.50    3.00
  14  -1  -2    7.60    6.00
 -14   1  -2    5.90    3.40
  14   1   2   11.80    4.90
  15   1  -2    8.60    6.10
 -15   1   2   -3.00    3.80
  15  -1   2   -6.40    5.00
 -15  -1   2   -0.70    3.40
  15  -1  -2   -5.20    5.40
 -15   1  -2    3.60    3.70
  15   1   2    9.80    8.10
   0  -2  -2  222.78   11.90
   0   2  -2  209.08   12.00
   0  -2   2  225.48   12.00
   0  -2  -2  213.38   11.90
   0  -2  -2  220.68   12.00
   0  -2   2  221.68   12.10
   0   2   2  232.38   12.10
   0   2  -2  223.48   12.00
   0  -2   2  228.28   12.00
   0   2  -2  226.78   12.00
   0   2   2  224.28   12.00
   0   2   2  226.18   12.00
   1   2  -2  128.69    6.50
  -1   2   2  117.29    6.80
  -1  -2  -2  125.39    6.30
  -1   2   2  112.29    6.70
   1  -2   2  115.89    6.80
  -1  -2  -2  119.09    6.40
   1   2  -2  113.39    6.40
  -1  -2  -2  113.89    6.30
   1   2  -2  127.09    6.60
   1  -2   2  110.59    6.90
  -1   2  -2  120.69    6.70
   1  -2  -2  114.59    6.80
   1  -2  -2  117.19    6.70
  -1  -2   2  113.39    6.30
   1   2   2  115.69    6.40
   1   2   2  113.69    6.50
  -1  -2   2  118.59    6.50
  -1   2  -2  104.39    6.90
   1  -2  -2  110.89    7.10
  -1   2  -2  118.49    6.80
   1   2   2  118.89    6.40
  -2   2   2  147.69    7.90
  -2   2   2  133.39    7.70
   2   2  -2  133.09    7.10
  -2   2   2  123.09    7.60
   2  -2   2  136.89    7.60
   2  -2   2  132.09    7.80
   2  -2   2  141.79    7.80
   2   2  -2  146.89    7.50
   2   2  -2  128.89    7.10
  -2   2   2  131.29    7.90
  -2  -2   2  134.79    7.40
   2   2   2  114.79    7.00
  -2   2  -2  132.29    7.70
   2  -2  -2  125.39    7.60
  -2   2  -2  132.39    7.70
   2   2   2  123.39    7.00
   2  -2  -2  129.99    7.80
  -2   2  -2  126.09    7.70
   2   2   2  121.79    7.00
  -3   2   2  791.72   40.60
  -3   2   2  763.42   40.40
   3  -2   2  771.62   40.40
  -3   2   2  731.63   40.30
   3  -2   2  777.62   40.50
   3   2  -2  779.12   40.10
   3  -2   2  772.42   40.50
   3   2  -2  757.22   39.90
  -3   2   2  769.32   40.40
   3   2  -2  713.63   39.90
   3   2   2  755.62   39.90
  -3   2  -2  754.22   40.40
   3  -2  -2  785.62   40.40
   3   2   2  740.43   39.90
   3  -2  -2  766.72   40.50
  -3   2  -2  758.32   40.40
  -3  -2   2  779.72   40.10
  -3   2  -2  748.53   40.40
   4  -2   2 1082.89   53.09
  -4   2   2 1048.60   52.99
  -4   2   2  979.10   52.89
   4   2  -2 1035.90   52.49
   4   2  -2 1009.70   52.69
  -4   2   2 1044.40   53.09
  -4  -2  -2  994.00   52.39
   4   2  -2  884.11   52.49
   4  -2   2 1008.60   53.09
  -4   2   2  996.90   52.99
   4  -2   2 1035.50   52.99
   4   2   2  971.80   52.49
  -4   2  -2  986.00   52.89
   4   2   2  908.81   52.49
  -4   2  -2 1022.00   52.99
  -4  -2   2 1019.80   52.59
  -4   2  -2  983.90   52.89
   4  -2  -2  997.10   53.09
   4  -2  -2 1015.80   52.99
   5  -2   2  460.95   24.10
   5  -2   2  458.55   23.90
  -5   2   2  419.56   23.80
   5   2  -2  436.46   23.30
   5   2  -2  426.96   23.50
  -5   2   2  414.56   23.80
   5   2  -2  423.86   23.40
  -5  -2  -2  450.15   23.20
  -5   2   2  421.96   23.70
  -5   2   2  434.46   24.00
  -5  -2   2  431.06   23.40
   5   2   2  445.56   23.40
  -5   2  -2  421.06   23.70
   5   2   2  441.76   23.30
   5  -2  -2  466.65   24.20
  -5   2  -2  442.36   23.70
   5  -2  -2  466.05   23.90
  -6   2   2  899.91   49.70
   6  -2   2  979.60   49.99
  -6   2   2  932.91   49.60
  -6   2   2  899.21   49.60
  -6  -2  -2  926.11   49.10
   6   2  -2  927.81   49.30
   6   2  -2  944.01   49.30
   6  -2   2  928.21   49.90
  -6   2   2  933.81   49.90
  -6  -2  -2  874.61   49.10
   6  -2  -2  959.50   49.99
  -6   2  -2  953.10   49.80
   6   2   2  964.40   49.30
  -6  -2   2  919.61   49.40
  -6  -2   2  951.50   49.30
  -6   2  -2  950.20   49.60
   7  -2   2   12.10    3.30
   7  -2   2   13.30    3.30
  -7   2   2    5.40    2.90
   7  -2   2   10.20    2.90
  -7  -2  -2    9.80    1.90
   7   2  -2    7.10    2.40
  -7   2   2   12.30    2.80
  -7   2   2   12.10    2.80
  -7   2   2   10.60    3.30
  -7  -2  -2   12.00    1.80
   7   2  -2   12.00    2.20
   7   2   2   12.30    2.20
  -7  -2   2    7.50    2.20
  -7   2  -2    6.70    2.70
  -7  -2   2   11.20    2.20
  -7   2  -2    5.90    2.40
   7  -2  -2    9.80    3.60
   7   2   2    9.00    2.30
   7  -2  -2   10.60    2.90
  -7   2  -2   12.20    2.60
  -8   2   2   36.50    4.60
  -8   2   2   38.10    4.10
   8  -2   2   31.10    4.80
   8   2  -2   41.40    4.10
  -8   2   2   40.80    4.90
  -8  -2  -2   30.30    3.70
  -8  -2  -2   35.40    3.50
   8   2  -2   33.30    4.20
   8  -2   2   38.80    5.60
  -8  -2   2   36.20    4.70
  -8   2  -2   27.50    3.60
   8  -2  -2   36.30    5.50
  -8  -2   2   31.10    4.00
  -8   2  -2   38.50    4.60
   8   2   2   35.60    4.30
   8   2   2   45.50    4.30
  -9   2   2   91.79    7.10
  -9   2   2   88.39    7.20
   9  -2   2   67.49    7.80
   9  -2   2   83.19    7.80
  -9  -2  -2   80.79    5.70
  -9   2   2   91.29    6.80
  -9  -2  -2   79.29    5.90
  -9   2   2   87.09    6.60
   9   2  -2   76.49    6.80
  -9  -2   2   76.89    6.20
  -9   2  -2   80.19    6.70
   9   2   2   71.59    6.40
   9  -2  -2   97.59    8.60
  -9   2  -2   84.19    6.90
  -9   2  -2   90.89    6.80
  -9   2  -2   96.09    6.70
  -9  -2   2   83.39    6.30
  10   2  -2   25.50    3.90
 -10   2   2   26.20    4.40
 -10   2   2   28.10    5.90
 -10   2   2   24.60    4.00
  10   2  -2   26.80    4.30
 -10  -2  -2   23.20    3.00
  10  -2   2   14.00    4.80
 -10   2   2   26.40    3.90
 -10  -2  -2   22.50    3.20
  10   2   2   33.30    4.20
 -10   2  -2   26.60    4.30
 -10  -2   2   24.20    3.40
 -10   2  -2   20.10    4.00
  10  -2  -2   21.80    5.00
 -10   2  -2   18.40    4.10
 -10  -2   2   22.00    3.40
  10   2   2   29.10    4.20
 -10   2  -2   19.60    3.60
  11   2  -2   81.49    8.30
  11  -2   2  107.29    8.50
 -11  -2  -2   80.79    6.10
 -11   2   2   88.49    7.70
 -11  -2  -2   77.39    6.10
 -11   2   2  111.59    9.30
  11   2   2   76.39    8.30
 -11  -2   2   82.99    6.60
 -11   2  -2   85.69    6.80
 -11   2  -2  104.49    9.50
  11  -2  -2   85.59    8.60
 -11   2  -2   90.49    7.50
 -11   2  -2   85.29    7.60
 -11  -2   2   82.59    6.60
 -12   2   2   17.30    3.80
 -12  -2  -2   17.10    3.10
 -12  -2  -2   14.60    2.80
  12   2  -2   12.40    4.40
 -12   2   2   13.70    3.40
 -12   2   2   11.00    4.00
  12  -2   2   10.00    4.80
 -12   2  -2   17.50    3.70
 -12  -2   2   16.30    3.30
 -12   2  -2   15.90    3.90
  12  -2  -2   16.90    5.60
  12   2   2   18.20    4.30
 -12  -2   2   20.80    3.40
 -12   2  -2   17.70    3.50
  13   2  -2    3.70    4.50
 -13  -2  -2    0.50    2.40
 -13   2   2    8.10    4.60
  13  -2   2    4.80    5.30
 -13  -2  -2   -0.20    2.50
 -13   2   2    3.60    3.70
  13   2   2    0.00    3.90
  13  -2  -2    6.10    5.50
 -13   2  -2    8.00    4.80
 -13  -2   2    9.20    3.00
 -13   2  -2   -2.40    3.30
 -13   2  -2    2.50    4.60
 -13  -2   2    7.40    3.00
  14  -2   2    1.60    4.80
 -14   2   2    0.70    3.80
 -14  -2  -2   -3.40    2.60
  14   2  -2    4.30    4.70
 -14   2  -2    1.50    3.60
  14  -2  -2   -3.90    4.70
  14   2   2    7.90    4.50
 -14  -2   2   10.50    3.30
  15  -2   2   19.10    6.10
  15   2  -2   21.80    5.80
 -15   2   2   20.50    4.90
  15   2   2   26.70    5.90
 -15  -2   2   16.40    4.60
  15  -2  -2   32.60    7.00
 -15   2  -2   23.30    4.80
   0   3   2 4388.86  239.58
   0   3  -2 4259.07  239.48
   1   3  -2   12.80    1.90
   1  -3   2   11.40    2.10
   1  -3   2   11.60    2.30
   1   3  -2   12.10    1.80
   1  -3   2    9.40    1.90
   1   3  -2    8.10    1.60
  -1   3  -2   12.90    2.40
  -1   3  -2   13.50    2.20
   1   3   2   12.90    1.90
   1   3   2   12.20    1.70
  -1  -3   2   11.00    1.90
  -1  -3   2   17.20    1.80
  -1   3  -2   12.60    2.30
   2   3  -2    8.80    1.10
  -2   3   2    9.80    2.20
   2  -3   2    5.50    2.10
  -2   3   2   13.70    2.50
  -2   3   2    3.50    2.40
   2   3  -2    9.60    1.70
   2  -3   2    2.40    2.40
  -2   3   2    7.30    2.10
   2  -3   2    5.70    2.40
   2   3   2   11.50    1.20
  -2   3  -2    9.20    2.20
  -2  -3   2    7.90    1.50
   2   3   2    6.20    1.00
   2  -3  -2    7.60    2.00
   2   3   2    7.40    1.20
   2   3   2    9.30    1.10
  -2   3  -2    7.20    2.30
  -2   3  -2    3.30    2.20
   2  -3  -2    7.90    2.50
  -3   3   2  445.36   24.00
   3   3  -2  420.76   23.20
   3  -3   2  440.06   24.00
  -3   3   2  462.45   24.10
  -3   3   2  452.65   24.00
   3  -3   2  431.76   24.10
   3   3  -2  411.16   23.20
   3   3  -2  438.76   23.50
  -3   3   2  453.95   23.90
   3  -3   2  426.06   23.90
  -3   3  -2  455.95   24.10
  -3   3  -2  460.55   24.00
  -3   3  -2  445.36   24.00
   3  -3  -2  447.96   24.10
   3  -3  -2  456.75   24.00
  -3  -3   2  449.56   23.50
   4  -3   2   72.39    5.10
   4   3  -2   64.49    3.80
  -4   3   2   69.09    5.10
  -4   3   2   67.49    4.90
  -4   3   2   70.29    5.30
  -4   3   2   61.59    5.00
   4   3  -2   67.19    4.30
   4  -3   2   68.09    5.40
   4   3  -2   69.29    3.90
  -4  -3   2   69.09    4.30
   4   3   2   65.69    3.80
  -4   3  -2   68.49    4.90
   4  -3  -2   70.79    5.60
   4   3   2   70.29    3.80
  -4   3  -2   69.69    5.10
   4  -3  -2   70.99    5.00
   5   3  -2   19.60    2.30
   5  -3   2   19.60    3.30
   5   3  -2   15.90    1.90
  -5   3   2   21.00    3.20
   5   3  -2   14.80    1.60
   5  -3   2   21.00    3.40
  -5   3   2   16.40    2.90
  -5   3   2   14.40    2.90
   5  -3   2   21.20    3.50
  -5   3   2   15.70    2.70
  -5  -3  -2   15.60    1.30
   5  -3  -2   18.50    3.30
  -5  -3   2   16.60    2.00
   5  -3  -2   12.00    3.30
   5   3   2   15.50    1.70
  -5   3  -2   15.80    2.70
  -5   3  -2   20.50    3.10
   5   3   2   18.00    1.90
  -5   3  -2   10.60    2.90
  -6  -3  -2   55.39    3.60
  -6   3   2   55.69    5.10
   6  -3   2   58.59    5.20
  -6   3   2   62.29    5.40
  -6   3   2   50.99    5.10
   6   3  -2   60.19    3.90
   6   3  -2   57.89    4.00
   6  -3   2   69.39    5.90
   6  -3   2   58.29    5.70
   6   3  -2   59.09    4.20
  -6  -3  -2   55.89    3.50
   6  -3  -2   64.29    5.80
  -6  -3   2   55.29    4.10
   6   3   2   60.09    4.00
   6   3   2   62.29    4.00
  -6   3  -2   59.79    5.30
  -6   3  -2   56.59    5.20
   6  -3  -2   63.29    5.20
  -7  -3  -2  109.49    6.60
  -7   3   2  119.29    7.80
  -7  -3  -2  121.79    6.70
  -7   3   2  108.69    7.80
   7  -3   2  120.89    9.00
  -7   3   2  116.59    8.00
   7   3  -2  116.29    7.20
  -7   3   2  113.09    8.20
   7  -3   2  105.19    8.50
   7   3  -2  120.59    7.00
  -7   3  -2  114.39    8.00
   7   3   2  122.19    7.10
  -7  -3   2  117.59    7.10
  -7   3  -2  120.69    8.10
  -7  -3   2  113.99    7.00
   7  -3  -2  111.59    8.50
  -7   3  -2  112.59    7.70
   8  -3   2    9.40    3.80
   8   3  -2   21.60    2.80
  -8  -3  -2   16.20    2.00
  -8   3   2    7.90    3.70
  -8  -3  -2   18.20    2.20
  -8   3   2   16.10    3.40
  -8   3   2   19.10    3.60
   8  -3   2   12.60    4.80
   8   3  -2   17.30    2.90
  -8   3   2   21.20    4.40
   8   3   2   19.90    2.80
  -8  -3   2   19.00    2.60
  -8   3  -2   17.80    3.70
  -8   3  -2   12.90    3.70
   8   3   2   20.00    2.80
  -8  -3   2   16.40    2.60
   8  -3  -2   20.80    4.70
   9  -3   2    6.90    4.20
  -9   3   2    9.00    3.30
   9   3  -2    6.90    3.10
  -9   3   2   10.40    3.60
   9   3  -2   11.50    2.80
  -9  -3  -2    6.80    2.00
   9  -3   2   12.40    4.90
  -9  -3  -2    5.60    2.00
   9   3   2   11.80    2.90
  -9  -3   2   10.30    2.60
   9  -3  -2   18.30    5.80
  -9  -3   2    2.70    2.50
  -9   3  -2    9.10    3.50
  -9   3  -2   11.60    3.70
   9   3   2    4.60    2.80
  10   3  -2   17.70    3.20
 -10   3   2   13.60    3.90
  10  -3   2    4.80    4.60
 -10  -3  -2   11.20    2.30
  10   3  -2   11.60    3.60
 -10  -3  -2   15.10    2.40
  10  -3   2   18.00    4.60
 -10   3   2   17.30    4.20
 -10   3   2    9.50    3.70
  10   3   2   13.20    3.00
 -10  -3   2   15.90    2.80
 -10   3  -2   11.30    3.70
  10  -3  -2   10.40    4.90
  10   3   2   11.90    3.40
 -10   3  -2   14.40    3.60
 -10  -3   2   13.60    2.80
 -10   3  -2   14.00    3.80
  11   3  -2   54.09    5.70
 -11  -3  -2   35.80    3.90
  11  -3   2   50.49    6.80
 -11   3   2   41.90    5.00
 -11  -3  -2   34.80    3.90
 -11   3   2   38.60    5.00
  11   3   2   43.00    5.50
 -11  -3   2   41.30    4.40
 -11   3  -2   44.40    5.60
  11  -3  -2   42.70    6.30
 -11   3  -2   38.70    4.90
 -11  -3   2   41.60    4.20
  12  -3   2   -3.40    4.40
  12   3  -2    3.70    4.10
 -12  -3  -2    1.30    2.30
 -12   3   2   -0.90    3.60
 -12   3   2    2.30    3.30
 -12  -3  -2    5.70    3.90
 -12   3  -2    7.00    3.90
 -12   3  -2   -1.50    3.30
  12   3   2   -1.00    3.80
 -12  -3   2    2.80    2.40
  12  -3  -2    6.00    5.00
 -12  -3   2    3.50    2.50
 -13  -3  -2   35.30    4.10
  13  -3   2   31.30    6.40
 -13   3   2   36.40    5.50
 -13  -3  -2   38.60    3.90
  13   3  -2   28.80    5.10
 -13   3   2   34.10    4.60
 -13  -3   2   40.00    4.50
  13   3   2   41.00    5.40
 -13  -3   2   35.20    4.60
  13  -3  -2   47.90    7.30
 -13   3  -2   32.50    4.80
 -13   3  -2   34.40    4.60
 -14  -3  -2    4.40    2.40
  14   3  -2   14.50    4.70
  14  -3   2   -4.10    4.80
 -14   3   2    6.30    4.30
 -14   3   2    7.90    3.50
 -14   3  -2    1.10    3.30
  14   3   2    3.70    4.50
 -14  -3   2    4.40    2.90
  14  -3  -2    2.80    5.80
 -14   3  -2    5.70    3.90
 -15   3   2    3.80    3.30
  15  -3   2    3.60    6.10
  15   3  -2   10.30    5.00
 -15   3   2   12.30    5.40
 -15   3  -2   15.30    5.40
 -15   3  -2   11.80    3.60
  15   3   2    8.20    4.90
  15  -3  -2    7.90    5.90
   0   4  -2 3087.19  175.48
   0   4   2 3626.54  175.68
   1   4  -2  390.16   20.80
  -1   4   2  419.26   21.30
   1  -4   2  391.26   21.10
   1  -4   2  395.96   21.20
   1   4  -2  383.66   20.80
  -1  -4  -2  416.36   20.70
  -1   4   2  414.36   21.10
   1   4  -2  370.26   20.90
  -1   4   2  346.67   21.00
  -1  -4  -2  394.06   20.60
   1  -4   2  403.06   21.00
  -1   4   2  406.26   21.20
  -1  -4   2  384.96   20.90
   1  -4  -2  391.56   20.90
  -1   4  -2  402.26   21.20
  -1   4  -2  344.77   21.00
   1   4   2  380.76   20.70
   1  -4  -2  396.36   21.10
   1   4   2  348.87   20.80
   1   4   2  355.56   20.70
  -1  -4   2  391.96   20.60
  -1  -4   2  415.96   20.70
  -1   4  -2  408.36   21.10
   1  -4  -2  400.26   21.20
   1   4   2  383.96   21.00
  -2   4   2   42.80    4.00
   2   4  -2   42.10    3.30
   2  -4   2   47.00    4.10
   2   4  -2   38.20    2.80
  -2   4   2   37.80    3.60
  -2   4   2   39.30    3.90
  -2   4   2   40.70    3.70
   2  -4   2   39.90    3.60
   2  -4   2   36.70    3.90
  -2  -4   2   35.50    3.10
   2   4   2   39.20    2.90
   2   4   2   39.70    2.70
  -2   4  -2   39.60    3.90
   2  -4  -2   36.50    4.00
   2  -4  -2   42.80    4.10
  -2   4  -2   38.30    3.90
   2  -4  -2   36.70    3.40
  -2   4  -2   36.30    3.60
  -3   4   2  186.98   11.00
   3   4  -2  192.18    9.90
  -3   4   2  174.18   11.30
  -3   4   2  180.28   10.80
  -3   4   2  193.88   11.10
   3  -4   2  187.58   11.00
   3  -4   2  194.98   11.80
   3   4  -2  172.58    9.80
   3   4  -2  191.78   10.30
   3  -4   2  188.48   10.90
   3   4   2  175.78    9.80
  -3   4  -2  183.78   10.80
  -3  -4   2  179.78   10.20
   3   4   2  190.88    9.80
   3  -4  -2  190.98   11.10
  -3   4  -2  193.28   10.90
   3   4   2  184.48    9.80
   3  -4  -2  186.88   10.90
  -3   4  -2  180.18   10.80
   3  -4  -2  192.08   11.80
   3   4   2  185.58    9.80
  -4   4   2  379.06   21.50
   4  -4   2  399.96   21.70
  -4   4   2  386.16   21.60
  -4   4   2  373.96   21.40
  -4   4   2  396.26   21.70
   4  -4   2  389.26   21.70
   4  -4   2  384.96   21.50
   4   4  -2  406.06   20.90
  -4  -4   2  388.66   20.80
   4  -4  -2  390.66   21.50
  -4   4  -2  395.56   21.60
  -4   4  -2  390.96   21.50
   4  -4  -2  402.56   21.70
  -4   4  -2  389.06   21.50
   4  -4  -2  389.96   21.70
  -5   4   2  384.66   21.60
   5  -4   2  406.06   21.90
  -5   4   2  371.06   21.40
   5  -4   2  377.56   21.60
   5   4  -2  371.36   20.50
   5   4  -2  388.76   20.40
   5  -4   2  392.86   21.80
  -5   4   2  405.96   21.80
   5   4  -2  386.66   20.80
  -5   4   2  385.26   21.60
   5  -4  -2  399.06   21.60
   5   4   2  380.76   20.40
  -5  -4   2  391.36   20.80
  -5   4  -2  408.26   21.60
   5   4   2  397.66   20.40
   5  -4  -2  419.96   22.00
  -5   4  -2  375.36   21.60
  -5   4  -2  368.66   21.50
   6  -4   2   13.50    3.70
  -6   4   2   12.30    3.20
   6   4  -2   15.80    2.00
  -6   4   2   11.90    3.10
   6  -4   2   22.80    4.20
   6   4  -2   12.90    1.60
  -6   4   2   12.60    3.10
   6  -4   2   21.00    3.90
   6   4  -2   16.30    1.90
  -6   4   2   19.50    3.60
  -6   4  -2   11.90    3.30
   6  -4  -2   18.40    4.20
  -6  -4   2   15.40    1.90
   6   4   2   14.10    1.80
   6   4   2   14.20    1.60
  -6   4  -2   12.30    3.00
  -6   4  -2   13.40    3.10
   6  -4  -2   10.70    3.70
   7   4  -2   13.40    2.10
  -7   4   2    7.90    3.30
   7  -4   2   16.40    4.30
   7  -4   2   18.90    4.60
  -7   4   2   15.60    4.30
   7   4  -2   15.30    2.00
  -7   4   2   18.90    3.90
  -7   4   2   11.90    3.90
  -7   4  -2    9.60    3.80
  -7  -4   2   14.60    2.10
  -7   4  -2   17.30    4.40
   7   4   2   13.90    2.00
   7   4   2   14.60    2.00
  -7  -4   2   12.00    2.10
  -7   4  -2   20.50    3.70
   7  -4  -2   19.80    5.00
  -8   4   2    6.50    3.50
   8   4  -2    5.80    2.10
   8  -4   2    4.00    4.00
   8  -4   2    9.00    4.80
  -8  -4  -2    6.00    1.10
   8   4  -2    6.30    2.40
  -8   4   2    2.70    3.30
  -8   4  -2    8.10    3.40
  -8  -4   2    5.10    2.00
   8   4   2    7.90    2.20
  -8  -4   2    3.50    2.10
  -8   4  -2    5.90    3.70
   8  -4  -2    9.80    5.40
  -9  -4  -2   73.19    4.60
   9   4  -2   76.19    6.00
   9   4  -2   70.79    5.60
  -9   4   2   68.19    6.90
  -9   4   2   80.09    6.80
   9  -4   2   88.59    8.70
   9  -4   2   74.99    8.00
  -9  -4  -2   72.09    4.60
  -9   4   2   84.89    7.50
   9  -4  -2   96.39    9.00
  -9  -4   2   79.49    5.50
  -9  -4   2   68.29    5.30
  -9   4  -2   75.09    7.20
   9   4   2   75.09    5.80
   9   4   2   84.79    6.00
  -9   4  -2   72.89    7.20
 -10   4   2   24.20    4.50
 -10  -4  -2   18.60    2.30
  10  -4   2   14.10    4.90
  10   4  -2   12.70    3.40
 -10  -4  -2   18.30    2.30
  10  -4   2    8.10    5.00
 -10   4   2   20.80    4.50
  10   4  -2    9.10    3.30
 -10   4  -2   19.10    3.90
  10   4   2   16.30    3.30
 -10   4  -2   20.80    3.90
 -10   4  -2   10.10    4.70
  10  -4  -2    6.90    5.00
 -10  -4   2   15.20    2.60
  10   4   2   16.30    4.90
 -10  -4   2   13.30    2.40
 -11   4   2   -1.60    3.40
  11   4  -2    2.80    3.10
 -11  -4  -2    1.60    1.50
  11  -4   2    7.30    4.90
  11   4  -2   -3.70    2.30
 -11  -4  -2    0.80    1.50
 -11   4   2    2.10    3.40
  11   4   2    0.70    2.90
  11   4   2   -5.60    2.40
  11  -4  -2    6.50    5.10
 -11   4  -2   -1.10    3.30
 -11   4  -2    2.20    3.50
  12   4  -2   13.20    3.90
 -12   4   2   16.90    4.40
 -12  -4  -2   17.30    2.00
 -12  -4  -2   16.40    2.10
 -12   4   2   20.30    4.50
 -12   4  -2   20.40    4.20
 -12  -4   2   12.00    2.50
  12   4   2   14.20    3.90
 -12   4  -2   13.10    4.40
 -12  -4   2   15.20    2.70
 -13  -4  -2    3.50    1.60
 -13   4   2    3.40    3.90
  13  -4   2    0.50    5.70
  13   4  -2    4.60    3.90
 -13   4   2    4.90    3.80
 -13  -4  -2    1.10    1.60
 -13   4  -2    4.20    3.60
 -13  -4   2    0.70    2.30
 -13   4  -2    5.50    3.80
  13  -4  -2    5.80    5.40
  13   4   2   -0.30    3.60
 -14   4   2    9.40    3.80
  14   4  -2    2.00    4.10
  14  -4   2   -0.40    5.20
 -14  -4   2    7.80    3.00
 -14   4  -2    7.90    4.20
  14   4   2    5.40    4.10
 -14   4  -2    5.50    3.70
  14  -4  -2    0.40    5.90
 -15   4   2    3.40    4.00
 -15   4   2    6.70    3.90
  15  -4   2    6.40    5.80
  15   4  -2    1.90    4.50
  15   4   2    6.60    4.70
 -15   4  -2    8.50    3.90
 -15   4  -2   -2.00    3.60
  15  -4  -2   -2.50    6.00
   0  -5   2  293.47   15.60
   0  -5  -2  275.27   15.50
   0  -5   2  277.97   15.30
   0   5  -2  281.67   15.40
   0   5   2  264.87   15.30
   0   5  -2  279.97   15.50
   0   5   2  283.17   15.50
   0  -5   2  277.37   15.30
   0  -5  -2  285.47   15.30
   0  -5  -2  282.07   15.20
   0   5   2  274.67   15.50
   1  -5   2   60.99    4.60
  -1   5   2   54.49    4.30
   1   5  -2   47.10    3.90
   1  -5   2   61.09    4.30
   1  -5   2   62.79    4.20
  -1  -5  -2   56.19    3.50
   1   5  -2   51.29    3.90
   1   5  -2   59.19    4.10
  -1   5   2   62.19    4.50
  -1  -5  -2   55.99    3.70
  -1   5   2   54.29    4.60
   1  -5  -2   57.89    4.50
   1   5   2   51.49    4.20
  -1  -5   2   55.29    3.70
   1   5   2   51.59    3.80
   1  -5  -2   57.49    4.00
  -1   5  -2   48.30    4.20
   1   5   2   47.00    3.70
   1  -5  -2   54.59    4.70
   1   5   2   53.59    4.00
  -1   5  -2   51.49    4.50
  -1  -5   2   50.09    3.60
  -1  -5   2   54.49    4.20
  -1   5  -2   59.99    4.40
  -2   5   2  281.97   14.90
   2   5  -2  252.87   14.50
   2  -5   2  264.77   14.90
   2   5  -2  243.28   14.40
   2  -5   2  254.27   14.90
  -2   5   2  273.57   15.30
   2  -5   2  267.17   15.00
  -2   5   2  271.17   15.00
   2   5  -2  274.67   14.30
  -2   5   2  268.47   15.10
   2   5   2  270.97   14.30
   2  -5  -2  252.27   15.60
  -2   5  -2  272.37   15.00
   2  -5  -2  261.57   14.70
  -2   5  -2  279.97   15.00
  -2  -5   2  242.48   14.40
   2  -5  -2  262.07   15.00
   2   5   2  273.37   14.30
   2   5   2  255.97   14.50
  -2   5  -2  264.27   14.90
   3  -5   2  192.38   11.30
  -3   5   2  186.98   11.10
   3   5  -2  180.38   10.50
   3  -5   2  189.28   11.40
  -3   5   2  196.78   11.20
   3   5  -2  185.78   10.20
   3  -5   2  181.58   11.00
  -3   5   2  189.78   11.30
  -3   5   2  197.98   11.40
   3   5  -2  176.38   10.10
  -3  -5   2  181.98   10.40
   3   5   2  182.58   10.10
  -3   5  -2  193.28   11.10
   3  -5  -2  187.58   11.00
   3  -5  -2  188.28   11.30
   3  -5  -2  201.68   11.20
   3   5   2  183.98   10.10
  -3   5  -2  198.98   11.30
   3   5   2  187.58   10.20
  -3   5  -2  188.78   11.30
   3   5   2  191.38   10.10
   4   5  -2  380.56   20.10
  -4   5   2  374.36   20.70
   4  -5   2  362.06   20.80
  -4   5   2  375.86   20.90
   4  -5   2  381.66   21.00
   4   5  -2  361.26   19.60
  -4   5   2  372.26   20.90
  -4   5   2  376.36   20.80
   4  -5   2  390.86   21.00
   4  -5  -2  353.16   20.70
  -4   5  -2  372.06   20.80
   4  -5  -2  372.36   21.00
  -4  -5   2  360.86   19.90
  -4   5  -2  376.76   20.80
  -4   5  -2  377.96   20.90
   4  -5  -2  393.26   21.10
  -5   5   2   97.39    7.10
   5  -5   2   87.09    7.20
  -5   5   2   92.59    6.70
   5  -5   2   87.39    6.60
  -5   5   2   88.89    6.80
   5   5  -2   91.39    5.50
   5  -5   2  100.39    7.40
  -5   5   2   91.79    6.90
  -5   5  -2   83.89    6.90
  -5   5  -2   93.69    6.80
   5  -5  -2   87.39    7.40
   5  -5  -2   84.59    6.60
  -5  -5   2   87.19    5.40
  -5   5  -2   87.49    6.70
   5  -5  -2   86.79    6.70
   6  -5   2  191.78   12.10
  -6   5   2  167.48   11.40
   6   5  -2  173.18    9.80
   6  -5   2  196.48   12.00
  -6   5   2  175.68   11.50
   6   5  -2  179.38    9.70
   6   5  -2  185.88   10.10
  -6   5   2  183.68   11.70
   6   5   2  189.68    9.70
   6  -5  -2  188.58   12.10
   6   5   2  187.88    9.70
  -6  -5   2  182.48   10.10
  -6   5  -2  179.08   11.70
  -6   5  -2  182.98   11.40
  -7   5   2   42.90    6.30
   7  -5   2   54.69    6.90
   7   5  -2   48.10    3.60
   7  -5   2   55.99    6.90
  -7   5   2   61.79    5.80
  -7   5   2   42.20    5.50
  -7  -5   2   48.50    3.70
   7   5   2   54.89    3.50
   7  -5  -2   57.59    7.20
  -7   5  -2   42.80    5.30
  -7   5  -2   53.79    6.20
   8  -5   2   32.20    6.40
  -8   5   2   25.90    4.60
  -8   5   2   22.20    4.80
   8   5  -2   24.70    3.00
   8  -5   2   28.50    5.20
  -8   5   2   30.80    4.60
   8  -5  -2   34.00    6.10
  -8  -5   2   30.90    2.90
   8   5   2   28.20    3.10
  -8   5  -2   27.60    4.70
  -8   5  -2   31.30    4.60
  -8  -5   2   24.60    3.00
   8   5   2   25.90    3.00
   9  -5   2  137.49   11.00
   9  -5   2  163.98   12.60
   9   5  -2  128.19    8.60
  -9   5   2  151.38   10.40
  -9   5   2  135.69   10.10
   9   5  -2  149.69    8.50
   9   5   2  132.19    8.50
  -9   5  -2  132.99   10.50
  -9  -5   2  136.79    8.20
   9   5   2  147.69    8.60
  -9   5  -2  148.39   10.00
  -9  -5   2  133.49    8.10
 -10   5   2   68.29    7.00
  10   5  -2   66.19    5.60
  10  -5   2   63.89    8.00
  10   5  -2   73.69    5.30
  10  -5   2   77.39    8.50
 -10   5  -2   62.99    6.80
  10  -5  -2   77.19    9.50
  10   5   2   67.69    5.40
 -10   5  -2   66.29    6.60
 -10  -5   2   67.59    4.60
 -10  -5   2   65.29    4.70
  10   5   2   66.89    5.40
 -11   5   2   11.60    4.10
 -11   5   2   17.60    4.50
  11   5  -2   11.80    3.20
  11   5  -2   10.70    2.70
  11  -5   2   11.50    5.50
  11   5   2   10.00    2.90
 -11  -5   2   12.20    2.10
 -11   5  -2   12.60    4.20
  11   5   2   12.40    2.90
  11  -5  -2   22.80    5.70
 -11   5  -2   10.10    3.90
 -11  -5   2   12.10    2.00
  12   5  -2   25.20    4.00
 -12   5   2   25.30    4.90
  12  -5   2   17.50    6.00
 -12   5   2   22.10    4.80
 -12  -5   2   24.60    2.90
 -12  -5   2   23.80    3.00
  12  -5  -2   26.90    6.50
 -12   5  -2   28.30    5.10
  12   5   2   16.80    3.80
 -12   5  -2   29.70    4.80
 -13   5   2    6.50    4.10
  13  -5   2   -6.70    4.90
 -13   5   2    8.50    4.60
 -13  -5   2    4.80    1.80
  13  -5  -2    1.80    5.70
 -13   5  -2    4.90    4.00
  13   5   2    8.80    5.70
 -13   5  -2   12.60    4.50
  14  -5   2    3.90    5.70
  14   5  -2    3.70    4.00
 -14   5   2    9.10    4.80
  14  -5  -2    6.60    6.10
 -14   5  -2    7.60    4.00
  14   5   2    8.00    4.10
 -15   5   2    7.40    4.70
  15   5  -2    8.80    4.70
  15  -5   2   -1.90    6.50
  15   5   2   12.60    4.70
 -15   5  -2    1.90    4.40
  15  -5  -2    1.60    7.00
   0   6  -2  502.45   26.90
   0  -6   2  512.45   26.60
   0  -6   2  498.35   26.60
   0   6   2  515.05   26.80
   0   6  -2  463.35   26.70
   0  -6  -2  497.25   26.80
   0   6  -2  514.95   26.80
   0  -6  -2  505.85   26.60
   0   6   2  508.75   26.90
   0  -6  -2  495.55   26.60
   0   6   2  449.56   26.70
   0  -6   2  490.25   26.80
   1  -6   2  210.98   12.20
   1   6  -2  196.08   11.80
   1   6  -2  206.28   11.70
  -1   6   2  217.38   12.00
  -1   6   2  227.98   12.40
   1   6  -2  216.18   12.00
  -1   6   2  212.68   12.20
  -1  -6  -2  217.18   11.50
   1  -6   2  206.58   12.00
  -1  -6  -2  213.28   11.80
   1  -6   2  212.88   11.90
  -1   6  -2  210.18   12.00
  -1   6  -2  221.78   12.10
  -1  -6   2  221.28   12.30
   1  -6  -2  206.08   11.90
   1   6   2  195.48   11.70
  -1  -6   2  203.48   11.80
   1  -6  -2  202.68   12.10
   1  -6  -2  200.28   12.70
   1   6   2  187.68   11.70
   1   6   2  208.78   11.80
  -1   6  -2  208.38   12.20
   1   6   2  198.78   11.90
   2  -6   2  280.17   15.40
   2  -6   2  269.87   15.10
   2   6  -2  278.17   14.80
   2  -6   2  271.57   15.20
   2   6  -2  260.47   14.90
   2   6  -2  249.38   14.60
  -2   6   2  288.17   15.50
  -2   6   2  290.67   15.30
   2   6   2  244.98   14.60
   2   6   2  261.37   14.70
   2   6   2  254.77   14.70
  -2   6  -2  284.27   15.30
   2  -6  -2  268.67   15.10
  -2   6  -2  280.77   15.70
  -2   6  -2  282.87   15.40
   2  -6  -2  263.37   15.40
  -2  -6   2  250.87   14.70
   2  -6  -2  259.37   15.30
   2   6   2  264.07   14.60
   3   6  -2  201.98   10.80
  -3   6   2  206.78   12.00
   3  -6   2  209.18   12.00
  -3   6   2  203.28   12.00
  -3   6   2  200.58   11.90
   3  -6   2  189.08   12.00
   3  -6   2  211.58   11.90
   3   6  -2  191.48   11.10
   3   6  -2  183.58   10.80
  -3   6   2  191.18   11.60
   3  -6  -2  182.88   11.80
   3   6   2  202.48   10.70
   3   6   2  189.08   10.70
  -3   6  -2  204.08   11.80
   3  -6  -2  205.28   12.00
  -3   6  -2  191.18   11.90
  -3   6  -2  200.68   11.80
  -3  -6   2  181.08   10.90
   3  -6  -2  190.48   12.00
   3   6   2  189.58   10.70
   3   6   2  191.28   11.00
   4   6  -2  316.87   17.50
  -4   6   2  348.57   18.90
   4  -6   2  316.47   18.50
  -4   6   2  333.87   18.70
   4  -6   2  331.57   18.90
   4  -6   2  323.67   18.90
  -4   6   2  319.87   18.70
  -4   6   2  334.17   18.60
   4   6  -2  333.77   17.80
   4   6  -2  304.27   17.40
   4   6   2  339.07   17.50
   4   6   2  337.77   17.30
  -4  -6   2  328.57   17.70
  -4   6  -2  333.17   18.70
   4   6   2  309.47   17.30
   4  -6  -2  323.77   18.60
  -4   6  -2  341.87   18.70
   4   6   2  335.97   17.40
   4  -6  -2  349.67   19.00
  -4   6  -2  313.27   18.60
   4  -6  -2  328.77   18.90
  -5   6   2   36.10    4.40
   5   6  -2   40.50    3.20
  -5   6   2   40.80    4.40
   5  -6   2   32.30    5.00
   5  -6   2   36.30    4.60
  -5   6   2   42.40    5.00
   5  -6  -2   37.00    4.80
   5  -6  -2   35.80    5.40
  -5  -6   2   34.30    3.00
  -5   6  -2   42.50    4.90
  -5   6  -2   33.00    4.60
  -6   6   2   29.80    4.90
  -6   6   2   27.40    4.30
   6   6  -2   31.20    2.80
   6  -6   2   30.70    5.00
  -6   6   2   28.80    3.90
   6  -6   2   22.50    5.10
  -6   6  -2   30.90    4.70
  -6  -6   2   30.30    2.70
   6  -6  -2   33.90    5.40
  -6   6  -2   28.80    4.40
  -7   6   2    5.80    3.70
  -7   6   2    0.30    3.80
   7   6  -2    3.00    1.20
   7  -6   2   -2.40    4.50
   7  -6   2    0.40    4.40
  -7   6   2   -0.50    3.50
   7   6  -2    3.00    1.10
   7   6  -2    0.70    1.40
   7   6   2    3.80    1.10
  -7  -6   2    2.90    1.30
  -7   6  -2    8.00    4.00
   7  -6  -2    3.60    4.80
   7   6   2    1.90    1.00
  -7   6  -2    2.40    3.60
   8  -6   2   35.90    6.30
  -8   6   2   16.50    4.60
  -8   6   2   30.80    4.70
   8  -6   2   23.40    5.30
   8   6  -2   29.60    2.70
   8   6  -2   26.10    2.90
  -8   6   2   25.30    6.10
  -8   6  -2   31.50    4.90
   8   6   2   30.30    2.80
  -8  -6   2   24.40    2.40
   8  -6  -2   37.80    6.90
   8   6   2   26.10    2.70
  -8  -6   2   24.30    2.40
  -8   6  -2   29.60    5.20
   9   6  -2   41.00    3.50
  -9   6   2   42.30    5.50
  -9   6   2   37.90    5.10
   9  -6   2   24.10    5.80
   9  -6   2   50.79    6.90
  -9   6  -2   36.30    5.30
   9  -6  -2   40.10    7.40
  -9  -6   2   31.60    2.60
   9   6   2   42.90    3.70
  -9  -6   2   35.40    2.70
  10  -6   2    9.60    5.90
 -10   6   2    2.20    3.70
 -10   6   2    3.00    3.80
  10  -6   2    8.90    4.80
  10   6  -2    3.00    2.00
  10   6  -2    1.10    2.30
 -10   6  -2    5.00    3.90
  10   6   2    2.10    2.10
 -10  -6   2    1.60    1.00
  10  -6  -2    0.60    5.10
 -10  -6   2    4.40    1.00
  10   6   2    5.70    2.20
  11  -6   2   15.80    5.60
  11   6  -2    8.90    2.40
 -11   6   2   13.10    4.40
  11  -6   2   13.50    5.40
 -11   6   2   10.10    4.70
  11   6  -2    9.70    2.90
  11  -6  -2    7.60    5.30
 -11  -6   2    9.50    1.30
  11   6   2   10.60    2.70
 -11   6  -2    7.90    4.00
  11   6   2   10.20    2.50
 -11   6  -2   15.50    4.30
 -12   6   2    7.20    4.00
  12   6  -2    4.00    2.40
  12  -6   2   -2.70    5.30
  12   6  -2   -0.40    2.70
  12   6   2   -0.20    2.80
  12  -6  -2    0.60    5.60
 -12   6  -2   -4.40    3.50
  12   6   2    0.40    2.30
 -13   6   2    5.70    4.00
  13  -6   2    4.30    5.90
 -13   6   2    6.50    4.30
  13   6  -2    3.80    3.10
 -13   6  -2    8.20    4.40
 -13   6  -2    2.00    4.00
  13  -6  -2   -3.70    5.60
  13   6   2    6.60    3.30
  14   6  -2    5.20    3.80
  14  -6   2   10.40    7.10
 -14   6   2   11.10    4.70
 -14   6  -2   10.10    4.70
  14   6   2   12.70    4.60
  14  -6  -2    6.70    6.30
 -14   6  -2    5.40    4.70
   0  -7   2  609.84   31.60
   0   7  -2  622.14   31.90
   0  -7   2  599.24   31.90
   0  -7  -2  590.04   31.70
   0  -7  -2  602.34   31.50
   0   7  -2  529.45   31.70
   0  -7   2  584.34   31.60
   0   7  -2  553.44   31.90
   0   7   2  630.84   32.00
   0   7   2  584.74   32.00
   0  -7  -2  581.34   32.50
   1  -7   2  297.77   16.80
   1   7  -2  282.87   18.90
  -1   7   2  263.17   16.60
   1   7  -2  276.17   16.50
   1   7  -2  296.17   16.60
  -1  -7  -2  306.67   16.60
   1  -7   2  312.67   16.70
  -1   7   2  315.77   17.00
   1  -7   2  304.37   17.00
  -1  -7  -2  316.47   16.20
   1  -7  -2  318.97   16.60
  -1   7  -2  319.87   17.10
   1   7   2  292.27   16.60
  -1  -7   2  279.07   18.20
   1  -7  -2  307.17   16.70
   1   7   2  277.37   16.60
   1   7   2  284.17   16.50
  -1   7  -2  261.77   16.70
  -1  -7   2  309.07   16.20
   1   7   2  320.87   16.70
   1  -7  -2  305.87   17.00
   2  -7   2  254.17   14.50
   2   7  -2  251.17   14.30
   2   7  -2  229.98   14.10
   2  -7   2  244.18   14.60
  -2   7   2  269.97   15.10
  -2   7   2  239.68   14.60
   2   7  -2  257.47   14.10
   2  -7   2  250.47   14.80
  -2   7   2  251.47   14.80
   2  -7  -2  262.07   14.90
   2   7   2  262.57   14.20
   2   7   2  243.28   14.10
  -2   7  -2  273.47   14.80
  -2  -7   2  247.48   14.20
   2   7   2  262.27   14.20
   2   7   2  242.38   14.00
  -2   7  -2  249.88   14.70
   2  -7  -2  254.67   14.40
   2  -7  -2  246.58   14.80
  -2   7  -2  265.97   14.90
   3  -7   2   15.20    3.70
   3  -7   2   18.30    3.20
  -3   7   2   12.20    3.20
   3  -7   2   17.70    3.70
   3   7  -2   14.80    2.20
   3   7  -2   13.70    2.60
  -3   7   2   11.80    4.00
  -3   7   2   14.50    3.60
   3   7  -2   18.90    2.70
   3   7   2   16.00    2.20
   3  -7  -2    8.80    2.90
  -3  -7   2   15.60    2.40
   3   7   2   15.80    2.40
   3  -7  -2    9.80    3.60
  -3   7  -2   15.00    3.60
   3   7   2   14.00    2.00
   3   7   2   16.40    2.40
   3  -7  -2   21.30    3.80
  -3   7  -2   13.40    3.40
  -3   7  -2   10.10    3.80
   4  -7   2   29.70    4.60
   4   7  -2   33.70    3.10
  -4   7   2   27.40    4.40
  -4   7   2   32.70    4.40
   4   7  -2   28.40    2.90
   4  -7   2   24.80    5.60
   4   7  -2   34.10    3.70
  -4   7   2   37.30    4.80
  -4   7  -2   40.40    4.50
   4  -7  -2   34.50    5.60
   4   7   2   33.70    2.90
  -4  -7   2   36.10    3.30
   4   7   2   38.80    2.70
   4   7   2   30.80    3.20
   4   7   2   39.20    2.80
  -4   7  -2   39.30    4.60
   4  -7  -2   33.50    4.70
  -5   7   2   19.50    4.00
   5   7  -2   17.50    2.30
   5   7  -2   17.90    2.40
  -5   7   2   20.60    4.10
   5   7  -2   19.10    2.00
  -5   7   2   16.60    3.60
   5  -7   2   21.50    4.50
   5  -7   2    9.40    4.50
   5   7   2   22.60    2.20
  -5  -7   2   17.50    2.10
  -5   7  -2   21.80    4.10
   5  -7  -2   18.30    4.80
  -5   7  -2   20.70    4.30
   5   7   2   21.80    2.00
   5  -7  -2   14.70    3.70
   6  -7   2    1.50    4.50
  -6   7   2    1.30    4.00
   6   7  -2    0.50    1.10
  -6   7   2   -0.30    3.50
   6   7  -2    2.70    0.90
   6   7  -2   -0.80    1.50
  -6   7   2    1.50    3.60
   6  -7   2   -0.20    4.20
  -6   7  -2    2.00    3.10
  -6   7  -2    1.50    3.50
   6  -7  -2   -0.30    4.70
  -6  -7   2    0.90    1.40
   7  -7   2   20.20    5.70
   7   7  -2   25.10    2.00
  -7   7   2   29.90    6.10
  -7   7   2   20.20    4.70
   7   7  -2   21.10    2.20
   7  -7   2   25.50    4.80
  -7   7   2   29.50    4.40
  -7   7  -2   27.00    4.50
   7  -7  -2   36.30    6.20
  -7   7  -2   34.30    4.90
  -7  -7   2   22.50    2.10
   8  -7   2   18.30    5.10
  -8   7   2   18.40    4.70
   8  -7   2   14.70    5.80
   8   7  -2   18.30    2.30
  -8   7   2   11.40    4.30
   8  -7  -2   17.50    6.10
  -8   7  -2   20.40    4.60
   8   7   2   16.80    2.00
   8   7   2   17.00    2.10
  -9   7   2   39.30    5.70
   9  -7   2   37.20    6.10
   9   7  -2   40.90    3.20
   9   7  -2   31.20    3.20
  -9   7   2   45.20    5.60
   9  -7   2   46.80    6.90
   9   7   2   34.90    3.20
   9   7   2   34.10    3.10
  -9   7  -2   35.90    5.30
   9  -7  -2   40.10    7.00
 -10   7   2    2.50    4.10
  10  -7   2    8.00    4.90
  10   7  -2    3.80    2.00
  10   7  -2    7.40    1.90
 -10   7   2    1.20    3.70
  10   7   2    5.60    2.00
  10   7   2    5.40    2.10
 -10   7  -2    0.50    4.00
 -11   7   2    7.20    4.40
  11   7  -2    6.50    2.40
 -11   7   2    7.60    4.90
  11  -7   2    6.20    5.40
  11  -7   2    9.10    5.20
  11   7   2    7.00    2.30
  11  -7  -2    0.30    5.30
 -11   7  -2   11.10    5.10
 -11   7  -2    8.90    4.10
 -12   7   2    1.70    4.60
 -12   7   2    3.40    4.10
  12   7  -2   -1.40    2.60
  12  -7   2    2.20    6.30
  12  -7  -2    9.80    6.00
 -12   7  -2    0.50    4.40
 -12   7  -2   -0.10    4.20
  12   7   2    4.10    2.70
 -13   7   2    7.40    4.50
  13  -7   2    0.20    6.40
 -13   7   2    0.60    4.30
  13   7  -2    3.40    3.00
 -13   7  -2    2.10    4.20
  13   7   2   -1.40    2.80
  13  -7  -2   -3.20    5.80
 -13   7  -2   -1.40    4.10
 -14   7   2   -6.00    4.30
 -14   7  -2   -0.40    4.30
   0  -8   2  379.86   20.50
   0   8  -2  375.96   20.90
   0   8   2  336.27   20.60
   0  -8  -2  372.36   20.70
   0   8  -2  394.66   21.30
   0   8  -2  340.67   20.70
   0  -8   2  357.76   20.70
   0  -8   2  378.66   20.40
   0  -8  -2  383.06   20.40
   0   8   2  392.36   21.40
   0   8   2  370.56   20.90
   0  -8  -2  388.26   20.50
   1   8  -2   14.00    2.80
  -1   8   2   12.00    2.90
  -1  -8  -2   10.20    2.10
   1   8  -2   12.40    2.80
  -1   8   2   15.60    3.60
   1  -8   2    9.30    3.20
  -1  -8  -2   12.70    2.30
  -1  -8  -2   13.20    2.80
   1  -8   2   16.90    3.40
   1  -8   2    5.60    2.70
  -1   8   2   19.30    3.60
   1   8  -2   14.70    3.20
   1  -8  -2    8.10    3.50
   1   8   2   11.80    2.70
  -1  -8   2   11.30    2.20
  -1  -8   2   10.60    2.90
   1   8   2   15.50    3.10
   1  -8  -2   13.70    2.70
  -1   8  -2   13.20    3.30
  -1   8  -2   12.30    3.60
   1  -8  -2   14.30    3.40
  -1   8  -2   18.80    3.40
   1   8   2   11.60    2.60
  -1  -8   2    8.20    2.20
   1   8   2    9.90    2.90
   2  -8   2  144.49    9.80
   2   8  -2  148.69    9.30
   2  -8   2  166.18   10.00
  -2   8   2  139.89    9.80
   2   8  -2  158.78   10.70
   2  -8   2  164.38   10.40
  -2   8   2  171.68   10.40
   2   8  -2  154.18    9.30
   2  -8  -2  146.59    9.70
  -2   8  -2  144.89   10.00
  -2   8  -2  166.08   10.40
   2   8   2  164.08    9.50
   2  -8  -2  147.19   10.30
   2   8   2  152.58    9.30
   2   8   2  156.18    9.30
   2  -8  -2  168.68   10.30
   2   8   2  151.48    9.50
   3  -8   2  175.18   11.90
  -3   8   2  208.98   12.10
   3  -8   2  161.78   11.30
   3   8  -2  188.18   10.90
   3   8  -2  176.08   10.60
  -3   8   2  211.88   12.00
  -3   8   2  193.38   12.00
   3   8  -2  178.38   10.70
   3  -8  -2  164.88   11.20
  -3  -8   2  185.68   10.80
   3   8   2  173.88   10.60
   3   8   2  172.48   10.60
  -3   8  -2  200.38   12.00
   3   8   2  176.48   10.80
   3  -8  -2  196.18   12.00
   3   8   2  186.68   10.70
  -3   8  -2  194.08   11.80
   4   8  -2   29.90    3.40
   4   8  -2   31.50    3.40
  -4   8   2   31.30    4.40
  -4   8   2   27.30    4.50
  -4   8   2   27.60    4.70
   4  -8   2   28.50    5.30
   4   8  -2   35.50    4.00
   4  -8   2   32.70    5.00
   4   8   2   27.90    2.90
   4   8   2   27.30    3.10
  -4  -8   2   27.80    3.10
  -4   8  -2   25.00    4.60
   4  -8  -2   29.60    5.10
   4   8   2   30.10    3.60
   4   8   2   31.50    3.20
   4  -8  -2   26.60    4.80
   5  -8   2   80.09    8.20
   5   8  -2   80.19    5.40
  -5   8   2   92.39    8.00
   5   8  -2   77.99    5.20
  -5   8   2   79.19    7.70
  -5   8   2   76.49    7.30
   5   8  -2   80.59    5.70
   5  -8   2   68.39    7.90
  -5   8  -2   92.99    8.00
   5  -8  -2   86.99    8.20
   5   8   2   82.29    5.20
   5  -8  -2   78.99    7.90
   5   8   2   86.99    5.50
  -5   8  -2   80.59    7.50
  -5  -8   2   87.29    5.40
   6  -8   2   48.50    6.50
   6   8  -2   49.99    3.80
   6   8  -2   44.00    3.50
  -6   8   2   44.70    7.10
  -6   8   2   54.19    6.00
   6  -8   2   55.59    6.80
  -6   8   2   48.70    6.00
   6   8   2   49.00    3.30
  -6   8  -2   53.09    6.60
  -6  -8   2   48.70    3.60
  -6   8  -2   43.60    5.70
   6  -8  -2   62.69    7.80
   7   8  -2   72.09    4.20
   7  -8   2   92.69    9.10
   7   8  -2   63.29    4.30
  -7   8   2   75.69    7.80
   7  -8   2   84.69    8.80
   7   8  -2   74.89    4.50
  -7   8   2   75.79    7.60
  -7   8  -2   87.79    7.60
   7   8   2   77.99    4.20
   7  -8  -2   93.89    9.10
   7   8   2   69.79    4.30
  -7  -8   2   68.09    4.20
   8  -8   2   60.19    7.50
  -8   8   2   74.69    7.60
   8   8  -2   60.29    4.20
  -8   8   2   75.19    7.40
   8  -8   2   68.89    8.80
   8   8  -2   68.29    4.10
   8   8   2   69.49    4.00
   8   8   2   72.69    4.10
   8  -8  -2   88.99    9.00
   9  -8   2   11.60    5.30
   9   8  -2    7.30    1.60
   9   8  -2    8.10    1.70
  -9   8   2    7.20    4.60
  -9   8   2   15.40    5.00
   9   8   2   10.60    1.60
   9   8   2   10.00    1.80
  -9   8  -2   12.90    4.40
  10   8  -2   15.70    2.30
 -10   8   2   18.80    4.40
  10  -8   2   22.90    6.30
  10   8  -2   18.60    2.20
  10  -8   2   26.50    5.80
 -10   8   2   20.60    4.90
  10   8   2   19.20    2.30
  10  -8  -2   12.70    6.10
 -10   8  -2   21.90    5.50
 -11   8   2   13.60    4.80
  11  -8   2   14.10    6.10
  11   8  -2   12.00    2.30
  11   8  -2    9.50    2.50
 -11   8   2   15.00    5.60
  11   8   2   16.90    2.50
  11   8   2   13.70    2.30
 -11   8  -2    3.40    4.50
  11  -8  -2    8.80    6.00
 -12   8   2    9.30    4.50
  12   8  -2    3.80    2.50
 -12   8   2    3.40    4.90
  12  -8   2   -0.20    5.80
 -12   8  -2    6.40    4.90
  12  -8  -2    8.70    6.80
  12   8   2    3.90    2.50
 -12   8  -2    5.00    4.50
  13  -8   2    5.00    6.10
 -13   8   2    5.80    4.40
 -13   8  -2   -2.20    4.50
  13  -8  -2    0.00    5.70
 -14   8   2   14.50    5.60
  14  -8   2    7.80    6.60
 -14   8  -2   13.40    5.20
  14  -8  -2   16.30    7.30
   0  -9   2    0.30    3.00
   0  -9   2    0.80    2.80
   0  -9  -2   -0.30    3.20
   0  -9  -2    0.20    2.30
   0   9   2   -0.70    3.40
   0   9  -2    0.80    3.20
   0   9  -2    1.50    3.10
   0   9   2    2.80    2.90
   0  -9   2   -0.50    2.50
   0  -9  -2    1.00    2.80
   0   9   2    0.50    2.70
   0   9   2    1.20    2.80
   0   9  -2    3.60    3.00
  -1  -9  -2   97.79    5.90
   1   9  -2   75.99    6.80
   1   9  -2   86.19    6.80
  -1  -9  -2   85.69    6.90
  -1  -9  -2   96.99    6.10
   1   9  -2   90.49    7.00
  -1   9   2   99.59    7.50
   1  -9   2   90.79    7.10
   1  -9   2   93.29    7.40
   1  -9   2   91.89    6.80
  -1   9   2   85.99    7.30
   1  -9  -2   91.99    6.70
   1   9   2   86.69    6.60
  -1   9  -2   86.39    7.40
   1   9   2   74.79    7.00
  -1  -9   2   91.59    6.00
   1  -9  -2   89.69    7.30
   1   9   2  103.69    6.90
   1  -9  -2   93.29    7.40
   1   9   2   94.89    6.90
  -1  -9   2  100.29    6.00
  -1  -9   2   90.89    6.80
  -1   9  -2   99.19    7.60
  -2   9   2   65.39    6.50
   2   9  -2   65.09    5.80
  -2   9   2   69.59    6.40
   2  -9   2   70.49    6.90
   2   9  -2   59.59    5.60
  -2   9   2   72.39    6.90
   2  -9   2   66.69    6.30
   2  -9   2   67.79    6.90
   2   9  -2   74.79    6.20
  -2   9  -2   68.39    6.60
   2   9   2   65.59    5.50
   2  -9  -2   73.09    6.80
  -2   9  -2   67.89    7.00
   2   9   2   78.19    6.20
   2  -9  -2   67.29    5.70
  -2  -9   2   62.99    5.70
   2   9   2   76.49    6.20
   2  -9  -2   67.79    7.00
   2   9   2   67.49    6.20
   3   9  -2   54.89    5.50
   3   9  -2   37.90    4.60
  -3   9   2   58.19    7.10
  -3   9   2   54.59    6.10
  -3   9   2   56.09    6.30
   3   9  -2   45.40    4.70
   3  -9   2   42.80    5.80
   3  -9   2   62.29    6.50
   3   9   2   42.90    4.60
   3  -9  -2   53.89    6.40
   3   9   2   36.60    4.50
  -3   9  -2   46.90    5.70
   3   9   2   44.60    4.40
  -3  -9   2   56.29    5.60
   3  -9  -2   68.69    7.20
   3   9   2   45.90    4.90
  -4   9   2   33.00    5.20
   4   9  -2   31.90    4.00
   4  -9   2   29.40    5.40
   4  -9   2   30.50    5.20
  -4   9   2   31.90    5.10
   4   9  -2   35.50    3.90
  -4   9   2   34.20    5.10
   4   9  -2   32.20    3.90
   4   9   2   33.50    3.90
   4  -9  -2   32.80    5.40
   4  -9  -2   31.30    5.60
  -4  -9   2   28.70    3.30
  -4   9  -2   32.80    5.30
   4   9   2   34.80    4.30
   4   9   2   31.20    3.40
   4   9   2   29.60    3.70
  -4   9  -2   37.30    5.30
  -5   9   2    0.30    4.10
   5   9  -2   -0.70    2.00
   5  -9   2    3.70    4.60
  -5   9   2    0.50    3.90
   5   9  -2   -1.40    2.10
  -5   9   2    1.50    3.90
   5  -9   2    6.40    4.70
   5   9  -2    3.10    2.40
   5  -9  -2    1.90    4.50
   5   9   2   -1.70    1.90
   5   9   2    1.40    1.20
   5   9   2    2.00    1.40
  -5   9  -2    4.20    4.10
  -5  -9   2    2.00    2.00
   5  -9  -2   -2.10    4.70
   5   9   2    2.80    2.40
   6  -9   2   14.60    5.50
  -6   9   2    5.90    4.40
   6  -9   2   13.30    5.30
   6   9  -2    6.40    1.90
   6   9  -2    9.60    2.10
   6   9  -2   11.70    2.10
  -6   9   2   10.50    4.50
   6  -9  -2    8.20    5.30
   6   9   2   12.20    1.90
  -6   9  -2    3.30    4.30
   6   9   2   10.80    2.30
  -6  -9   2    9.30    1.80
  -7   9   2    8.70    4.30
  -7   9   2   10.10    3.80
   7  -9   2   18.60    5.20
   7   9  -2    7.00    1.10
   7   9  -2    6.20    1.70
   7   9  -2    8.10    1.60
   7  -9   2    7.50    5.90
  -7   9  -2    8.80    4.70
   7   9   2    7.50    2.00
   7  -9  -2    8.50    5.40
   7   9   2    9.70    1.50
   8  -9   2  121.99   11.60
   8  -9   2   94.09    9.10
   8   9  -2  116.59    6.80
  -8   9   2  135.39    9.80
  -8   9   2  136.59   10.20
  -8   9  -2  114.99    9.80
   8  -9  -2  138.99   11.00
   8   9   2  114.39    6.60
  -9   9   2   45.10    6.50
   9  -9   2   52.69    7.80
  -9   9   2   65.39    7.50
   9  -9   2   36.10    6.70
   9   9  -2   42.70    3.30
  -9   9  -2   66.89    8.10
   9  -9  -2   54.09    7.70
   9   9   2   46.30    3.20
  10  -9   2    8.70    6.20
  10   9  -2   19.90    2.30
 -10   9   2   11.70    4.90
  10  -9   2    4.60    9.00
  10   9  -2   16.80    2.10
  10   9   2   16.90    1.90
 -10   9  -2   21.20    5.30
  10   9   2   23.80    2.40
  10  -9  -2   18.30    6.50
  11   9  -2    8.60    2.00
  11  -9   2    8.00    5.50
 -11   9   2   10.40    4.80
  11  -9   2   13.20    6.20
 -11   9   2    1.50    4.50
 -11   9  -2    3.40    4.50
 -11   9  -2    5.30    4.40
  11   9   2    4.20    1.70
  11  -9  -2    7.30    6.60
 -12   9   2    2.90    5.00
  12  -9   2   -0.50    5.80
 -12   9  -2   14.60    5.40
  12  -9  -2   -9.10    5.50
  13  -9   2   13.90    7.30
 -13   9   2   11.80    5.00
 -13   9  -2   16.30    5.20
  13  -9  -2   22.30    9.20
   0 -10  -2  140.29    9.30
   0  10   2  148.89   10.00
   0 -10  -2  138.69    8.90
   0  10  -2  139.69    9.90
   0  10   2  130.59   10.00
   0  10  -2  139.09   10.20
   0 -10   2  140.59    9.00
   0 -10   2  140.89    9.30
   0 -10  -2  145.49    9.60
   0  10   2  131.69    9.70
   0 -10   2  146.39   10.10
  -1  10   2   36.50    5.10
  -1 -10  -2   45.00    4.30
  -1  10   2   33.70    5.00
   1  10  -2   39.30    5.10
  -1 -10  -2   44.10    3.90
   1  10  -2   42.90    5.00
   1 -10   2   44.70    5.10
   1 -10   2   39.70    5.30
   1  10  -2   49.10    5.40
  -1  10   2   38.90    5.00
  -1 -10   2   41.20    4.20
  -1  10  -2   37.40    5.40
  -1  10  -2   44.80    5.40
   1 -10  -2   49.00    5.80
  -1 -10   2   38.60    3.90
  -1 -10   2   37.20    4.80
   1  10   2   44.80    5.70
   1 -10  -2   44.40    5.20
   1  10   2   45.50    5.40
   1  10   2   40.70    4.90
   1  10   2   43.10    5.40
  -2  10   2   20.10    4.30
   2  10  -2   23.10    3.90
  -2  10   2   24.00    4.90
   2 -10   2   14.10    4.50
   2  10  -2   11.30    3.40
   2  10  -2   25.30    4.10
   2 -10   2   14.80    4.50
   2 -10   2   22.40    4.60
   2  10   2   18.90    3.40
  -2  10  -2   14.10    5.00
  -2  10  -2   25.50    4.80
  -2 -10   2   16.10    3.60
   2  10   2   19.90    3.70
   2  10   2   13.30    3.50
   2 -10  -2   19.60    4.70
   2 -10  -2   14.90    4.40
   2  10   2   15.60    3.80
   2 -10  -2   10.50    3.40
  -3  10   2   45.60    5.90
   3  10  -2   46.20    5.50
   3  10  -2   52.99    5.40
  -3  10   2   63.49    6.90
  -3  10   2   59.49    6.60
   3 -10   2   46.80    6.20
   3 -10   2   54.29    6.60
   3 -10  -2   49.99    6.50
  -3  10  -2   44.30    6.10
  -3  10  -2   54.79    6.30
   3 -10  -2   54.09    6.40
   3  10   2   44.80    5.10
  -3 -10   2   49.80    5.10
   4 -10   2   68.69    7.60
   4 -10   2   57.19    7.20
   4  10  -2   65.09    6.60
   4  10  -2   66.39    5.70
  -4  10   2   65.99    7.50
   4  10  -2   58.39    5.30
  -4  10   2   54.49    7.20
   4  10   2   69.99    5.50
   4 -10  -2   67.99    7.70
  -4  10  -2   75.99    7.70
  -4 -10   2   53.99    5.90
   4 -10  -2   71.49    7.70
   4  10   2   63.69    5.10
   4  10   2   59.49    5.30
   4  10   2   65.39    5.90
  -5  10   2    1.70    4.00
   5  10  -2    1.30    2.50
   5  10  -2    2.40    2.40
   5  10  -2   -3.40    2.10
  -5  10   2   -1.90    4.30
   5 -10   2   -3.50    4.60
   5 -10   2    5.80    4.80
   5  10   2    0.40    2.50
   5 -10  -2   -8.30    4.50
  -5 -10   2    2.00    2.20
   5  10   2   -1.10    1.50
   5  10   2    1.70    2.30
   5  10   2    2.20    1.70
  -5  10  -2   -3.00    4.10
   5 -10  -2   -5.70    4.40
  -6  10   2    2.10    4.00
   6 -10   2   -3.50    4.80
   6  10  -2    5.30    2.00
   6 -10   2    0.60    4.80
  -6  10   2   11.80    4.50
   6  10  -2    7.60    2.20
   6  10  -2    8.60    2.20
  -6 -10   2    6.90    1.80
  -6  10  -2   12.10    5.00
   6  10   2    8.80    2.40
   6  10   2   10.90    2.10
   6 -10  -2    5.70    5.60
   7  10  -2    9.30    1.20
   7 -10   2    5.30    5.30
  -7  10   2    1.30    4.00
   7  10  -2    7.80    1.90
  -7  10   2    5.90    4.80
   7  10  -2    8.40    1.90
   7 -10   2    9.30    4.10
  -7  10  -2   10.50    5.10
   7  10   2    9.10    2.20
   7  10   2   10.90    1.80
   7 -10  -2   18.90    5.70
  -8  10   2   16.60    5.30
   8 -10   2    7.20    5.40
   8  10  -2    7.80    1.70
   8 -10   2   -2.20    4.70
  -8  10   2   10.10    4.80
   8 -10  -2    8.40    5.70
   8  10   2    5.90    1.40
  -8  10  -2   10.80    4.70
   9  10  -2    6.80    1.50
  -9  10   2    6.80    5.20
   9  10  -2    9.80    1.60
   9 -10   2   -3.90    5.70
  -9  10  -2    4.40    4.70
   9  10   2    7.30    1.80
   9  10   2    4.10    1.30
   9 -10  -2   11.40    6.20
  10 -10   2   11.50    5.80
 -10  10   2    3.70    4.50
 -10  10   2    5.50    5.30
  10 -10   2    8.50    6.40
  10  10  -2    1.00    1.40
  10 -10  -2    2.90    6.10
 -10  10  -2    4.10    4.60
  10  10   2    1.60    1.20
 -10  10  -2    7.60    4.80
 -11  10   2    4.40    5.20
  11 -10   2  -10.10    5.40
 -11  10  -2   -2.40    5.10
  11 -10  -2   -9.30    5.70
 -12  10   2    4.80    4.80
 -12  10  -2   10.10    5.00
   0 -11   2  194.58   13.50
   0 -11  -2  212.98   12.20
   0 -11  -2  190.78   12.90
   0  11  -2  198.28   13.10
   0 -11  -2  224.18   12.70
   0 -11   2  201.58   12.20
   0  11   2  203.78   13.40
   0  11  -2  240.48   14.00
   0  11   2  179.78   13.20
   0 -11   2  203.28   12.60
   1 -11   2  232.88   14.40
  -1  11   2  211.18   14.10
  -1  11   2  216.58   18.80
   1 -11   2  210.98   13.50
   1  11  -2  224.48   14.00
   1 -11   2  229.18   13.90
  -1  11   2  226.78   14.30
  -1 -11  -2  224.98   12.70
  -1  11  -2  214.38   14.50
   1 -11  -2  225.08   13.60
   1  11   2  247.08   14.30
  -1  11  -2  218.68   14.20
  -1 -11   2  219.18   13.10
  -1 -11   2  232.48   14.10
   1 -11  -2  217.18   13.80
  -1 -11   2  226.98   12.70
   1 -11  -2  233.98   14.60
   1  11   2  204.88   13.90
   2  11  -2    7.40    3.80
   2 -11   2    9.30    4.50
   2  11  -2   14.70    4.20
  -2  11   2    3.90    4.10
  -2  11   2   21.60    4.90
  -2  11   2   14.20    4.50
  -2  11  -2    6.10    4.70
   2 -11  -2   13.60    4.80
  -2 -11   2   11.50    3.60
   2  11   2    9.10    3.40
   2  11   2    7.00    3.60
   2 -11  -2   12.10    5.00
   2  11   2   15.50    3.90
  -2  11  -2   14.10    4.70
   3 -11   2    8.20    4.70
  -3  11   2   11.50    4.40
   3  11  -2    5.10    3.50
   3  11  -2    2.90    3.00
   3  11  -2   11.00    3.60
   3 -11   2    3.00    4.50
  -3  11   2    5.70    4.10
   3 -11  -2   10.90    4.60
   3 -11  -2    7.40    4.90
  -3  11  -2    4.30    4.70
   3  11   2    7.40    3.40
   3  11   2    8.10    2.90
   3  11   2    7.80    3.30
   3  11   2    1.20    3.20
  -3 -11   2    9.70    3.10
   4  11  -2   53.29    5.60
  -4  11   2   54.99    6.60
   4  11  -2   64.39    5.80
   4 -11   2   71.69    7.30
  -4  11   2   67.29    7.40
   4 -11   2   65.09    7.80
   4 -11  -2   61.19    7.60
  -4 -11   2   48.60    5.10
   4  11   2   48.50    5.20
   4  11   2   59.69    5.60
   4  11   2   43.00    5.20
  -4  11  -2   61.59    6.90
   4 -11  -2   68.19    7.50
   4  11   2   54.79    5.10
   5  11  -2   27.80    3.50
   5 -11   2   21.60    5.60
  -5  11   2   34.30    5.60
   5 -11   2   29.90    6.10
  -5  11   2   28.50    5.20
   5  11  -2   23.20    3.20
   5  11   2   24.70    3.50
   5  11   2   24.00    2.60
   5 -11  -2   27.80    5.80
   5  11   2   29.10    3.40
   5  11   2   26.10    3.20
  -5  11  -2   24.80    5.50
   6  11  -2   -1.00    1.90
  -6  11   2    3.90    4.30
   6 -11   2    7.10    5.40
   6  11  -2    0.60    2.20
   6  11  -2    2.20    2.20
   6 -11   2    1.40    4.80
  -6 -11   2    3.80    1.70
   6  11   2   -0.20    2.30
   6  11   2    2.30    2.10
   6 -11  -2    6.10    5.40
   7  11  -2   -1.50    1.90
   7  11  -2    1.10    1.00
   7 -11   2    0.00    5.20
   7 -11   2    3.30    4.80
   7  11  -2    0.10    0.80
  -7  11   2    3.20    4.40
   7  11  -2    0.60    2.00
  -7  11   2    3.70    4.20
   7 -11  -2    3.70    6.00
   7  11   2    0.30    2.10
  -7  11  -2   11.70    4.60
   7  11   2    1.60    1.80
   8 -11   2   16.10    6.20
   8  11  -2   13.20    2.30
  -8  11   2   25.00    6.00
   8 -11  -2    9.60    6.00
   8  11   2   12.40    2.10
   8  11   2   14.20    2.30
  -8  11  -2    9.40    5.00
  -9  11   2   -0.20    4.70
   9 -11   2    5.50    4.40
  -9  11   2    9.30    5.00
   9  11  -2    5.00    1.50
   9 -11   2   -6.50    5.80
  -9  11  -2    6.20    4.70
   9  11   2    1.80    1.40
   9 -11  -2    8.60    6.90
 -10  11   2    2.10    4.70
  10 -11   2    0.00    6.10
  10 -11  -2   -2.90    6.10
 -10  11  -2    4.50    5.00
  11 -11   2   -9.30    7.10
 -11  11   2    3.70    5.00
 -11  11  -2    4.90    5.70
  11 -11  -2    2.90    7.60
  12 -11   2   18.20    7.70
 -12  11  -2    2.50    5.80
  12 -11  -2    9.30    7.50
   0 -12   2   19.40    4.40
   0 -12   2   22.90    3.40
   0 -12  -2   17.50    3.20
   0  12   2   18.90    4.60
   0 -12  -2   14.00    3.60
   0  12   2   20.10    4.40
   0  12   2   12.00    4.40
   0 -12   2   20.80    3.80
   0  12  -2   19.80    4.90
   0  12  -2   18.10    4.90
   1  12  -2   17.60    4.50
  -1  12   2   11.90    4.30
   1  12  -2   16.50    5.20
  -1  12   2   18.20    5.20
   1 -12   2   11.30    4.50
  -1  12   2   14.50    4.70
   1 -12   2    7.90    3.50
  -1 -12  -2   19.50    2.50
   1  12   2   14.60    4.10
  -1  12  -2   24.90    4.80
   1 -12  -2   20.50    3.50
  -1  12  -2   17.10    4.80
   1  12   2   11.60    4.20
  -1 -12   2   13.30    2.50
   1  12   2   26.90    4.70
  -1 -12   2   17.10    4.30
   2  12  -2   51.99    6.50
  -2  12   2   50.89    6.30
  -2  12   2   47.70    6.30
   2 -12   2   63.09    7.10
   2 -12   2   48.90    6.10
   2  12   2   46.80    6.10
   2  12   2   54.89    5.70
  -2  12  -2   46.20    6.20
  -2 -12   2   47.60    5.90
   2 -12  -2   55.29    6.80
   3 -12   2    1.00    4.40
   3 -12   2   -6.90    4.10
   3  12  -2   -0.40    3.10
  -3  12   2    0.90    4.20
  -3  12   2    1.50    4.20
   3  12  -2    3.10    3.30
  -3  12  -2   -2.50    4.10
  -3 -12   2   -1.70    2.80
   3  12   2    0.40    2.70
   3  12   2    0.00    3.20
   3  12   2    3.10    3.20
   3 -12  -2   -5.70    4.10
  -4  12   2   28.10    5.40
   4 -12   2   24.70    5.60
   4  12  -2   20.60    4.00
   4  12  -2   28.70    4.00
   4 -12   2   15.40    5.20
   4  12  -2   19.90    3.80
  -4  12   2   30.30    5.30
   4  12   2   24.40    4.30
   4  12   2   17.20    3.00
  -4  12  -2   25.60    5.40
   4 -12  -2   19.00    5.10
   4  12   2   21.00    3.60
  -4 -12   2   15.60    3.20
   4  12   2   22.90    3.40
   5  12  -2   -4.10    2.60
  -5  12   2    3.50    4.50
   5 -12   2    2.10    4.50
   5  12  -2    3.90    2.50
   5 -12   2   -2.20    4.60
   5  12  -2   -3.00    2.60
  -5 -12   2    1.70    2.20
   5 -12  -2   -0.70    4.70
   5  12   2    2.40    2.10
   5  12   2   -1.80    1.70
   5  12   2   -1.50    2.50
   5  12   2    5.00    2.70
  -6  12   2    2.50    4.20
   6  12  -2    3.10    2.50
   6 -12   2    2.50    5.20
  -6  12   2    0.80    4.20
   6  12  -2    2.80    2.20
   6 -12   2    2.50    5.70
   6 -12  -2    2.00    6.50
  -6  12  -2   -3.30    4.00
   6  12   2    2.20    2.40
   7 -12   2    2.20    6.00
   7  12  -2    8.70    2.40
   7  12  -2    1.00    1.10
   7  12  -2    3.00    1.00
  -7  12   2    6.00    4.80
   7  12  -2    5.80    2.20
   7  12   2    6.70    2.30
   7 -12  -2    1.20    6.00
   7  12   2    7.00    2.40
  -7  12  -2    5.90    4.90
   8  12  -2    6.00    2.00
  -8  12   2   -1.20    4.90
   8 -12   2    2.50    5.50
  -8  12   2    0.80    5.20
   8 -12   2    6.10    5.90
   8  12   2    3.70    1.80
   8 -12  -2    1.20    6.30
  -8  12  -2   -1.10    4.70
  -9  12   2   -3.10    4.60
   9 -12   2   -6.60    5.80
   9 -12  -2    3.40    6.20
  -9  12  -2    4.70    5.00
  10 -12   2    5.80    6.70
 -10  12   2    3.60    4.90
  10 -12  -2    6.50    6.80
 -10  12  -2   -1.90    5.60
 -11  12   2   13.10    6.00
  11 -12   2   22.60    8.30
  11 -12  -2   22.70    7.60
 -11  12  -2    5.60    5.60
   0 -13   2    1.70    2.70
   0  13   2   -3.10    3.60
   0 -13  -2   -1.30    3.10
   0  13   2    4.80    3.70
   0 -13   2   -0.20    3.10
   0 -13   2   -4.40    3.40
   0  13  -2   -0.20    4.20
   0 -13  -2    1.00    2.50
   1  13  -2   10.60    4.10
   1  13  -2   23.10    4.80
   1 -13   2   24.20    3.90
  -1  13   2   17.00    5.10
   1 -13   2   18.80    4.70
   1 -13   2   25.70    4.60
  -1  13   2    8.90    4.50
   1 -13  -2   17.90    4.40
   1 -13  -2   22.50    3.70
   1  13   2   26.90    5.10
  -1  13  -2   20.10    5.00
   1  13   2   13.80    4.20
  -1 -13   2   21.30    4.50
   1  13   2   15.60    4.10
  -2  13   2   15.90    5.00
  -2  13   2   22.90    5.10
   2 -13   2   17.90    5.50
   2  13  -2   17.30    7.10
   2 -13   2   21.70    4.80
   2  13  -2   14.20    4.40
   2  13   2   25.70    4.20
  -2  13  -2   24.80    5.80
   2  13   2   12.50    4.10
   2  13   2   17.40    4.30
   2 -13  -2   12.80    4.70
  -2 -13   2   27.00    4.30
  -3  13   2    6.60    4.60
   3  13  -2    6.30    3.90
  -3  13   2    2.10    4.40
   3  13  -2    5.40    3.40
   3 -13   2    6.40    4.80
   3 -13   2   -0.80    4.70
   3  13   2    1.20    3.50
  -3  13  -2    8.60    5.10
   3  13   2    3.70    3.10
   3 -13  -2    2.40    4.50
  -3 -13   2    3.80    3.30
   3  13   2    6.50    3.10
   4 -13   2   10.50    5.30
   4  13  -2   11.80    3.60
   4  13  -2   15.60    3.80
  -4  13   2    3.70    4.70
  -4  13   2    6.80    5.30
   4 -13   2   18.80    5.50
   4  13   2    6.90    3.50
   4  13   2    5.50    3.10
  -4 -13   2   13.30    3.00
   4 -13  -2   15.00    5.40
   4  13   2   11.00    2.80
  -4  13  -2    7.70    4.90
   5  13  -2   21.10    3.60
  -5  13   2   17.40    5.20
  -5  13   2   11.40    5.10
   5 -13   2   23.80    6.80
   5 -13   2   11.60    5.60
   5  13  -2   13.50    3.40
   5  13   2   10.60    3.50
   5  13   2   15.70    3.10
   5 -13  -2   14.90    6.20
   5  13   2   11.80    2.60
  -5 -13   2   14.20    2.90
  -5  13  -2   14.80    5.20
   6  13  -2   -1.70    2.50
   6 -13   2    6.90    5.70
  -6  13   2    8.30    4.70
   6 -13   2    8.00    5.40
   6  13  -2    2.90    2.40
  -6  13   2    2.30    4.50
   6  13   2    5.40    2.60
  -6  13  -2    0.80    4.60
   6 -13  -2    4.00    5.90
   6  13   2    1.70    2.60
  -7  13   2    6.50    4.90
   7 -13   2   -0.50    5.20
  -7  13   2   -4.50    4.30
   7  13  -2    1.10    1.10
   7  13  -2   -2.20    2.20
   7  13  -2    2.20    1.00
   7 -13   2    5.70    5.50
  -7  13  -2   -2.80    4.40
   7 -13  -2    4.40    6.20
   7  13   2    2.10    2.30
  -8  13   2   -9.80    4.10
   8 -13   2   -1.40    5.70
   8  13  -2    4.70    2.20
   8  13   2    3.80    2.10
   8 -13  -2   13.00    7.10
  -8  13  -2   -2.20    4.60
  -9  13   2   -1.30    5.70
   9 -13   2   -9.30    5.60
  -9  13  -2    3.50    5.20
   9 -13  -2    9.30    6.70
 -10  13   2   18.10    6.00
  10 -13   2   14.60    8.00
  10 -13  -2   20.80    8.70
 -10  13  -2   10.70    5.80
   0 -14   2    0.80    2.70
   0 -14  -2    3.70    3.20
   0 -14   2    4.30    3.20
   0  14   2    1.90    4.10
   0 -14  -2    1.50    2.50
   0  14  -2   10.40    5.20
   0  14   2    6.00    5.00
   0 -14   2   -3.20    3.70
   1  14  -2   28.00    5.50
  -1  14   2   32.10    5.70
   1 -14   2   29.80    4.30
   1 -14   2   24.60    5.20
  -1  14   2   28.80    5.60
   1 -14   2   28.90    4.90
  -1 -14   2   26.00    4.60
   1  14   2   28.90    5.30
   1 -14  -2   27.50    4.80
   1 -14  -2   23.60    4.00
   1  14   2   34.80    6.20
   1  14   2   28.40    5.00
  -1  14  -2   25.70    5.70
   2 -14   2   12.80    4.80
  -2  14   2    1.30    4.20
   2  14  -2   -1.80    3.70
   2  14  -2   14.40    4.60
   2 -14   2    4.00    4.50
   2  14   2    7.80    3.80
   2 -14  -2    9.20    4.50
   2  14   2    8.80    3.50
  -2 -14   2    6.60    4.30
   2  14   2    4.50    4.10
  -3  14   2    7.40    4.70
  -3  14   2    7.70    5.00
   3  14  -2   10.00    4.20
   3 -14   2   -5.10    4.40
   3 -14   2    0.30    4.90
   3  14   2    5.60    3.30
  -3 -14   2    5.30    3.20
   3  14   2   11.60    4.30
   3  14   2    5.50    3.40
   3 -14  -2   -3.40    4.70
  -3  14  -2   -5.10    4.40
   4  14  -2   11.10    3.90
  -4  14   2    6.50    5.30
   4 -14   2    7.00    5.10
  -4  14   2    7.00    5.20
   4  14  -2    5.60    3.40
   4 -14   2    6.40    4.90
  -4 -14   2    6.40    3.20
   4  14   2    7.00    3.80
  -4  14  -2    6.50    5.60
   4 -14  -2    5.10    5.20
   4  14   2    6.70    3.20
   4  14   2    4.70    2.80
  -5  14   2    2.00    4.90
  -5  14   2    6.70    5.10
   5 -14   2   12.40    5.30
   5 -14   2   11.60    5.70
   5  14  -2    4.30    3.00
  -5  14  -2   -2.10    4.60
   5 -14  -2    2.90    5.20
   6 -14   2    1.10    5.30
  -6  14   2    1.80    4.80
  -6  14   2   10.40    5.50
   6 -14   2    0.90    5.10
   6  14  -2    1.70    2.90
   6  14   2    3.70    2.80
  -6  14  -2    4.30    4.90
   6 -14  -2   -1.40    5.60
   7  14  -2   18.80    3.40
  -7  14   2   34.40    6.20
   7 -14   2   26.00    6.60
   7  14   2   20.50    3.40
  -7  14  -2   26.00    5.90
   7 -14  -2   20.30    6.90
  -8  14   2    3.00    5.70
   8 -14   2    5.30    6.70
  -8  14  -2   -3.20    5.80
   8 -14  -2   -1.00    6.60
  -9  14   2    6.10    5.70
  -9  14  -2    7.30    5.80
   0  15   2    2.50    4.60
   0 -15   2   -0.30    3.00
   0 -15  -2    0.10    2.70
   0 -15   2    0.70    3.80
   0  15   2    4.70    4.30
   0  15  -2   -1.40    4.70
   1 -15   2   -3.60    3.90
  -1  15   2    9.30    4.40
   1 -15   2   -1.10    3.90
   1  15  -2    5.90    4.90
  -1  15   2   11.20    4.90
   1  15   2    1.00    4.60
   1  15   2    9.00    4.00
  -1 -15   2    3.50    4.10
  -1  15  -2    4.60    5.40
   1 -15  -2   -2.40    3.80
   2 -15   2   -1.20    4.30
  -2  15   2  -11.30    4.20
  -2  15   2    0.20    4.80
   2  15  -2    8.10    4.50
   2 -15   2   -3.10    4.30
   2 -15  -2   -0.10    4.30
   2  15   2    4.60    3.50
   2  15   2    7.00    4.60
  -2 -15   2    5.70    3.80
   2  15   2   -0.10    3.70
  -2  15  -2    4.80    5.00
  -3  15   2    5.90    5.80
   3  15  -2   -3.10    3.80
   3 -15   2    5.40    4.60
   3  15  -2    1.40    3.50
  -3  15   2   10.60    5.60
   3 -15  -2   -6.40    4.60
   3  15   2   -3.00    3.90
  -3  15  -2    4.50    5.70
   3  15   2    1.30    3.10
   4  15  -2    8.10    4.10
  -4  15   2   -0.50    4.20
   4 -15   2    5.70    5.20
   4  15  -2    4.20    3.00
  -4  15   2    5.40    5.00
   4  15   2    2.60    3.80
  -4 -15   2    0.80    3.00
   4  15   2    6.00    2.80
  -4  15  -2    3.70    4.90
   5 -15   2   -1.20    4.70
   5  15  -2   -0.10    2.50
   5 -15   2    5.50    6.00
  -5  15   2    4.30    5.10
  -5  15   2    6.10    5.20
   5 -15  -2    9.50    5.70
  -5  15  -2    6.70    5.10
   5  15   2   -2.90    3.10
   5  15   2    0.00    2.10
   6 -15   2   14.60    6.50
   6  15  -2   14.30    3.80
  -6  15   2   23.70    6.10
   6  15   2   16.40    3.70
   6 -15  -2   12.40    5.90
  -6  15  -2   19.50    6.00
   7 -15   2    3.30    6.20
   7 -15  -2   -4.90    5.90
   8 -15   2    1.70    6.70
  -8  15   2    9.50    5.80
  -8  15  -2   -1.10    5.60
   0 -16   2    1.30    4.00
   0  16  -2   -3.00    4.80
   0  16   2    0.10    3.80
   0  16   2   -2.70    4.20
  -1  16   2    2.40    5.50
  -1  16   2    3.00    4.60
   1 -16   2    2.40    4.10
   1  16   2   -0.20    3.70
  -1  16  -2    2.50    5.30
  -1 -16   2    2.10    4.20
   2 -16   2    0.30    4.30
   2 -16   2    6.90    4.60
   2  16  -2    3.40    4.30
  -2  16   2    1.50    4.80
  -2 -16   2   -1.40    3.60
   2 -16  -2   -0.40    4.50
   2  16   2    2.20    3.40
  -2  16  -2    3.50    5.40
   2  16   2   -0.20    4.40
   3  16  -2    5.80    4.60
  -3  16   2    4.20    5.10
   3 -16   2   -0.10    4.70
  -3  16   2   -3.20    4.50
   3  16  -2    4.80    3.40
   3 -16   2   12.90    5.30
   3  16   2    2.50    4.40
   3 -16  -2    8.60    5.10
  -3  16  -2    4.20    5.00
   4  16  -2    1.40    3.90
   4  16  -2    1.20    3.70
   4 -16   2    7.30    5.40
  -4  16   2    1.20    5.60
  -4  16  -2    1.50    5.10
   4 -16  -2   14.00    5.70
   4  16   2   -0.10    2.80
   4  16   2   -7.80    3.60
  -5  16   2   -1.10    4.90
   5  16  -2    6.40    3.70
   5 -16   2    0.90    5.50
   5  16   2   -0.50    3.60
  -5  16  -2   -8.00    5.30
   5 -16  -2    1.50    5.70
   6 -16   2   -3.00    5.70
  -6  16   2    3.20    5.30
   6 -16  -2   -1.00    5.80
  -6  16  -2   -0.80    5.40
   0  17  -2   -5.80    4.70
   0  17   2   -5.50    4.00
   0  17   2   -4.70    5.20
   1  17  -2   -1.70    4.80
  -1  17   2    5.20    4.10
   1  17  -2    5.90    4.00
   1 -17   2   -6.10    4.70
  -1  17   2    4.40    5.40
   1  17   2   -4.40    5.00
  -1  17  -2   -9.60    4.10
  -1  17  -2   -0.50    5.30
  -1 -17   2    2.60    4.20
   1  17   2   -0.30    4.00
   2 -17   2   -6.60    5.70
  -2  17   2  -11.30    5.00
  -2  17   2    9.10    5.30
   2 -17   2    2.40    4.50
   2  17  -2    0.40    3.50
   2  17  -2   -7.40    4.30
   2  17   2   -2.40    4.60
  -2  17  -2   -0.30    5.60
  -2  17  -2   -7.40    5.20
   2  17   2    2.60    3.60
   2 -17  -2    3.70    4.80
   3 -17   2   -7.30    5.30
   3  17  -2   -2.20    3.20
  -3  17   2   -3.70    5.00
   3 -17  -2   -3.50    5.10
  -3  17  -2   -5.10    5.30
   0   0  -3    4.10    1.10
   0   0   3    4.20    1.10
   0   0   3    2.60    1.10
  -1   0   3  181.38    9.80
   1   0  -3  162.68    9.80
   1   0   3  188.58    9.80
  -1   0   3  199.78    9.90
  -1   0   3  184.08    9.80
  -1   0  -3  171.88    9.70
   1   0   3  189.98    9.80
  -1   0  -3  162.88    9.70
  -1   0  -3  184.08    9.80
   1   0   3  171.98    9.80
   2   0   3 1715.93   90.59
   2   0  -3 1783.72   90.69
  -2   0  -3 1715.13   90.59
   2   0   3 1748.13   90.59
  -2   0   3 1785.92   90.59
  -2   0  -3 1696.43   90.59
  -2   0  -3 1782.72   90.59
   2   0  -3 1716.93   90.69
  -2   0   3 1698.83   90.69
   2   0   3 1668.43   90.79
  -2   0   3 1717.93   90.79
   3   0   3    6.20    1.90
  -3   0  -3    6.30    1.70
   3   0   3    6.60    2.10
   3   0  -3    7.30    1.90
  -3   0   3    6.00    2.10
  -3   0   3    4.10    1.80
  -3   0  -3    6.10    2.00
   3   0  -3    7.10    1.90
  -3   0  -3    5.50    1.80
   3   0  -3    6.40    2.30
   3   0   3   10.40    2.00
  -3   0   3    4.00    1.70
  -4   0  -3   94.19    5.80
   4   0   3   91.39    5.70
  -4   0   3   96.29    5.80
  -4   0   3   97.49    5.80
   4   0  -3   92.09    5.90
   4   0   3  100.89    5.90
  -4   0   3   94.79    5.90
   4   0  -3   79.79    6.00
  -4   0  -3   96.39    5.70
   4   0  -3   99.89    5.90
   4   0   3   90.19    5.90
  -4   0  -3  100.29    5.80
  -5   0   3    0.90    1.90
   5   0  -3    2.40    1.60
  -5   0   3    2.60    1.70
  -5   0  -3    1.40    1.70
   5   0  -3    2.00    2.10
   5   0   3   -0.40    1.70
  -5   0  -3    2.80    1.50
  -5   0   3    0.80    1.50
  -5   0  -3   -0.70    1.50
   5   0   3    0.80    1.50
   5   0  -3    0.40    1.90
   6   0   3 1144.29   57.59
  -6   0   3 1031.90   59.19
  -6   0   3 1111.09   57.29
   6   0   3  976.10   57.49
   6   0  -3  972.60   57.59
   6   0   3 1071.09   57.59
   6   0  -3 1149.19   57.59
  -6   0   3 1106.29   57.29
  -6   0  -3 1158.38   57.29
  -6   0  -3 1104.89   57.29
  -6   0  -3 1119.29   57.49
   7   0  -3   16.60    2.90
  -7   0  -3   15.40    2.40
  -7   0   3   14.90    2.40
  -7   0   3   12.00    2.50
  -7   0  -3   12.90    2.20
  -7   0   3   14.70    2.30
  -7   0   3   15.80    3.10
   7   0   3   17.20    3.00
   7   0  -3   13.80    3.00
   7   0   3   10.20    4.90
   7   0   3   14.50    3.10
  -8   0   3   75.69    5.30
   8   0  -3   69.19    5.60
  -8   0   3   75.09    5.30
   8   0   3   66.79    6.10
  -8   0  -3   60.09    5.60
   8   0   3   65.09    6.30
  -8   0   3   68.79    5.90
  -8   0   3   71.59    5.80
   8   0  -3   62.69    6.00
  -8   0  -3   80.79    5.10
   8   0   3   70.49    6.10
  -8   0  -3   77.39    5.30
  -9   0   3    7.00    3.00
   9   0   3    5.50    3.80
  -9   0   3    3.00    3.20
  -9   0  -3    6.80    2.40
  -9   0  -3    6.80    2.70
  -9   0  -3    7.90    2.30
  -9   0  -3    5.90    2.80
   9   0  -3    2.20    3.90
   9   0   3    8.30    3.40
  -9   0   3    7.60    2.40
 -10   0  -3    0.10    2.10
 -10   0   3    1.50    3.10
 -10   0  -3    2.60    2.20
 -10   0   3   -0.20    2.20
  10   0   3    7.90    4.20
 -10   0   3    0.70    3.20
 -10   0  -3    0.50    2.80
 -10   0   3    1.80    2.20
  10   0  -3    4.50    4.10
 -10   0  -3   -0.40    2.80
 -11   0   3    1.90    3.10
 -11   0  -3    1.80    2.30
 -11   0   3    4.50    2.00
 -11   0  -3    5.80    3.00
  11   0  -3    0.90    4.00
  11   0   3    6.90    4.20
 -11   0  -3    6.10    2.00
 -11   0   3    4.20    2.20
 -11   0   3    2.90    3.20
 -11   0  -3    4.70    2.80
 -12   0  -3   71.29    5.10
 -12   0  -3   72.59    6.20
  12   0   3   66.59    8.00
  12   0  -3   77.49    8.20
 -12   0   3   71.29    6.60
 -12   0  -3   62.49    6.10
 -12   0   3   65.09    6.50
  13   0  -3    2.90    4.70
 -13   0  -3   -0.40    2.80
 -13   0   3    2.20    3.50
 -13   0  -3    1.40    3.10
  13   0   3    7.60    4.60
 -14   0  -3    0.30    3.50
  14   0  -3    7.20    5.40
  14   0   3   10.00    5.40
 -14   0   3    5.90    3.70
 -14   0  -3    0.20    3.70
  15   0   3   18.10    6.00
 -15   0  -3    5.40    3.50
 -15   0   3    5.10    4.10
  15   0  -3   10.20    5.60
   0   1   3   90.29    5.60
   0  -1   3   95.29    5.40
   0  -1   3   94.49    5.50
   0  -1  -3   93.09    5.50
   0   1   3   93.19    5.40
   0   1   3   96.29    5.40
   0  -1   3   96.29    5.40
   1   1  -3  608.54   32.50
   1   1  -3  647.34   32.50
  -1  -1  -3  638.74   32.40
   1   1  -3  595.14   32.40
  -1   1   3  623.24   32.60
  -1  -1  -3  628.54   32.50
  -1  -1  -3  638.24   32.40
   1  -1   3  620.34   32.60
   1  -1   3  611.24   32.60
  -1   1   3  605.84   32.50
  -1   1  -3  583.94   32.60
   1  -1  -3  590.84   32.60
   1  -1  -3  584.54   32.50
   1   1   3  615.94   32.50
  -1  -1   3  622.64   32.40
  -1  -1   3  631.24   32.50
   1   1   3  637.94   32.50
  -1   1  -3  610.04   32.50
  -1  -1   3  629.74   32.50
   1   1   3  594.14   32.40
   2  -1   3 4068.19  219.08
  -2  -1  -3 3704.23  212.18
   2   1  -3 3820.52  213.88
   2   1   3 4036.30  215.98
  -2  -1   3 3717.03  212.88
   3   1  -3  382.86   20.60
  -3   1   3  384.96   20.70
   3  -1   3  394.06   20.70
   3   1  -3  401.76   20.60
  -3  -1  -3  389.06   20.40
  -3  -1  -3  406.66   20.30
  -3   1   3  394.86   20.60
  -3  -1  -3  386.56   20.30
   3  -1   3  369.56   20.70
  -3   1   3  376.96   20.70
   3  -1   3  387.86   20.70
   3  -1  -3  338.47   20.70
  -3  -1   3  390.76   20.30
  -3  -1   3  369.06   20.30
   3  -1  -3  381.36   20.60
   3   1   3  416.96   20.50
  -3  -1   3  382.66   20.60
   3   1   3  334.37   20.50
   3  -1  -3  384.46   20.70
  -3   1  -3  372.96   20.60
  -3   1  -3  389.36   20.70
  -3   1  -3  386.66   20.60
   4   1  -3   97.09    6.50
   4   1  -3  105.29    6.10
  -4   1   3  106.39    6.40
  -4   1   3   97.89    6.20
   4  -1   3  107.39    6.40
  -4  -1  -3   97.69    5.80
  -4   1   3  102.19    6.50
   4  -1   3  109.39    6.50
   4  -1   3  100.19    6.50
  -4  -1  -3  106.69    5.90
   4   1  -3  105.09    6.30
  -4  -1  -3  102.09    6.00
  -4  -1   3   98.49    5.90
  -4   1  -3  103.19    6.30
  -4   1  -3  103.19    6.20
  -4   1  -3  104.59    6.40
   4   1   3   94.79    6.30
  -4  -1   3  102.89    6.30
   4  -1  -3   98.69    6.50
   4  -1  -3   95.69    6.80
   4   1   3   98.59    6.10
   4  -1  -3  111.69    6.40
  -4  -1   3  106.79    5.90
  -5   1   3  237.78   14.80
   5   1  -3  240.58   14.20
   5  -1   3  239.98   14.60
  -5  -1  -3  276.97   14.00
   5   1  -3  274.97   14.50
  -5  -1  -3  260.67   14.10
  -5   1   3  263.97   14.40
  -5   1   3  268.37   15.30
  -5  -1  -3  261.37   14.20
   5   1  -3  244.68   14.40
   5  -1   3  282.37   14.60
  -5   1   3  266.77   14.40
   5  -1   3  227.18   14.60
   5  -1  -3  268.07   14.70
   5   1   3  233.98   14.20
   5  -1  -3  241.98   14.60
   5   1   3  244.58   14.20
   5  -1  -3  283.67   14.60
  -5   1  -3  275.17   14.40
  -5   1  -3  266.17   14.40
  -5  -1   3  258.47   14.30
  -5   1  -3  284.87   14.50
   5   1   3  259.27   14.30
  -5  -1   3  264.87   14.00
  -6   1   3  192.18   11.20
  -6  -1  -3  189.38   10.80
   6  -1   3  215.18   11.40
   6  -1   3  165.08   11.20
   6   1  -3  176.38   11.10
   6   1  -3  202.78   11.00
  -6  -1  -3  199.58   10.50
   6   1  -3  207.88   11.20
  -6   1   3  200.38   11.10
  -6   1   3  198.58   11.10
  -6   1   3  208.58   11.70
  -6   1  -3  172.88   12.70
   6  -1  -3  212.88   11.40
   6   1   3  177.08   11.00
   6   1   3  185.98   11.00
   6  -1  -3  165.38   11.50
  -6   1  -3  189.58   11.00
  -6  -1   3  191.58   11.00
   6   1   3  182.18   11.00
  -6  -1   3  193.68   10.70
  -6   1  -3  197.28   11.00
   7   1  -3  146.89    9.90
  -7  -1  -3  158.98    9.40
   7   1  -3  150.68    9.60
  -7   1   3  168.78    9.80
  -7   1   3  153.38   10.10
   7  -1   3  175.18   10.30
  -7   1   3  172.18    9.80
   7  -1   3  184.08   10.50
   7  -1   3  145.09   10.00
  -7  -1  -3  173.98    9.20
  -7   1   3  169.18   10.40
  -7   1  -3  172.68    9.80
  -7  -1   3  164.68    9.80
  -7   1  -3  174.98    9.70
  -7   1  -3  164.98   10.10
   7   1   3  160.58    9.80
  -7  -1   3  171.78   10.30
   7   1   3  148.39    9.80
   7   1   3  155.78    9.70
   7  -1  -3  163.08   10.10
   7  -1  -3  148.09   10.20
  -8  -1  -3   55.89    4.90
  -8   1   3   57.49    5.20
  -8   1   3   56.79    6.00
   8  -1   3   49.40    5.90
  -8   1   3   61.79    5.70
   8  -1   3   48.50    6.10
  -8  -1  -3   58.09    3.80
  -8   1   3   66.99    5.00
   8   1  -3   50.09    5.50
   8  -1   3   59.89    6.40
  -8   1  -3   59.29    5.10
   8  -1  -3   66.09    6.70
  -8   1  -3   59.09    5.00
  -8  -1   3   57.79    5.30
   8  -1  -3   54.89    6.40
   8   1   3   55.69    5.30
  -8   1  -3   53.99    5.50
  -8  -1   3   55.99    5.10
  -8  -1   3   62.89    3.80
   8   1   3   60.29    5.40
   9  -1   3   52.99    7.00
  -9  -1  -3   63.99    5.30
  -9   1   3   77.89    5.70
   9  -1   3   80.59    7.10
  -9   1   3   73.79    6.70
  -9   1   3   66.59    6.20
  -9   1   3   66.29    5.70
   9   1  -3   57.29    6.00
   9   1  -3   58.79    6.50
  -9  -1  -3   55.09    5.20
   9   1   3   56.59    5.90
  -9  -1   3   74.79    4.30
   9  -1  -3   55.99    7.00
  -9  -1   3   72.69    5.70
   9   1   3   52.69    6.10
  -9   1  -3   60.79    5.50
  -9  -1   3   66.49    5.80
  -9   1  -3   62.39    6.20
  -9   1  -3   63.79    5.40
 -10  -1  -3    9.00    2.90
  10   1  -3    7.80    3.90
  10  -1   3   11.50    4.20
 -10  -1  -3    8.90    2.60
 -10   1   3    5.70    3.40
  10  -1   3    6.70    3.60
 -10   1   3    7.70    2.90
 -10   1   3    5.80    3.30
 -10  -1   3   11.60    3.20
  10   1   3   13.00    3.90
 -10   1  -3    8.20    3.30
 -10   1  -3   12.30    3.00
 -10   1  -3    2.70    3.30
  10  -1  -3    4.40    4.60
 -10  -1   3    4.90    3.20
 -10   1  -3   12.60    2.90
 -11   1   3   61.39    6.00
 -11  -1  -3   56.59    5.40
 -11   1   3   60.49    5.90
  11   1  -3   58.89    6.90
 -11   1   3   60.39    5.40
 -11  -1  -3   61.09    5.30
  11  -1   3   61.39    7.80
 -11   1   3   67.59    5.60
 -11   1  -3   69.09    5.40
 -11  -1   3   58.29    5.80
 -11   1  -3   67.39    5.20
 -11   1  -3   73.09    6.20
 -11   1  -3   61.19    6.20
 -11  -1   3   66.39    6.10
  11  -1  -3   70.89    7.90
  11   1   3   65.89    6.90
 -12   1   3   33.60    5.10
 -12   1   3   48.70    4.50
 -12  -1  -3   40.90    4.90
  12  -1   3   46.20    6.50
 -12   1   3   33.80    6.00
 -12  -1  -3   48.50    4.90
  12   1  -3   36.70    5.70
 -12   1   3   43.40    4.80
 -12   1  -3   45.20    5.40
 -12   1  -3   43.70    4.50
  12  -1  -3   41.40    6.40
 -12  -1   3   31.00    5.20
 -12   1  -3   45.20    4.70
 -12   1  -3   45.70    5.50
 -12  -1   3   42.20    5.30
  12   1   3   43.00    5.80
 -13   1   3   41.20    4.20
 -13  -1  -3   42.70    5.00
  13  -1   3   30.80    6.20
  13   1  -3   50.79    6.30
 -13   1   3   36.80    5.20
 -13   1   3   43.90    4.20
 -13  -1  -3   39.80    4.90
 -13   1  -3   33.20    4.30
  13   1   3   51.59    6.40
 -13   1  -3   33.60    4.00
  13  -1  -3   25.10    5.90
 -13  -1   3   39.50    5.10
 -13   1  -3   33.20    4.70
 -13  -1   3   37.60    4.70
 -14   1   3   12.70    4.10
 -14  -1  -3   10.00    3.30
  14  -1   3   16.50    5.80
  14   1  -3   14.10    5.30
  14   1   3   20.20    5.20
  14  -1  -3   12.30    5.60
 -14   1  -3   12.10    3.80
 -14  -1   3   13.60    3.60
  15   1  -3   16.90    6.40
  15  -1   3   20.70    6.10
 -15  -1  -3   12.20    4.20
 -15   1   3   23.50    4.70
  15   1   3   18.70    6.70
 -15  -1   3   27.20    4.40
  15  -1  -3   16.90    6.20
 -15   1  -3   18.00    4.20
   0  -2  -3 1032.50   54.69
   0  -2  -3 1038.50   54.69
   0  -2   3 1078.09   54.99
   0  -2  -3 1031.50   54.79
   0   2  -3 1031.30   54.79
   0   2   3 1010.10   54.79
   0   2   3 1087.99   54.79
   0   2  -3 1066.69   54.89
   0  -2   3 1012.70   54.69
   0  -2   3 1037.80   54.79
   1  -2   3 1236.18   66.09
  -1   2   3 1241.78   66.09
   1  -2   3 1272.87   66.09
  -1  -2  -3 1247.18   65.89
   1   2  -3 1369.26   66.09
  -1   2   3 1220.98   66.09
  -1   2   3 1299.17   66.19
   1  -2   3 1276.17   66.19
   1   2  -3 1216.78   65.99
  -1  -2  -3 1255.97   65.89
   1   2  -3 1324.37   66.09
  -1  -2  -3 1287.97   65.99
  -1  -2   3 1247.08   66.09
  -1  -2   3 1212.98   65.89
   1   2   3 1233.48   65.99
   1  -2  -3 1246.38   66.09
  -1   2  -3 1220.88   66.19
   1  -2  -3 1253.97   66.19
  -1  -2   3 1324.57   65.99
   1   2   3 1196.98   65.89
   1  -2  -3 1268.37   66.09
   1   2   3 1256.57   65.99
  -1   2  -3 1243.38   66.19
   2   2  -3  485.85   25.40
  -2   2   3  462.05   25.50
   2  -2   3  469.25   25.60
  -2  -2  -3  462.15   25.10
   2   2  -3  508.45   25.50
  -2   2   3  475.75   25.60
   2  -2   3  476.35   25.60
  -2   2   3  465.15   25.70
  -2  -2  -3  492.95   25.20
   2  -2   3  472.55   25.60
   2   2  -3  449.66   25.20
  -2   2  -3  471.15   25.60
   2  -2  -3  472.85   25.60
   2   2   3  456.55   25.30
  -2  -2   3  490.05   25.20
   2   2   3  489.65   25.30
  -2   2  -3  478.25   25.60
   2  -2  -3  498.65   25.60
   2  -2  -3  507.05   25.80
  -2  -2   3  476.65   25.40
  -3   2   3  287.87   15.80
   3   2  -3  287.37   15.50
   3   2  -3  275.37   15.30
  -3  -2  -3  301.77   15.20
  -3   2   3  292.97   15.80
   3  -2   3  273.67   15.80
   3  -2   3  300.97   15.90
   3  -2   3  289.37   15.90
  -3   2   3  289.97   15.80
   3   2  -3  292.27   15.40
   3  -2  -3  284.57   16.00
  -3  -2   3  292.87   15.50
  -3   2  -3  278.37   15.80
   3  -2  -3  285.97   15.80
   3  -2  -3  284.87   15.70
   3   2   3  265.67   15.30
  -3   2  -3  291.07   15.80
   3   2   3  287.67   15.30
   4  -2   3  262.87   14.50
  -4  -2  -3  251.07   13.80
  -4   2   3  247.48   14.50
   4   2  -3  271.27   14.10
   4  -2   3  254.97   14.60
   4   2  -3  250.57   14.20
  -4   2   3  256.47   14.40
  -4   2   3  265.17   14.70
  -4   2   3  256.17   14.50
   4  -2   3  257.87   14.60
   4   2   3  289.67   14.10
  -4   2  -3  267.27   14.50
  -4  -2   3  251.57   14.10
   4  -2  -3  264.47   14.40
   4  -2  -3  251.77   14.70
  -4   2  -3  243.28   14.30
   5  -2   3   44.90    4.40
   5  -2   3   44.10    5.50
  -5   2   3   42.40    4.00
   5   2  -3   38.10    3.50
  -5  -2  -3   41.60    3.10
   5  -2   3   51.89    4.50
  -5   2   3   45.80    4.00
  -5   2   3   42.50    4.10
  -5   2   3   45.40    4.40
   5   2  -3   40.50    3.30
   5   2   3   42.40    3.10
  -5   2  -3   45.50    4.10
   5  -2  -3   43.00    4.60
  -5   2  -3   39.10    4.90
   5  -2  -3   44.00    4.00
  -5   2  -3   46.00    3.90
  -5  -2   3   42.80    3.60
   5   2   3   41.60    3.30
  -6   2   3  178.98   11.00
  -6   2   3  195.78   11.30
   6  -2   3  182.68   11.20
  -6   2   3  180.28   10.80
  -6  -2  -3  193.68   10.20
   6   2  -3  181.68   10.60
   6  -2   3  196.68   11.10
   6   2  -3  190.38   10.70
   6  -2   3  176.98   11.20
  -6   2   3  179.58   10.80
   6   2  -3  186.28   10.50
   6  -2  -3  201.48   11.10
   6   2   3  171.78   10.40
   6   2   3  184.78   10.50
  -6  -2   3  186.78   10.60
  -6   2  -3  171.28   10.90
   6   2   3  194.18   10.50
  -6   2  -3  181.68   10.80
  -6   2  -3  187.58   11.00
   6  -2  -3  168.08   11.30
   7   2  -3   23.40    2.80
   7  -2   3   27.80    3.90
  -7   2   3   20.80    3.70
  -7  -2  -3   27.30    3.00
  -7   2   3   25.90    3.50
   7   2  -3   21.90    2.90
  -7  -2  -3   20.60    2.60
  -7   2   3   23.90    3.20
   7   2  -3   21.00    3.10
  -7   2   3   20.80    3.30
   7  -2   3   30.10    4.20
   7  -2   3   28.00    4.40
   7  -2  -3   30.20    3.90
  -7   2  -3   29.00    3.80
  -7  -2   3   22.00    2.90
  -7  -2   3   23.70    3.00
  -7   2  -3   23.90    3.30
   7   2   3   25.60    3.00
   7  -2  -3   35.10    4.30
  -7   2  -3   26.40    3.20
   8   2  -3   83.79    7.10
  -8   2   3   94.19    7.40
  -8  -2  -3  104.49    6.40
  -8   2   3  100.19    7.20
   8  -2   3   95.49    7.80
  -8  -2  -3   93.19    6.20
  -8   2   3  100.39    7.60
  -8   2   3  103.09    6.90
  -8   2  -3   98.99    7.30
  -8  -2   3   98.89    6.70
  -8   2  -3  114.09    7.20
  -8  -2   3   91.79    6.80
   8   2   3  104.89    7.10
  -9   2   3   27.00    3.80
   9   2  -3   22.60    3.50
  -9   2   3   16.90    4.20
  -9  -2  -3   22.80    2.90
  -9   2   3   28.30    4.30
  -9   2   3   28.80    4.00
   9  -2   3   30.00    5.10
   9   2  -3   20.50    3.90
   9  -2   3   25.50    4.70
  -9  -2  -3   23.20    3.10
  -9   2  -3   26.00    4.40
   9   2   3   27.20    4.00
  -9   2  -3   26.10    3.90
   9  -2  -3   32.50    5.20
  -9  -2   3   22.90    3.50
  -9  -2   3   23.70    3.50
   9   2   3   29.10    3.70
  -9   2  -3   30.20    3.80
 -10   2   3   33.60    4.60
  10  -2   3   22.30    5.10
 -10  -2  -3   22.90    3.50
 -10   2   3   25.00    4.20
 -10   2   3   40.10    4.80
  10   2  -3   29.90    4.50
  10  -2   3   23.20    5.10
 -10  -2  -3   25.20    3.50
 -10  -2   3   26.70    3.70
  10   2   3   28.80    4.30
 -10   2  -3   25.60    3.90
 -10   2  -3   19.10    4.40
  10  -2  -3   26.60    5.70
 -10  -2   3   29.50    3.80
 -10   2  -3   27.70    3.80
  10   2   3   31.30    5.10
 -11  -2  -3   -0.10    2.20
  11  -2   3    3.30    4.20
 -11   2   3    3.70    3.60
 -11   2   3    2.70    4.30
 -11  -2  -3    0.50    2.20
 -11   2   3    0.40    2.90
 -11   2   3   -2.40    3.20
 -11   2  -3    3.20    3.30
 -11  -2   3   -1.00    2.60
 -11  -2   3    5.40    2.90
 -11   2  -3    4.00    2.90
 -11   2  -3    4.90    3.50
  11  -2  -3   11.30    4.60
 -11   2  -3    4.20    3.30
 -12  -2  -3   56.29    5.10
 -12   2   3   46.40    5.90
  12  -2   3   48.30    7.00
 -12  -2  -3   52.99    5.00
 -12   2   3   62.19    5.60
  12   2  -3   59.59    7.20
 -12   2  -3   57.59    5.50
 -12   2  -3   59.69    5.60
  12   2   3   51.29    6.60
 -12  -2   3   60.29    5.70
 -12   2  -3   48.30    6.30
 -12  -2   3   59.99    5.40
  12  -2  -3   50.29    6.80
 -13   2   3   20.40    4.60
 -13  -2  -3   17.00    3.20
 -13   2   3   22.20    4.10
 -13  -2  -3   20.40    3.20
  13  -2   3   37.00    7.60
  13   2  -3   24.60    5.20
 -13  -2   3   20.70    4.20
  13   2   3   22.20    4.90
  13  -2  -3   28.20   10.00
 -13   2  -3   27.30    4.70
 -13  -2   3   23.70    3.80
 -13   2  -3   15.30    4.20
 -14  -2  -3    4.00    2.80
  14  -2   3    7.50    5.50
  14   2  -3    7.40    4.90
 -14   2   3    0.90    4.00
 -14  -2   3    6.50    3.40
 -14   2  -3    1.30    3.60
  14  -2  -3    2.30    5.50
  14   2   3   12.10    4.80
  15   2  -3    3.50    5.00
 -15   2   3    9.50    4.40
  15  -2   3   11.50    5.40
  15   2   3    1.20    5.10
  15  -2  -3    6.10    5.80
 -15   2  -3   18.30    4.50
 -15  -2   3   12.40    6.60
   0   3  -3 1624.94   88.09
   0   3   3 1723.43   87.99
   0  -3  -3 1642.44   87.99
   0   3   3 1579.14   87.99
   0   3  -3 1701.93   88.09
   0  -3  -3 1684.93   88.09
   0   3  -3 1695.93   88.09
   0  -3   3 1648.34   87.99
   0   3   3 1740.33   88.09
   0  -3   3 1680.83   88.09
   0  -3   3 1700.43   88.09
   0  -3  -3 1723.73   88.29
  -1   3   3 1341.97   74.19
  -1  -3  -3 1333.57   73.99
  -1   3   3 1446.16   74.39
   1   3  -3 1545.85   74.19
   1  -3   3 1404.16   74.29
   1  -3   3 1413.36   74.39
  -1  -3  -3 1361.36   73.99
  -1  -3  -3 1445.86   73.99
   1  -3   3 1387.36   74.29
  -1   3   3 1411.86   74.29
   1   3  -3 1452.15   74.19
  -1  -3   3 1468.85   74.09
   1  -3  -3 1402.96   74.29
   1  -3  -3 1421.76   74.19
  -1  -3   3 1342.67   73.99
  -1   3  -3 1447.76   74.39
  -1   3  -3 1446.66   74.29
  -1   3  -3 1367.46   74.29
   1   3   3 1438.46   74.09
  -1  -3   3 1415.56   74.19
   1   3   3 1405.66   74.09
   1  -3  -3 1386.36   74.29
  -2   3   3  152.68    8.70
  -2   3   3  149.69    8.50
   2   3  -3  153.08    8.10
  -2   3   3  151.48    8.70
   2   3  -3  141.99    8.20
   2  -3   3  143.29    8.50
  -2   3   3  145.39    8.40
  -2  -3  -3  138.49    7.70
   2  -3   3  151.08    8.70
   2  -3   3  146.59    8.60
   2  -3  -3  134.09    8.70
   2  -3  -3  137.69    8.30
   2   3   3  143.39    7.90
   2  -3  -3  145.59    8.40
  -2   3  -3  142.39    8.60
   2   3   3  136.49    8.00
  -2  -3   3  131.79    7.60
  -2  -3   3  140.79    8.20
  -2   3  -3  133.89    8.50
  -2   3  -3  139.69    8.40
   3   3  -3  483.35   25.80
   3  -3   3  492.45   26.40
  -3   3   3  487.85   26.50
   3  -3   3  494.75   26.50
  -3   3   3  502.85   26.60
   3   3  -3  506.05   26.10
   3  -3   3  493.65   26.50
  -3   3   3  495.25   26.50
  -3   3   3  472.35   26.30
  -3   3  -3  493.95   26.50
   3  -3  -3  494.15   26.60
  -3  -3   3  505.35   26.10
   3  -3  -3  497.65   26.40
  -3   3  -3  489.55   26.40
   3   3   3  455.05   25.70
   3   3   3  478.15   25.90
  -3   3  -3  492.15   26.40
   4   3  -3  314.67   16.80
   4  -3   3  333.87   17.50
   4  -3   3  310.97   17.20
  -4   3   3  318.37   17.30
   4   3  -3  309.57   16.50
   4  -3   3  318.17   17.40
   4   3  -3  290.07   16.50
  -4   3   3  301.67   17.30
  -4   3   3  326.67   17.40
  -4   3   3  296.67   17.10
   4   3   3  303.27   16.50
  -4   3  -3  319.77   17.30
  -4   3  -3  305.77   17.20
   4  -3  -3  309.17   17.20
   4   3   3  297.27   16.50
  -4  -3   3  301.97   16.70
  -4   3  -3  314.57   17.20
   4  -3  -3  304.87   17.40
   5  -3   3  160.98   10.00
   5   3  -3  144.59    8.90
  -5   3   3  152.68    9.70
   5   3  -3  155.48    9.20
  -5   3   3  153.18    9.70
   5   3  -3  161.98    9.10
   5  -3   3  174.48   10.10
  -5   3   3  175.78    9.80
  -5  -3  -3  144.49    8.50
  -5   3   3  164.28    9.60
  -5   3  -3  159.08    9.60
  -5   3  -3  167.88    9.80
  -5  -3   3  160.08    9.10
   5   3   3  151.48    9.40
   5   3   3  167.88    8.90
  -5   3  -3  162.68    9.70
   5  -3  -3  171.98   10.20
  -6   3   3   68.99    6.10
   6  -3   3   76.99    5.90
   6  -3   3   76.39    6.20
   6   3  -3   72.79    4.70
  -6  -3  -3   66.89    4.20
  -6   3   3   76.49    5.80
  -6   3   3   68.29    6.10
   6  -3   3   63.79    6.20
   6   3  -3   73.29    4.90
  -6  -3  -3   73.89    4.30
  -6   3   3   68.59    5.80
  -6  -3   3   75.19    5.00
  -6   3  -3   74.09    5.90
   6  -3  -3   73.79    5.70
   6  -3  -3   77.39    7.10
   6   3   3   69.49    4.70
  -6   3  -3   68.39    5.90
   7  -3   3  115.79    8.10
   7   3  -3   99.09    6.70
   7   3  -3  100.99    6.50
   7  -3   3  108.89    8.80
  -7  -3  -3  108.99    6.10
   7   3  -3  110.69    6.80
  -7   3   3  114.19    7.90
  -7   3   3   98.59    7.50
  -7  -3  -3  103.09    6.00
  -7   3   3  106.99    7.60
  -7   3   3  106.29    7.60
   7   3   3   91.89    6.60
   7   3   3  110.59    6.60
  -7  -3   3  104.29    6.70
  -7   3  -3   96.29    7.20
   7  -3  -3   93.79    8.70
  -7   3  -3  109.79    7.70
   8   3  -3    2.60    2.70
  -8   3   3    4.30    3.60
  -8  -3  -3    5.30    1.60
   8  -3   3    2.90    3.60
   8   3  -3    4.30    2.40
   8  -3   3   12.40    4.90
  -8   3   3    5.20    3.20
  -8   3   3   13.80    3.60
  -8   3  -3    8.60    3.40
  -8   3  -3    3.60    3.70
   8   3   3    8.90    2.60
   8   3   3    2.50    2.50
  -8  -3   3    9.30    2.50
   8  -3  -3   15.40    5.10
  -8  -3   3    9.70    2.50
  -9  -3  -3   67.59    4.80
  -9  -3  -3   67.29    4.80
   9  -3   3   67.39    7.30
  -9   3   3   68.59    6.50
  -9   3   3   58.59    6.10
   9  -3   3   72.79    8.90
   9   3  -3   59.89    6.10
   9   3  -3   79.89    5.80
  -9   3   3   65.49    6.80
  -9  -3   3   69.79    5.60
  -9   3  -3   69.79    6.60
   9   3   3   65.69    6.10
  -9   3  -3   78.69    6.90
   9  -3  -3   84.49    8.20
   9   3   3   83.19    6.00
  -9  -3   3   72.69    5.60
 -10  -3  -3   64.59    4.70
 -10   3   3   68.79    6.60
 -10   3   3   62.19    6.70
 -10  -3  -3   66.29    4.80
  10  -3   3   71.69    7.60
  10  -3   3   62.79    7.70
  10   3  -3   64.99    5.60
  10   3  -3   62.09    6.50
 -10   3  -3   73.29    6.70
  10   3   3   59.79    5.80
 -10  -3   3   73.79    5.60
 -10   3  -3   63.19    6.30
  10   3   3   67.89    6.20
  10  -3  -3   50.99    7.00
 -10  -3   3   69.99    5.60
 -11   3   3   49.60    5.60
 -11   3   3   51.29    6.00
 -11  -3  -3   55.79    4.30
  11   3  -3   59.39    6.30
 -11  -3  -3   50.09    4.20
  11  -3   3   44.20    6.30
  11  -3   3   54.69    6.90
 -11   3  -3   56.29    6.30
  11   3   3   49.90    6.00
 -11  -3   3   54.19    4.90
 -11  -3   3   53.69    5.10
 -11   3  -3   53.29    5.70
  11  -3  -3   63.09    7.60
  12  -3   3    4.60    4.90
 -12   3   3    6.10    3.70
  12   3  -3    7.30    3.90
 -12   3   3    7.20    3.70
 -12   3  -3    0.60    3.30
  12  -3  -3    7.90    5.40
 -12  -3   3    8.20    2.70
  12   3   3    4.50    3.80
 -12   3  -3   12.40    3.90
 -12  -3   3    2.60    2.70
 -13   3   3    5.00    3.50
 -13   3   3    4.60    4.00
 -13  -3  -3    3.90    2.40
  13   3  -3   -8.40    3.80
  13  -3   3    4.20    5.00
 -13  -3  -3    1.90    2.10
 -13   3  -3    5.30    3.50
  13  -3  -3   13.50    5.90
 -13   3  -3    1.20    3.30
  13   3   3    0.30    4.00
 -13  -3   3    3.80    2.80
 -13  -3   3    3.00    2.80
  14  -3   3   -3.30    4.90
 -14  -3  -3    0.90    2.40
 -14   3   3   -2.00    3.00
  14   3  -3    5.40    4.60
 -14   3   3   -2.20    4.00
 -14   3  -3   -4.20    3.00
  14  -3  -3   -1.60    5.00
  14   3   3    2.20    4.40
 -14  -3   3   -1.50    2.90
 -14   3  -3   -2.80    3.60
 -15   3   3   14.70    4.80
  15   3  -3   17.00    5.20
 -15   3   3    5.60    3.40
  15  -3   3   21.10    6.10
 -15   3  -3    8.70    3.70
  15   3   3   11.30    5.10
  15  -3  -3    5.60    5.60
 -15   3  -3    9.60    5.50
   0   4  -3  521.05   27.00
   0  -4  -3  498.75   26.80
   0   4  -3  458.25   27.00
   0  -4   3  503.15   26.90
   0  -4   3  512.65   26.90
   0  -4  -3  504.55   27.00
   0   4   3  519.25   27.10
   0   4  -3  496.75   27.00
   0  -4   3  501.35   27.00
   0   4   3  537.05   27.00
   0   4   3  494.45   27.00
   1  -4   3  198.48   11.60
  -1  -4  -3  200.98   11.10
  -1   4   3  207.18   11.70
   1  -4   3  205.48   11.60
   1   4  -3  195.88   11.30
   1   4  -3  197.88   11.50
   1  -4   3  207.18   11.60
  -1   4   3  208.88   11.80
  -1   4   3  213.08   11.70
  -1   4   3  191.58   11.60
  -1  -4  -3  208.28   11.30
   1  -4  -3  208.18   11.50
  -1  -4   3  212.38   11.30
  -1   4  -3  207.38   11.60
  -1   4  -3  199.38   11.60
  -1  -4   3  209.78   11.50
   1  -4  -3  214.88   11.70
   1   4   3  203.48   11.40
  -1   4  -3  220.38   11.80
  -1  -4   3  195.08   11.20
   1   4   3  209.68   11.50
   2   4  -3  109.09    6.40
  -2   4   3   99.39    6.60
   2  -4   3  103.19    6.80
   2  -4   3  106.19    6.90
  -2   4   3  102.39    6.90
  -2   4   3  111.19    6.80
  -2   4   3  110.49    7.00
   2  -4   3   95.19    6.60
   2  -4  -3  101.59    6.50
  -2   4  -3  101.49    6.70
  -2  -4   3  100.29    6.30
  -2   4  -3  104.49    6.70
  -2   4  -3  109.49    6.60
   2  -4  -3  104.79    7.20
   2   4   3  109.59    6.00
  -3   4   3  845.12   44.00
  -3   4   3  808.22   43.80
   3  -4   3  825.42   43.90
   3  -4   3  835.52   43.90
   3  -4   3  811.02   43.80
   3   4  -3  773.42   43.20
   3   4  -3  819.62   43.40
  -3   4   3  847.32   43.90
  -3   4   3  806.52   43.70
   3   4  -3  786.82   43.10
   3   4   3  767.42   43.00
  -3   4  -3  850.91   43.80
   3   4   3  851.21   43.20
   3  -4  -3  831.82   43.70
   3   4   3  755.52   43.10
  -3   4  -3  856.01   43.80
  -3  -4   3  811.02   43.40
   3   4   3  803.52   43.00
  -3   4  -3  890.81   43.90
   3  -4  -3  867.11   44.00
   4  -4   3  675.63   35.40
   4   4  -3  633.54   34.40
   4   4  -3  652.43   34.70
  -4   4   3  649.14   35.10
   4  -4   3  615.74   35.60
  -4   4   3  680.23   35.40
   4   4  -3  624.54   34.40
   4  -4   3  676.23   35.40
  -4   4   3  670.83   35.30
  -4   4   3  666.83   35.40
   4   4   3  647.64   34.40
   4  -4  -3  652.23   35.40
   4  -4  -3  664.13   35.70
  -4  -4   3  655.93   34.60
  -4   4  -3  661.83   35.20
  -4   4  -3  651.43   35.30
  -4   4  -3  670.43   35.20
   4   4   3  630.74   34.30
   5  -4   3  330.17   19.60
   5  -4   3  368.46   20.00
  -5   4   3  328.97   19.50
  -5   4   3  352.56   19.70
   5   4  -3  351.96   19.00
   5   4  -3  333.87   18.70
   5   4  -3  327.87   18.70
  -5   4   3  346.47   19.70
  -5   4   3  376.36   20.00
   5  -4   3  373.26   20.00
   5   4   3  348.17   18.70
  -5   4  -3  347.17   19.80
  -5   4  -3  352.96   19.80
  -5   4  -3  345.47   19.60
   5  -4  -3  369.96   20.10
   5   4   3  358.36   18.70
  -5  -4   3  361.36   19.00
   5  -4  -3  364.76   19.70
  -6   4   3  356.56   20.40
  -6   4   3  343.97   20.30
   6  -4   3  371.16   20.90
  -6   4   3  366.16   20.70
   6   4  -3  364.96   19.40
   6   4  -3  367.16   19.70
   6   4  -3  344.47   19.50
   6  -4   3  384.86   20.90
  -6   4   3  346.77   20.40
  -6   4  -3  356.76   20.30
   6   4   3  367.06   19.50
  -6   4  -3  364.16   20.60
  -6   4  -3  371.16   20.50
   6  -4  -3  372.06   21.00
   6   4   3  376.46   19.50
  -6  -4   3  363.26   19.60
  -7   4   3   39.00    5.00
   7  -4   3   41.70    5.60
   7  -4   3   49.30    6.00
  -7   4   3   43.80    5.50
   7   4  -3   36.60    4.60
   7   4  -3   39.30    3.60
  -7   4   3   29.20    4.30
   7   4  -3   36.10    3.40
   7  -4  -3   41.50    5.70
   7   4   3   36.00    3.50
  -7  -4   3   36.90    3.60
  -7   4  -3   39.10    4.70
  -7   4  -3   45.40    4.90
  -8   4   3  139.29   10.00
  -8  -4  -3  134.89    7.90
   8   4  -3  156.18    8.90
   8   4  -3  141.99    9.00
   8  -4   3  134.19   10.50
  -8   4   3  147.09   10.10
  -8   4   3  152.28   11.20
   8  -4   3  169.88   11.20
  -8   4  -3  144.49   10.20
  -8  -4   3  148.39    8.80
   8   4   3  163.38    8.90
  -8   4  -3  148.79    9.80
  -8  -4   3  138.39    8.80
   8   4   3  146.99    8.90
  -9  -4  -3   22.50    2.20
  -9   4   3   19.40    4.40
  -9  -4  -3   23.10    2.20
   9  -4   3   14.90    4.80
  -9   4   3   25.20    5.70
   9   4  -3   22.10    3.50
   9   4  -3   24.80    3.20
   9  -4   3   26.70    5.80
  -9   4   3   17.60    4.50
  -9  -4   3   22.80    3.10
   9   4   3   24.90    3.30
  -9  -4   3   18.30    3.00
  -9   4  -3   23.00    4.50
  -9   4  -3   19.70    4.40
   9  -4  -3   13.40    5.80
   9   4   3   26.00    3.40
 -10  -4  -3   56.49    3.80
 -10   4   3   62.19    6.00
  10  -4   3   53.49    6.80
 -10   4   3   63.09    6.50
 -10  -4  -3   54.09    3.70
  10   4  -3   52.69    5.80
  10  -4   3   67.39    7.80
  10  -4  -3   58.29    7.20
  10   4   3   56.59    5.40
 -10   4  -3   44.30    6.70
 -10   4  -3   67.29    6.50
  11  -4   3   31.30    5.70
  11   4  -3   33.60    4.40
 -11  -4  -3   28.20    2.70
  11   4  -3   28.70    3.80
  11  -4   3   32.20    6.00
 -11   4   3   38.10    5.40
 -11   4   3   35.20    5.00
 -11  -4  -3   28.50    2.60
 -11   4  -3   34.20    4.60
  11   4   3   25.60    4.10
 -11   4  -3   32.40    4.90
 -11  -4   3   30.00    3.80
  11   4   3   25.90    3.80
  11  -4  -3   26.50    6.00
 -11  -4   3   29.70    3.40
 -12  -4  -3   21.90    2.50
 -12   4   3   19.40    4.40
 -12   4   3   27.10    4.60
  12   4  -3   20.30    4.30
 -12  -4  -3   21.10    2.50
 -12  -4   3   21.50    3.10
 -12   4  -3   32.00    4.60
 -12  -4   3   19.80    3.20
  12   4   3   25.80    4.30
 -12   4  -3   18.90    4.20
 -13  -4  -3    0.00    1.50
 -13   4   3    0.20    3.60
 -13  -4  -3    0.10    1.40
  13   4  -3    0.80    3.70
 -13   4   3    6.10    3.90
  13  -4   3    3.20    5.90
 -13  -4   3    8.40    2.70
  13  -4  -3   10.90    6.20
 -13   4  -3    1.70    3.60
  13   4   3    2.30    3.80
 -13  -4   3   -1.90    2.20
 -13   4  -3    1.00    3.60
  14   4  -3    0.80    4.10
  14  -4   3    5.20    5.40
 -14   4   3    8.10    3.90
 -14   4   3    4.80    4.40
 -14   4  -3    2.30    3.60
 -14   4  -3    0.50    4.20
  14   4   3    3.90    4.10
  14  -4  -3    2.20    6.00
 -14  -4   3    9.40    3.00
  15   4  -3   10.20    5.00
  15  -4   3   -5.90    5.40
 -15   4   3    9.20    4.80
 -15   4   3    7.50    3.90
 -15   4  -3    0.70    3.70
  15  -4  -3   13.50    6.70
 -15   4  -3    3.20    3.70
  15   4   3    2.20    4.90
   0   5   3   34.90    3.40
   0  -5  -3   41.70    3.40
   0  -5  -3   44.70    3.70
   0   5  -3   39.90    3.50
   0   5   3   43.70    3.70
   0  -5   3   42.90    3.60
   0  -5   3   44.00    3.60
   0   5   3   45.00    4.20
   0  -5   3   44.20    3.80
   0   5  -3   51.99    3.80
   0   5  -3   33.10    3.60
   0   5   3   36.00    3.40
  -1   5   3  198.28   11.40
   1  -5   3  193.98   12.00
  -1   5   3  214.68   11.60
   1   5  -3  196.68   11.30
   1  -5   3  208.18   11.30
   1  -5   3  203.98   11.30
   1   5  -3  172.18   11.10
  -1   5   3  186.28   11.40
  -1   5   3  216.18   11.60
   1   5  -3  192.98   11.10
  -1  -5  -3  197.68   11.00
   1   5   3  173.28   11.00
   1  -5  -3  206.58   11.40
   1   5   3  175.68   11.00
  -1  -5   3  197.58   11.30
   1  -5  -3  204.08   11.30
  -1   5  -3  206.68   11.40
  -1   5  -3  211.28   11.40
   1   5   3  203.18   11.20
  -1   5  -3  197.98   11.90
   1   5   3  208.68   11.30
  -2   5   3   86.59    6.10
   2  -5   3   79.49    5.90
   2  -5   3   86.49    5.70
  -2   5   3   84.79    5.90
  -2   5   3   71.19    5.60
   2   5  -3   81.39    5.10
  -2   5   3   83.59    6.00
   2  -5   3   83.99    6.10
   2   5  -3   88.19    5.50
   2   5   3   77.69    5.20
   2   5   3   80.69    5.10
   2  -5  -3   74.09    6.00
  -2   5  -3   77.89    5.80
   2  -5  -3   83.39    5.80
  -2  -5   3   84.29    5.40
  -2   5  -3   87.19    6.00
  -2   5  -3   79.59    5.90
  -3   5   3  656.23   34.00
   3  -5   3  634.44   34.00
   3  -5   3  608.14   33.80
  -3   5   3  627.04   34.50
  -3   5   3  651.33   34.10
   3  -5   3  620.04   33.90
   3   5  -3  615.24   33.40
  -3   5   3  615.14   33.80
   3   5  -3  620.14   33.20
   3   5   3  586.14   33.00
   3  -5  -3  624.54   33.80
   3  -5  -3  647.64   34.00
  -3   5  -3  637.54   33.90
  -3  -5   3  630.84   33.40
  -3   5  -3  660.73   34.00
   3   5   3  612.44   33.10
  -3   5  -3  644.84   34.30
   3   5   3  616.94   33.10
   4   5  -3   50.79    3.40
  -4   5   3   45.10    5.00
   4  -5   3   49.00    5.30
   4  -5   3   49.10    4.60
  -4   5   3   43.70    5.10
   4  -5   3   43.70    4.60
  -4   5   3   47.50    4.70
   4   5  -3   48.30    3.20
   4   5  -3   47.40    3.80
  -4   5   3   60.19    5.00
  -4  -5   3   45.80    3.70
   4  -5  -3   50.39    5.40
  -4   5  -3   54.09    4.90
  -4   5  -3   55.69    4.90
   4  -5  -3   46.90    4.60
   4   5   3   47.20    3.20
   4   5   3   46.40    3.10
   5   5  -3  284.87   15.30
   5  -5   3  280.07   16.20
   5   5  -3  261.37   14.80
   5  -5   3  262.17   16.10
  -5   5   3  274.87   16.00
  -5   5   3  295.87   16.50
   5  -5   3  296.27   16.50
  -5   5   3  252.37   16.10
   5   5  -3  264.57   14.90
  -5   5   3  302.07   16.30
  -5   5  -3  296.67   16.30
   5   5   3  269.57   14.80
   5  -5  -3  268.57   16.20
  -5   5  -3  312.27   16.20
  -5  -5   3  267.07   15.20
   5  -5  -3  304.27   16.80
   5   5   3  274.37   14.80
  -5   5  -3  268.17   16.10
   6   5  -3    0.70    1.80
   6  -5   3    6.80    4.10
  -6   5   3   -0.70    2.40
   6  -5   3    1.50    3.60
  -6   5   3   -1.00    2.90
   6   5  -3   -3.30    1.40
  -6   5   3    0.10    3.30
  -6   5  -3    0.00    3.20
  -6  -5   3   -2.00    1.70
   6  -5  -3   -4.00    3.90
   6   5   3   -1.90    1.90
   6   5   3   -2.10    1.20
  -6   5  -3    0.60    3.00
  -7   5   3    9.30    3.50
  -7   5   3   -5.50    6.30
   7   5  -3    2.90    1.70
   7  -5   3    6.10    4.60
   7   5  -3    4.70    1.90
  -7   5   3    1.10    3.20
   7   5  -3    7.50    2.00
   7  -5   3    7.00    4.40
  -7  -5   3    9.00    2.00
  -7   5  -3    6.80    3.80
   7   5   3    6.60    1.80
   7  -5  -3    9.40    4.70
   7   5   3    6.80    1.80
  -7   5  -3    1.00    3.70
   8  -5   3    7.00    5.10
   8   5  -3   11.70    2.40
  -8   5   3    1.10    3.60
   8   5  -3    8.70    2.10
  -8   5   3   10.50    3.90
   8  -5   3    7.50    4.40
  -8   5   3   13.40    4.40
  -8   5  -3    9.40    3.90
   8   5   3    8.20    2.50
   8  -5  -3    6.30    5.20
  -8  -5   3    7.00    2.10
  -8  -5   3    4.40    2.10
   8   5   3    8.00    2.20
  -8   5  -3   -1.40    3.50
   9  -5   3  103.19    9.90
   9  -5   3   99.39    9.10
   9   5  -3   94.39    6.80
  -9   5   3  107.39    8.10
  -9   5   3   95.19    8.30
   9   5  -3  102.89    6.60
  -9   5  -3   89.39    9.70
  -9  -5   3   84.19    6.30
  -9   5  -3  100.29    8.60
   9   5   3  109.19    6.90
  -9  -5   3   91.79    6.40
   9  -5  -3  125.19   10.40
  10  -5   3    8.80    4.90
  10   5  -3   13.00    2.70
 -10   5   3   10.00    4.00
  10  -5   3   20.20    5.40
  10   5  -3   14.30    3.10
 -10   5   3   19.40    4.60
  10   5   3   13.30    2.80
 -10   5  -3   13.20    4.30
  10   5   3   12.50    2.90
 -10  -5   3   13.70    2.40
 -10  -5   3   13.70    2.30
  10  -5  -3   12.70    5.50
 -11   5   3   35.30    5.10
  11  -5   3   37.40    6.70
 -11   5   3   30.40    5.20
  11   5  -3   45.60    4.40
  11   5  -3   36.00    4.40
  11  -5   3   45.20    6.90
 -11   5  -3   42.00    5.40
  11   5   3   32.10    4.10
  11  -5  -3   46.40    7.00
  11   5   3   50.19    4.60
 -11   5  -3   38.00    5.10
 -11  -5   3   38.00    3.80
 -11  -5   3   35.30    3.70
 -12   5   3   -2.50    3.50
  12   5  -3    6.10    3.40
 -12   5   3    9.70    4.40
  12  -5   3    5.30    5.40
 -12   5  -3   10.50    4.20
  12  -5  -3    6.20    5.40
  12   5   3    5.00    3.30
 -12   5  -3   14.20    4.60
 -13   5   3   -3.70    3.80
  13  -5   3   -7.00    5.20
 -13   5  -3    0.70    3.80
  13  -5  -3    3.50    5.40
 -13   5  -3    3.20    3.60
 -14   5   3    0.50    4.60
  14   5  -3    5.30    4.10
  14  -5   3   11.40    6.80
 -14   5  -3   -1.90    4.40
  14  -5  -3   12.20    6.40
  14   5   3    4.20    4.00
  15  -5   3    0.30    6.80
  15   5  -3   -4.00    4.20
 -15   5   3    3.90    4.30
  15  -5  -3    9.80    7.20
 -15   5  -3    2.90    4.40
  15   5   3    1.20    4.60
   0  -6  -3   38.50    3.70
   0   6   3   33.50    3.70
   0   6   3   28.30    3.50
   0   6   3   43.60    3.70
   0   6   3   42.30    3.90
   0   6  -3   29.80    3.70
   0  -6  -3   36.80    3.30
   0  -6   3   36.00    3.50
   0  -6   3   39.40    3.80
   0   6  -3   46.80    5.70
   1  -6   3  310.37   17.40
  -1   6   3  323.97   17.60
   1   6  -3  279.77   17.20
  -1   6   3  350.46   17.70
   1  -6   3  315.77   17.40
  -1  -6  -3  315.97   17.00
   1   6  -3  318.67   17.50
  -1   6   3  326.87   17.50
   1   6  -3  285.37   17.20
   1  -6   3  308.17   17.60
  -1   6   3  350.16   17.80
  -1   6  -3  331.77   17.60
  -1  -6   3  321.17   17.20
  -1  -6   3  305.87   17.00
   1  -6  -3  315.57   17.60
  -1   6  -3  334.07   17.70
  -1   6  -3  346.27   17.60
   1   6   3  291.67   17.20
  -1  -6   3  301.57   17.30
   1   6   3  293.97   17.30
   1  -6  -3  318.37   17.30
   1   6   3  284.97   17.20
   2   6  -3  131.39    8.20
   2  -6   3  130.69    8.70
  -2   6   3  144.89    8.70
  -2   6   3  145.09    8.80
   2  -6   3  138.19    8.60
   2   6  -3  116.69    7.80
   2   6  -3  142.19    8.00
   2  -6   3  133.79    8.50
  -2   6   3  133.09    8.50
   2   6   3  137.69    7.90
  -2   6  -3  140.29    8.70
   2   6   3  137.59    7.90
  -2  -6   3  128.99    8.10
  -2   6  -3  142.19    8.60
   2  -6  -3  139.59    8.70
   2   6   3  126.69    7.80
   2  -6  -3  128.39    8.20
   2   6   3  124.59    8.00
  -3   6   3   94.19    6.50
   3   6  -3   81.99    5.60
  -3   6   3   86.69    6.20
  -3   6   3   84.99    6.60
   3   6  -3   75.09    5.10
   3  -6   3   78.09    6.10
  -3   6   3   90.39    6.50
   3  -6   3   81.79    6.80
   3   6  -3   86.29    5.70
   3  -6   3   85.79    6.70
   3  -6  -3   86.89    6.70
   3   6   3   73.99    4.90
  -3  -6   3   77.59    5.30
   3  -6  -3   78.09    5.90
  -3   6  -3   77.89    6.50
  -3   6  -3   84.19    6.30
   3   6   3   82.39    5.30
   3   6   3   80.69    5.00
   3   6   3   76.19    5.20
  -3   6  -3   78.69    6.30
   4  -6   3  200.58   12.20
  -4   6   3  232.38   12.50
   4  -6   3  220.38   12.70
   4   6  -3  201.28   11.50
   4   6  -3  201.48   11.20
   4  -6   3  208.68   12.60
  -4   6   3  211.78   12.30
  -4   6   3  213.88   12.50
  -4   6   3  207.08   12.60
   4  -6  -3  189.58   12.60
  -4  -6   3  199.38   11.40
  -4   6  -3  197.48   12.30
   4   6   3  203.88   10.80
   4   6   3  191.78   10.80
  -4   6  -3  200.78   12.50
   4  -6  -3  191.98   12.10
   4   6   3  198.48   11.10
  -4   6  -3  203.38   12.30
   5   6  -3   66.49    4.70
  -5   6   3   61.49    5.90
   5  -6   3   65.29    6.50
  -5   6   3   62.69    6.10
   5   6  -3   58.49    4.10
   5  -6   3   70.09    6.70
  -5   6   3   65.89    6.30
   5   6   3   60.69    4.00
  -5   6  -3   62.19    6.00
   5   6   3   64.19    3.90
   5  -6  -3   79.99    7.00
  -5   6  -3   65.39    6.20
  -5  -6   3   62.79    4.40
  -6   6   3  205.28   12.80
  -6   6   3  184.68   12.80
   6   6  -3  213.78   11.50
   6  -6   3  208.68   13.40
   6   6  -3  212.48   11.20
   6   6  -3  197.78   11.20
   6  -6   3  213.38   13.50
  -6   6  -3  198.58   12.80
   6   6   3  208.08   11.10
   6   6   3  203.48   11.00
   6  -6  -3  213.28   13.50
  -6   6  -3  202.58   14.10
  -6  -6   3  199.08   11.40
   7   6  -3   22.20    2.40
   7   6  -3   18.60    2.40
   7  -6   3   30.10    5.30
   7   6  -3   22.60    2.80
   7  -6   3   22.60    5.40
  -7   6   3   20.20    4.30
  -7   6   3   28.10    4.60
  -7   6   3   20.40    4.60
   7  -6  -3   12.10    5.30
   7   6   3   24.80    2.50
  -7   6  -3    9.60    4.20
  -7   6  -3   25.30    4.50
  -7  -6   3   19.50    2.40
   8  -6   3   17.30    5.60
   8   6  -3   16.60    2.70
   8  -6   3   15.30    5.10
   8   6  -3   20.70    2.40
  -8   6   3   20.80    4.50
  -8   6   3   17.20    4.60
  -8  -6   3   19.20    2.30
  -8   6  -3   12.40    5.40
   8   6   3   19.10    2.40
  -8   6  -3   29.40    4.60
   8   6   3   21.60    2.40
   8  -6  -3   29.60    6.20
  -9   6   3   49.10    6.10
   9  -6   3   47.90    6.50
   9   6  -3   43.20    3.80
   9  -6   3   38.40    6.90
  -9   6   3   44.90    5.60
   9   6  -3   36.50    4.10
  -9   6  -3   37.10    5.70
  -9  -6   3   39.10    3.40
   9  -6  -3   41.90    7.10
   9   6   3   42.80    4.00
   9   6   3   46.10    4.00
  -9  -6   3   33.90    3.40
 -10   6   3   -5.50    3.90
  10   6  -3   -2.90    1.90
 -10   6   3   -2.30    3.60
  10  -6   3    1.00    5.00
  10  -6   3   -2.00    4.40
 -10  -6   3    0.70    1.50
 -10  -6   3    0.70    1.40
  10  -6  -3   -1.70    4.80
  10   6   3   -5.70    2.00
 -10   6  -3    2.30    4.20
  10   6   3   -0.40    2.10
  11  -6   3    2.20    5.80
 -11   6   3    2.10    4.20
  11   6  -3    3.90    2.70
 -11   6   3    4.60    4.10
  11  -6   3    7.10    5.10
 -11  -6   3    1.50    1.50
 -11   6  -3    7.40    3.90
 -11  -6   3    2.10    1.50
  11   6   3    0.50    2.60
 -11   6  -3    5.60    3.80
  11  -6  -3    8.40    5.30
 -12   6   3    3.00    4.10
  12  -6   3    9.10    5.80
  12   6  -3    8.70    3.20
  12   6  -3    4.80    3.10
  12   6   3    7.70    3.60
 -12  -6   3    6.90    1.60
 -12   6  -3    8.00    4.20
  12  -6  -3   10.00    6.00
 -12  -6   3    8.70    1.60
  12   6   3   10.50    3.10
 -13   6   3    7.50    4.30
  13   6  -3    7.40    3.50
  13  -6   3    0.50    5.50
 -13   6   3   -0.70    4.40
 -13   6  -3    7.40    4.50
  13  -6  -3    9.40    6.00
  13   6   3    4.50    3.40
 -13   6  -3    6.90    4.20
  14  -6   3    2.10    5.90
 -14   6   3    0.00    4.30
  14   6  -3    5.40    4.10
 -14   6  -3    5.00    4.50
 -14   6  -3    6.20    4.40
  14  -6  -3   -0.30    6.00
  14   6   3    7.20    4.10
   0   7   3  539.65   29.50
   0   7   3  517.55   29.40
   0  -7   3  556.04   29.50
   0  -7  -3  557.74   29.30
   0   7   3  493.65   29.30
   0   7  -3  573.84   29.50
   0  -7   3  542.15   29.20
   0  -7   3  561.54   29.20
   0   7   3  601.54   29.70
   0   7  -3  524.15   29.50
   0   7  -3  506.45   29.40
   0  -7  -3  543.85   29.10
  -1  -7  -3  264.07   14.00
   1   7  -3  242.08   14.50
   1   7  -3  238.88   14.60
   1   7  -3  221.78   14.40
   1  -7   3  257.77   14.60
  -1   7   3  283.87   15.10
  -1   7   3  294.37   15.80
   1  -7   3  263.67   14.90
  -1  -7  -3  274.17   14.20
   1  -7   3  249.48   14.70
  -1   7   3  254.57   15.00
   1  -7  -3  257.37   14.80
  -1  -7   3  259.57   14.10
  -1   7  -3  282.47   15.10
   1   7   3  235.98   14.30
   1  -7  -3  261.27   14.40
   1   7   3  234.98   14.50
  -1  -7   3  276.07   14.20
   1   7   3  251.97   14.50
  -1  -7   3  256.07   14.50
  -1   7  -3  253.57   15.20
   1   7   3  271.47   14.60
  -1   7  -3  229.88   14.60
  -2   7   3  158.18    9.90
   2  -7   3  136.59    9.80
   2   7  -3  148.29    9.40
   2   7  -3  157.48    9.60
   2  -7   3  160.28    9.90
   2   7  -3  153.18    9.30
  -2   7   3  160.18   10.20
  -2   7   3  170.68   10.20
  -2   7   3  161.38   10.20
   2   7   3  163.98    9.50
   2   7   3  151.68    9.30
  -2   7  -3  178.18   10.30
  -2   7  -3  160.88   10.20
   2  -7  -3  160.18   10.30
   2   7   3  166.78    9.40
   2   7   3  146.29    9.20
  -2   7  -3  157.78    9.90
  -2  -7   3  154.08    9.50
   3   7  -3  143.89    7.90
   3   7  -3  137.99    8.20
   3  -7   3  129.29    8.90
   3  -7   3  134.09    9.10
  -3   7   3  143.29    9.10
   3   7  -3  123.39    7.70
  -3   7   3  132.99    9.10
  -3   7   3  134.49    8.80
   3  -7   3  123.29    8.80
   3   7   3  138.79    7.70
   3   7   3  113.99    7.50
   3   7   3  127.59    7.70
  -3   7  -3  135.39    8.90
   3  -7  -3  126.49    8.60
   3  -7  -3  116.29    9.40
   3   7   3  136.39    8.00
  -3   7  -3  129.79    9.10
  -3  -7   3  120.29    8.00
   4  -7   3   90.49    7.30
  -4   7   3   98.69    6.70
  -4   7   3   85.19    6.90
   4   7  -3   86.79    6.70
   4   7  -3   75.39    5.30
   4   7  -3   86.89    6.00
  -4   7   3   89.89    7.30
   4  -7   3   86.49    7.50
  -4   7  -3   71.59    6.90
   4   7   3   81.99    5.60
   4  -7  -3   78.39    7.90
  -4   7  -3   88.39    7.30
   4   7   3   85.49    5.00
   4   7   3   85.29    5.50
   4   7   3   85.09    5.10
  -4  -7   3   84.59    5.60
   5   7  -3   30.90    3.60
   5  -7   3   28.30    5.10
   5  -7   3   30.90    4.40
  -5   7   3   25.70    4.50
   5   7  -3   30.40    3.10
   5   7  -3   27.30    2.70
  -5   7   3   34.20    4.60
   5   7   3   29.20    2.70
  -5   7  -3   30.80    4.60
   5   7   3   33.70    3.30
  -5  -7   3   26.30    2.80
   5  -7  -3   29.10    5.70
  -6   7   3  126.19    9.70
  -6   7   3  146.29    9.60
  -6   7   3  135.79    9.40
   6  -7   3  129.19   10.30
   6   7  -3  129.89    7.60
   6   7  -3  124.79    7.90
   6  -7   3  137.69   10.60
   6   7   3  130.69    7.40
  -6   7  -3  136.79    9.90
  -6   7  -3  140.69    9.70
   6  -7  -3  134.79   10.50
  -6  -7   3  130.49    7.80
  -7   7   3   81.79    7.70
   7   7  -3   80.29    5.10
  -7   7   3   74.79    7.20
   7  -7   3   82.19    8.80
   7  -7   3   77.29    8.30
   7   7  -3   69.09    4.80
  -7  -7   3   73.69    4.80
  -7   7  -3   84.69    9.30
  -7   7  -3   78.39    7.50
   7  -7  -3   81.39    8.80
   7   7   3   68.29    4.60
   8  -7   3   51.89    7.20
   8   7  -3   43.60    3.50
  -8   7   3   46.40    5.70
   8   7  -3   47.00    3.70
   8  -7   3   42.70    6.40
  -8   7   3   40.80    5.80
   8   7   3   43.10    3.50
   8  -7  -3   42.10    6.90
   8   7   3   45.00    3.60
  -8   7  -3   51.09    6.40
  -8  -7   3   39.50    3.20
  -9   7   3    9.80    4.00
   9  -7   3   20.30    4.50
   9  -7   3   10.20    6.30
   9   7   3   17.90    2.30
   9   7   3   13.80    2.40
  -9   7  -3   19.70    4.70
  -9  -7   3   11.00    1.50
  -9  -7   3   11.10    1.40
   9  -7  -3   10.20    5.60
  10   7  -3   23.20    3.00
  10   7  -3   23.00    2.70
  10  -7   3   20.30    6.70
 -10   7   3   24.90    5.00
  10  -7   3   22.50    5.40
 -10   7   3   23.70    5.10
  10   7   3   26.10    2.90
 -10   7  -3   20.60    4.80
  10  -7  -3   14.80    7.00
 -11   7   3   11.20    4.40
 -11   7   3    1.70    4.10
  11  -7   3   -2.80    4.70
  11   7  -3    2.40    2.50
  11   7  -3    0.10    1.90
  11  -7   3   11.10    6.10
  11   7   3    2.00    2.30
 -11   7  -3    2.70    4.00
  11   7   3   -2.10    2.00
  11  -7  -3    5.30    5.50
  12  -7   3   -0.90    5.40
 -12   7   3   -3.30    4.00
  12   7  -3    1.90    2.90
 -12   7   3    4.10    4.60
  12  -7   3   -4.30    5.30
  12  -7  -3   11.70    5.90
  12   7   3    0.70    2.60
 -12   7  -3    9.30    5.00
  13  -7   3   -5.40    5.50
 -13   7   3   -0.40    4.10
 -13   7   3   -2.20    4.30
  13   7  -3   -0.40    3.30
  13   7   3   -2.20    2.90
 -13   7  -3   -1.90    3.80
  13  -7  -3   -2.00    5.80
 -13   7  -3   -1.90    4.00
 -14   7   3   -2.50    4.50
 -14   7  -3    6.10    4.60
   0  -8   3   70.79    5.60
   0  -8  -3   74.79    5.20
   0  -8   3   61.89    5.70
   0   8  -3   59.89    5.50
   0  -8  -3   77.29    5.70
   0   8   3   74.99    5.90
   0  -8   3   71.19    5.30
   0   8   3   59.09    5.60
   0   8  -3   68.89    5.90
   0   8  -3   62.79    5.80
   0   8   3   67.59    5.70
   0   8   3   76.69    5.70
  -1  -8  -3   96.99    6.30
   1  -8   3   93.59    7.20
   1   8  -3   97.89    6.90
   1  -8   3  104.99    7.00
   1  -8   3   93.79    7.40
  -1   8   3   97.69    7.30
  -1   8   3   94.49    7.30
  -1   8   3  111.19    7.40
  -1  -8  -3  101.09    6.10
   1   8  -3   94.29    7.30
   1   8  -3   95.49    6.80
  -1   8   3  103.99    7.50
  -1   8  -3   86.89    7.00
   1   8   3   99.79    6.80
   1   8   3   92.69    6.80
   1   8   3   93.59    7.00
  -1  -8   3   94.89    6.30
  -1  -8   3  105.39    6.30
  -1   8  -3  101.89    7.50
  -1  -8   3   87.99    6.80
   1  -8  -3   98.19    6.60
   1  -8  -3  100.59    7.30
  -1   8  -3  118.49    7.40
   1   8   3  100.79    7.10
   2   8  -3   92.89    6.60
   2  -8   3   93.79    7.20
  -2   8   3   91.69    7.10
   2   8  -3   75.79    6.00
  -2   8   3   73.89    6.90
  -2   8   3   91.29    7.10
   2  -8   3   91.99    7.20
   2  -8   3   79.79    6.30
   2   8  -3   87.99    6.30
   2   8   3   83.19    6.00
  -2  -8   3   76.79    6.20
   2   8   3   82.09    6.00
   2   8   3   89.79    6.20
   2   8   3   86.19    6.20
  -2   8  -3   77.19    7.00
   2  -8  -3   89.39    6.90
   2  -8  -3   80.69    6.20
  -2   8  -3  100.39    7.30
   3  -8   3    3.10    4.10
   3   8  -3    7.60    2.30
   3   8  -3    5.10    2.50
   3  -8   3    2.90    3.60
   3  -8   3    6.20    3.50
  -3   8   3    3.30    3.50
  -3   8   3   -0.40    3.40
  -3   8   3    1.90    3.50
   3   8  -3    1.40    3.30
   3   8   3    6.40    2.60
   3   8   3    3.90    2.20
  -3   8  -3    9.20    3.70
  -3  -8   3    1.00    2.70
  -3   8  -3    4.60    3.70
   3   8   3    5.10    1.90
   3   8   3    5.70    2.20
   3  -8  -3    1.10    3.20
   4  -8   3   13.50    4.80
   4   8  -3   11.80    2.90
  -4   8   3   18.40    4.10
   4   8  -3   15.90    2.60
  -4   8   3    6.70    3.70
   4  -8   3   10.40    4.20
   4   8  -3   13.00    2.40
  -4  -8   3    9.20    2.50
   4   8   3   16.10    2.30
  -4   8  -3   11.30    6.00
  -4   8  -3   13.30    4.10
   4   8   3   16.10    2.00
   4  -8  -3    7.60    4.40
   4   8   3   11.60    2.00
   4   8   3   10.30    2.70
   5   8  -3   34.80    3.30
   5  -8   3   31.70    5.40
  -5   8   3   27.50    5.00
  -5   8   3   32.20    4.90
   5   8  -3   33.90    4.00
  -5   8   3   34.20    5.50
   5  -8   3   22.40    5.40
  -5   8  -3   40.40    5.40
  -5   8  -3   34.10    5.00
   5  -8  -3   29.90    5.70
   5   8   3   35.70    3.70
  -5  -8   3   26.10    3.50
   6  -8   3    0.90    4.80
  -6   8   3   11.20    4.40
   6   8  -3    8.30    1.80
  -6   8   3    4.20    4.20
   6   8  -3    2.50    2.00
   6  -8   3   11.80    4.90
   6   8  -3    6.00    2.20
  -6  -8   3    8.70    2.00
   6  -8  -3   11.90    5.30
   6   8   3    5.00    2.10
  -6   8  -3    5.70    4.20
   6   8   3    4.50    1.60
   7  -8   3   41.10    6.20
   7   8  -3   33.50    3.30
  -7   8   3   38.90    5.80
   7  -8   3   44.50    6.60
   7   8  -3   38.70    3.50
   7   8  -3   37.20    3.10
  -7   8   3   33.30    5.40
   7   8   3   42.10    3.60
   7  -8  -3   40.50    6.60
  -7   8  -3   36.10    5.60
  -7  -8   3   33.10    3.20
   7   8   3   39.20    3.00
   8  -8   3   41.10    6.70
   8   8  -3   35.50    3.30
   8  -8   3   36.00    6.10
  -8   8   3   42.80    5.70
   8   8  -3   37.90    3.10
  -8   8   3   43.10    5.90
  -8   8  -3   45.50    5.80
  -8  -8   3   31.80    2.60
   8  -8  -3   33.00    6.70
   8   8   3   42.70    3.30
   8   8   3   37.80    3.00
   9   8  -3    5.20    1.80
   9   8  -3    6.00    2.00
  -9   8   3   11.10    4.30
  -9   8   3    5.10    4.30
   9  -8   3    5.60    4.90
  -9   8  -3    8.20    4.30
   9   8   3    4.70    1.80
   9   8   3    6.00    1.70
 -10   8   3    9.40    4.50
  10  -8   3    3.10    5.10
  10   8  -3    5.60    2.60
 -10   8   3    3.60    4.20
  10   8  -3    9.00    2.00
  10  -8   3    3.20    5.40
  10   8   3    8.30    2.10
  10  -8  -3    4.60    5.70
 -10   8  -3   11.00    5.00
  11   8  -3   -4.40    2.30
 -11   8   3   -2.90    4.20
 -11   8   3    4.90    4.30
  11  -8   3   -1.30    5.40
  11   8  -3   -1.40    2.60
  11  -8  -3    6.30    5.90
 -11   8  -3   -3.70    4.50
  11   8   3    1.30    2.10
  11   8   3   -2.90    3.10
  12  -8   3   -9.90    4.70
  12   8  -3    1.30    2.80
 -12   8   3   -3.30    4.00
  12  -8   3   -3.20    5.50
 -12   8   3   -3.00    4.60
  12   8   3   -1.00    2.40
 -12   8  -3    6.20    4.50
  12  -8  -3    0.00    6.40
 -12   8  -3   -4.80    3.90
  13  -8   3   -1.10    6.50
 -13   8   3   -0.30    4.70
  13  -8  -3    7.60    6.10
 -13   8  -3   -2.00    4.10
   0   9  -3    6.20    3.30
   0  -9   3    0.90    2.50
   0  -9  -3    0.40    2.40
   0   9  -3   -2.50    2.80
   0  -9  -3    2.80    3.10
   0   9   3    0.40    3.00
   0   9   3    2.70    3.30
   0   9  -3   -0.40    3.10
   0   9   3   -1.60    3.20
   0  -9   3    3.20    2.90
   0  -9   3    2.30    3.60
   0   9   3    0.60    2.70
   1  -9   3    3.50    3.40
  -1   9   3    4.20    3.70
   1  -9   3   -1.70    3.20
   1   9  -3    3.30    3.40
   1  -9   3    2.40    3.30
  -1   9   3    4.70    3.50
  -1   9   3    5.80    3.60
   1   9  -3    6.40    3.00
  -1  -9  -3    8.30    2.10
   1   9  -3    9.90    3.20
  -1  -9  -3    9.20    2.50
  -1   9  -3    8.50    3.40
   1   9   3    6.50    3.40
  -1   9  -3   11.40    3.80
   1  -9  -3    6.80    3.50
   1  -9  -3    6.90    3.20
   1   9   3    6.40    3.20
   1   9   3    5.00    2.80
   1   9   3   10.20    3.10
  -1  -9   3    6.50    2.40
  -1  -9   3    9.10    2.30
  -1  -9   3    8.10    3.00
  -2   9   3   27.90    4.70
   2  -9   3   15.50    4.20
  -2   9   3   21.10    4.30
   2   9  -3   21.60    3.80
   2  -9   3   19.10    4.20
   2   9  -3   27.40    4.10
   2  -9   3   15.80    3.70
  -2   9   3   15.90    3.90
   2   9  -3   15.80    3.40
   2   9   3   21.90    3.80
   2   9   3   32.90    4.50
  -2   9  -3   18.00    4.10
   2  -9  -3   22.40    3.80
  -2  -9   3   19.60    3.20
   2   9   3   21.00    3.20
   2   9   3   21.80    3.30
  -2   9  -3   22.00    4.50
   2  -9  -3   17.90    4.60
   3  -9   3  116.39    8.90
  -3   9   3  135.69    9.30
   3   9  -3   99.39    7.80
   3   9  -3  118.59    7.70
  -3   9   3  125.09    9.00
   3  -9   3  112.39    9.30
   3   9  -3  119.29    8.20
  -3   9  -3  123.49    9.10
   3   9   3  102.99    7.70
   3  -9  -3  137.89    9.80
   3   9   3  107.99    7.50
  -3  -9   3  114.19    8.00
  -3   9  -3  121.79    9.20
   3   9   3  113.09    7.70
   3   9   3  128.69    8.10
   4  -9   3   98.69    8.90
  -4   9   3   84.09    8.00
   4   9  -3  102.59    6.60
   4  -9   3  100.99    8.70
  -4   9   3   87.79    7.30
   4   9  -3   73.29    6.20
  -4   9   3   92.59    8.40
   4  -9  -3   94.29    8.40
  -4   9  -3   86.79    8.30
   4   9   3   81.99    5.90
  -4   9  -3   94.39    8.20
   4   9   3   88.89    6.60
   4   9   3   88.19    6.00
   4   9   3   93.79    6.30
   5  -9   3   13.70    5.20
   5   9  -3   14.90    2.60
   5   9  -3   18.90    3.10
  -5   9   3   26.50    5.00
   5  -9   3    9.40    5.00
  -5   9   3   15.20    4.70
   5   9  -3   11.70    2.70
   5   9   3   15.00    1.80
   5   9   3   16.70    2.60
   5   9   3   15.90    2.00
   5  -9  -3   21.00    5.40
   5   9   3   20.70    3.00
  -5  -9   3   18.10    2.70
  -5   9  -3   17.80    4.90
   6   9  -3    5.70    2.00
   6   9  -3    0.40    2.10
   6  -9   3   -2.20    4.80
  -6   9   3   -4.30    3.80
  -6   9   3   12.60    4.60
   6  -9   3    5.30    4.80
   6   9   3    2.30    2.30
  -6  -9   3    2.70    2.00
   6  -9  -3    1.20    5.20
  -6   9  -3    1.40    4.00
  -7   9   3   19.70    4.80
   7  -9   3   25.00    5.90
  -7   9   3   18.30    5.00
   7  -9   3   31.10    5.00
   7   9  -3   22.90    2.60
   7   9  -3   22.30    2.70
   7  -9  -3   26.20    6.10
  -7  -9   3   19.00    2.50
  -7   9  -3   24.70    5.00
   7   9   3   24.50    3.10
   7   9   3   22.10    2.60
   8   9  -3   33.20    2.80
   8  -9   3   23.10    5.60
  -8   9   3   26.90    5.40
  -8   9   3   26.60    5.60
   8   9  -3   26.20    3.10
   8  -9   3   28.00    7.30
  -8   9  -3   35.10    5.60
   8  -9  -3   23.30    7.00
   8   9   3   29.50    3.10
   8   9   3   24.40    2.60
   9  -9   3    8.00    5.20
   9  -9   3   19.20    6.30
   9   9  -3   22.20    2.70
  -9   9   3   22.30    5.20
  -9   9   3   17.50    5.30
   9   9  -3   14.40    2.30
  -9   9  -3   13.90    5.00
   9   9   3   22.40    2.30
   9   9   3   20.30    2.20
   9  -9  -3    3.50    5.80
 -10   9   3   13.70    5.90
 -10   9   3   25.10    5.40
  10   9  -3   21.20    2.60
  10  -9   3   16.60    7.30
  10   9  -3   20.40    2.30
  10   9   3   19.40    2.30
  10   9   3   23.00    2.80
  10  -9  -3   29.80    7.10
 -10   9  -3   24.80    5.40
  11  -9   3    4.80    5.90
 -11   9   3   10.60    4.80
  11   9  -3    6.60    2.20
  11  -9   3   10.30    5.70
 -11   9   3   17.00    5.10
  11  -9  -3   10.30    6.10
 -11   9  -3    9.00    4.90
 -11   9  -3    3.70    4.70
  12  -9   3   23.90    7.00
 -12   9   3   13.20    5.00
  12  -9  -3   -3.20    5.80
 -12   9  -3    3.20    5.10
  13  -9   3   14.30    7.20
  13  -9  -3   20.70    7.70
 -13   9  -3    1.30    5.20
   0 -10  -3    6.20    3.30
   0  10  -3    1.10    3.80
   0 -10   3    3.10    3.00
   0  10   3    5.80    3.70
   0 -10   3    2.20    3.20
   0 -10  -3    5.80    2.70
   0 -10   3    1.00    3.40
   0  10   3   -2.20    3.20
  -1 -10  -3   38.90    3.80
  -1 -10  -3   43.80    4.20
   1  10  -3   36.20    5.30
   1 -10   3   41.00    5.20
  -1  10   3   37.40    5.00
   1 -10   3   37.00    4.50
   1  10  -3   38.00    4.90
  -1  10   3   35.70    5.00
   1 -10   3   39.40    4.80
  -1  10   3   38.90    5.40
   1 -10  -3   46.20    5.20
  -1 -10   3   39.50    4.30
  -1 -10   3   39.30    4.70
  -1  10  -3   42.10    5.40
  -1 -10   3   33.90    4.00
   1  10   3   39.50    4.70
   1  10   3   41.90    4.80
   1 -10  -3   47.30    5.30
   1  10   3   44.50    5.60
  -1  10  -3   38.70    5.00
   2  10  -3   26.10    4.00
   2  10  -3   30.70    4.40
  -2  10   3   42.10    5.70
   2 -10   3   31.20    5.20
  -2  10   3   30.00    8.60
   2 -10   3   36.60    5.30
  -2  10   3   45.60    5.80
   2  10  -3   39.30    4.90
  -2  10  -3   41.30    5.40
   2 -10  -3   31.20    5.30
   2  10   3   36.60    4.20
  -2 -10   3   32.00    4.30
   2  10   3   40.70    4.40
   2  10   3   27.60    4.20
  -2  10  -3   32.00    5.30
   2  10   3   24.10    4.30
   3  10  -3  117.69    8.50
  -3  10   3  102.09    9.40
  -3  10   3  145.79   10.30
  -3  10   3  129.39    9.80
   3  10  -3   98.59    9.90
   3  10  -3  131.89    9.00
   3 -10   3  104.79   13.50
   3 -10   3  128.99    9.70
   3  10   3  122.09    8.50
  -3  10  -3  146.69   10.10
   3 -10  -3  137.19   10.40
  -3 -10   3  128.39    8.70
  -3  10  -3  140.99   10.30
  -4  10   3   70.19    7.90
   4 -10   3   71.79    7.50
   4  10  -3   71.39    6.40
  -4  10   3   79.69    8.10
   4 -10   3   93.49    9.20
   4  10  -3   81.69    6.80
   4  10  -3   91.19    6.40
   4  10   3   80.99    5.80
   4  10   3   85.39    6.70
  -4  10  -3   90.89    8.40
   4  10   3   74.99    6.30
  -4 -10   3   85.89    6.40
   4 -10  -3   86.79    9.20
   4  10   3   80.69    6.00
  -5  10   3   22.30    4.90
   5 -10   3   12.30    5.40
  -5  10   3   21.50    5.00
   5  10  -3   18.30    5.60
   5  10  -3   24.10    3.00
   5  10  -3   16.50    3.10
   5 -10   3   18.90    5.90
  -5  10  -3   15.00    5.00
   5  10   3   19.00    2.10
   5  10   3   26.60    3.10
  -5 -10   3   19.90    4.10
   5  10   3   21.00    3.40
   5 -10  -3   22.00    6.10
   5  10   3   22.60    2.70
   6  10  -3   14.90    2.60
   6  10  -3   15.40    2.50
  -6  10   3    6.30    4.30
   6  10  -3   12.40    2.60
   6 -10   3   21.80    5.70
   6 -10   3    6.90    5.10
  -6  10   3   11.00    4.50
  -6 -10   3   12.50    2.30
   6 -10  -3   11.90    5.30
   6  10   3   18.40    2.50
   6  10   3   16.50    2.80
  -6  10  -3   15.80    4.70
   7  10  -3   24.90    2.90
   7  10  -3   28.70    3.50
   7 -10   3   17.70    5.00
   7 -10   3   28.70    6.10
  -7  10   3   13.40    4.90
   7 -10  -3   34.50    6.50
   7  10   3   32.10    3.60
  -7 -10   3   23.90    2.60
   7  10   3   30.00    3.40
  -8  10   3   25.50    5.70
   8  10  -3   31.30    3.00
   8 -10   3   10.40    5.40
  -8  10   3   17.50    5.20
   8 -10   3   26.20    6.30
   8  10  -3   25.10    3.00
   8 -10  -3   15.30    6.20
   8  10   3   21.60    2.70
   8  10   3   26.10    3.30
  -8  10  -3   25.30    5.40
   9 -10   3   -1.00    5.80
   9  10  -3    0.30    1.70
  -9  10   3   -1.30    5.00
   9  10  -3    0.90    1.70
   9  10   3   -2.30    1.40
  -9  10  -3   -3.00    4.40
   9  10   3    3.40    1.90
   9 -10  -3    4.60    6.10
 -10  10   3    0.40    4.40
 -10  10   3   -2.10    4.90
  10 -10   3    8.50    7.00
  10 -10   3    9.50    5.80
  10  10  -3    2.10    1.70
  10  10   3    2.40    1.60
 -10  10  -3   -0.10    4.40
  10 -10  -3    2.00    6.00
 -11  10   3    0.50    5.30
  11 -10   3   -2.70    6.10
 -11  10  -3    3.30    4.80
  11 -10  -3   -4.50    6.00
 -12  10   3    6.70    5.70
 -12  10  -3   -1.50    5.30
   0 -11   3   12.90    3.30
   0 -11  -3   15.10    3.90
   0  11   3    3.80    3.90
   0 -11   3    6.10    3.50
   0  11  -3    3.90    3.80
   0 -11  -3    5.30    3.00
   0 -11   3    1.40    4.40
   0  11   3    4.20    4.20
  -1  11   3  175.38   12.10
  -1 -11  -3  180.58   10.60
  -1  11   3  181.68   13.10
   1 -11   3  182.38   12.80
  -1  11   3  180.58   12.60
  -1 -11  -3  185.38   10.60
   1  11  -3  201.58   12.30
   1 -11   3  177.18   11.80
   1 -11   3  170.18   11.40
  -1 -11   3  185.78   10.60
   1 -11  -3  173.58   11.40
   1 -11  -3  172.88   11.80
   1  11   3  173.58   11.80
  -1  11  -3  170.88   12.50
  -1  11  -3  174.88   13.00
  -1 -11   3  183.98   11.70
  -1 -11   3  176.08   10.60
   1  11   3  197.68   12.10
   2 -11   3   47.30    5.90
  -2  11   3   51.29    6.20
   2  11  -3   49.10    5.70
   2  11  -3   49.30    5.50
   2 -11   3   46.20    7.60
  -2  11   3   51.49    6.50
   2  11   3   49.60    6.30
   2  11   3   42.40    5.20
  -2  11  -3   53.69    6.40
   2 -11  -3   60.39    7.00
  -2 -11   3   47.80    5.90
   2  11   3   36.30    4.80
  -2  11  -3   38.30    5.90
   3 -11   3    8.60    4.70
   3  11  -3   10.30    3.80
   3 -11   3   16.50    5.00
  -3  11   3   18.50    4.90
   3  11  -3   11.00    3.80
   3  11  -3   15.00    3.50
  -3  11   3    8.40    4.40
   3  11   3   13.50    3.10
   3 -11  -3   11.90    5.10
   3  11   3   22.70    3.90
  -3 -11   3   19.60    3.60
   3  11   3   15.00    3.50
  -3  11  -3   15.70    4.60
   3  11   3   23.80    4.00
   4 -11   3   22.90    5.60
   4 -11   3   19.10    5.40
  -4  11   3   20.90    5.00
   4  11  -3   26.80    4.00
   4  11  -3   16.20    3.20
  -4  11   3   22.10    5.10
   4  11  -3   25.00    3.90
   4 -11  -3   24.00    5.80
   4  11   3   22.10    3.00
  -4  11  -3   25.60    5.60
   4  11   3   21.00    3.60
   4  11   3   16.00    3.50
   4  11   3   21.80    3.10
  -4 -11   3   20.20    3.30
   5  11  -3    0.50    2.60
  -5  11   3    0.90    4.30
  -5  11   3    0.20    4.10
   5 -11   3    2.70    4.60
   5  11  -3    0.70    2.70
   5 -11   3   -1.20    4.50
   5 -11  -3    5.60    5.30
   5  11   3    2.90    2.50
   5  11   3   -2.30    1.50
  -5  11  -3    6.50    4.50
   5  11   3    5.50    3.20
   5  11   3   -1.70    1.70
  -5 -11   3   -1.70    2.20
  -6  11   3   13.00    4.10
   6 -11   3   26.60    5.80
   6 -11   3   13.00    5.90
   6  11  -3   17.30    2.70
   6  11  -3   15.10    2.80
   6  11  -3   14.10    2.70
   6 -11  -3   18.50    5.50
  -6 -11   3   11.70    2.30
   6  11   3   11.10    2.80
   6  11   3   13.90    2.60
   7  11  -3    1.50    2.20
  -7  11   3    4.20    4.40
   7  11  -3    1.90    1.60
  -7  11   3   -3.50    3.90
   7 -11   3    9.20    5.70
   7 -11   3    5.80    4.20
   7 -11  -3    0.30    5.20
  -7 -11   3    5.20    1.50
   7  11   3    0.20    1.90
  -7  11  -3    3.30    4.50
   7  11   3   -1.50    2.20
   8  11  -3    8.90    2.10
   8  11  -3   16.90    2.40
  -8  11   3   11.80    5.50
   8 -11   3    7.40    6.10
   8 -11  -3   10.10    6.10
   8  11   3    6.10    2.30
   8  11   3   13.10    2.10
  -8  11  -3   21.60    5.50
   9 -11   3   -1.30    5.30
  -9  11   3    2.20    4.70
  -9  11   3   -2.00    4.50
   9 -11   3    1.70    6.00
   9  11  -3    3.20    1.90
  -9  11  -3   -3.10    4.70
   9  11   3    1.70    1.60
   9 -11  -3   -6.70    5.50
  10 -11   3    2.70    7.10
 -10  11   3    7.40    5.10
 -10  11  -3    3.70    5.60
  10 -11  -3   -6.70    6.10
 -11  11   3    6.40    5.10
  11 -11   3   14.10    7.50
  11 -11  -3   12.60    7.30
 -11  11  -3   15.90    5.70
  12 -11   3    7.00    6.90
 -12  11   3    5.00    5.80
 -12  11  -3   10.10    6.70
  12 -11  -3   10.30    8.30
   0  12   3    1.50    3.70
   0 -12  -3   -1.20    3.30
   0 -12   3   -0.50    2.70
   0  12  -3   -4.10    4.10
   0  12   3    3.60    3.40
   0 -12  -3    2.80    2.70
   0  12   3   -2.00    3.20
   0 -12   3   -3.60    3.20
   0  12  -3   -4.00    3.50
   0 -12   3    9.70    4.10
   1 -12   3   52.49    5.90
  -1 -12  -3   66.49    4.90
   1  12  -3   58.79    7.10
   1 -12   3   62.89    7.10
  -1  12   3   70.49    7.30
   1  12  -3   91.09    8.60
  -1  12   3   64.49    7.20
  -1  12  -3   62.89    8.10
   1  12   3   70.89    7.30
   1  12   3   71.39    7.20
   1  12   3   67.79    6.80
   1 -12  -3   72.49    5.90
  -1 -12   3   70.59    7.20
  -1 -12   3   66.89    5.00
   2 -12   3   57.29    6.80
  -2  12   3   66.59    7.30
   2  12  -3   60.49    6.60
   2  12  -3   83.69    7.30
  -2  12   3   69.49    8.10
   2 -12   3   66.59    7.60
   2  12   3   63.49    6.10
   2 -12  -3   59.59    7.20
   2  12   3   59.29    6.50
  -2  12  -3   76.19    8.20
   2  12   3   59.99    6.50
  -2 -12   3   65.49    6.60
   3 -12   3    7.10    4.80
   3 -12   3   16.30    4.70
  -3  12   3    8.50    4.80
   3  12  -3    6.80    3.60
   3  12  -3   12.10    3.90
  -3  12   3    8.60    4.40
  -3  12  -3   16.10    4.80
   3  12   3   10.80    3.00
   3  12   3   12.70    3.80
   3 -12  -3    4.40    4.80
  -3 -12   3   14.80    3.50
   3  12   3   12.50    3.40
  -4  12   3    2.50    4.40
   4 -12   3    4.70    4.60
   4  12  -3   -0.80    3.10
   4  12  -3    2.20    3.20
  -4  12   3    1.30    4.10
   4 -12   3   -0.40    4.70
   4  12   3    1.60    2.70
   4  12   3    2.30    3.00
   4  12   3    2.20    2.30
  -4  12  -3    5.40    4.40
  -4 -12   3    1.90    2.60
   4 -12  -3    3.50    5.10
   5  12  -3   25.30    3.80
   5 -12   3   30.50    5.80
  -5  12   3   19.80    5.20
  -5  12   3   27.20    6.10
   5  12  -3   19.90    3.70
   5  12  -3   16.50    3.10
   5 -12   3   27.70    5.90
  -5 -12   3   18.40    3.10
   5 -12  -3   13.60    5.20
   5  12   3   18.30    3.40
   5  12   3   21.50    2.70
  -5  12  -3   25.40    6.30
   5  12   3   23.80    3.00
   5  12   3   21.20    3.50
   6 -12   3   21.50    5.70
  -6  12   3    1.70    4.30
  -6  12   3    3.90    4.60
   6  12  -3   15.30    3.00
   6 -12   3   12.60    5.60
   6  12  -3    8.50    2.60
   6 -12  -3    3.50    6.40
   6  12   3    9.50    3.20
  -6  12  -3    8.20    4.80
   6  12   3   11.00    2.80
   7  12  -3    9.30    2.40
   7  12  -3    7.30    2.00
  -7  12   3   12.80    5.10
   7  12  -3   13.20    2.70
   7 -12   3    9.90    5.40
  -7  12   3   14.10    6.10
   7 -12   3    2.80    6.10
   7 -12  -3   10.70    6.50
  -7  12  -3    3.30    4.70
   7  12   3   10.80    2.50
   7  12   3    7.20    2.60
  -8  12   3   -3.60    5.10
  -8  12   3    1.50    4.90
   8  12  -3    0.80    2.00
   8 -12   3    2.60    5.70
   8 -12   3    2.80    5.60
   8 -12  -3   -5.10    6.20
  -8  12  -3   13.20    5.20
   8  12   3    0.30    1.90
   9 -12   3    1.10    6.00
  -9  12   3   -1.50    4.70
   9 -12  -3    8.30    6.50
  -9  12  -3    1.40    5.50
  10 -12   3    6.20    7.20
 -10  12   3    6.80    5.20
  10 -12  -3    0.60    6.70
 -10  12  -3   -2.80    4.90
 -11  12   3    1.20    5.10
  11 -12   3   -2.20    6.50
 -11  12  -3    0.20    5.30
  11 -12  -3    3.60    7.00
   0 -13   3   13.10    3.60
   0 -13  -3   14.10    3.00
   0  13   3   15.20    4.20
   0  13  -3   16.90    4.80
   0 -13  -3   14.60    3.50
   0 -13   3   13.60    3.20
   0  13   3   10.80    4.40
   0 -13   3   10.80    4.20
   1 -13   3   49.40    5.50
   1 -13   3   40.10    6.10
  -1  13   3   49.20    6.50
   1 -13   3   35.10    4.60
   1  13  -3   26.70    5.50
  -1  13   3   39.10    5.60
   1  13  -3   44.10    5.80
   1 -13  -3   44.20    5.40
   1  13   3   42.10    5.70
   1  13   3   42.20    5.30
   1 -13  -3   38.60    4.60
  -1  13  -3   39.70    6.20
   1  13   3   37.40    5.20
  -1 -13   3   37.40    8.20
   2  13  -3   25.00    4.60
   2 -13   3   25.30    5.00
   2 -13   3   15.20    5.00
  -2  13   3   18.80    5.50
  -2  13   3   14.70    4.90
   2  13  -3   21.70    4.50
   2  13   3   17.00    4.60
   2  13   3   24.60    4.20
   2  13   3   22.00    4.20
  -2 -13   3   22.00    4.30
   2 -13  -3   31.40    5.10
  -2  13  -3   27.80    5.80
   3 -13   3    4.00    4.60
   3 -13   3    5.70    4.80
  -3  13   3    3.30    4.40
   3  13  -3    3.30    3.60
   3  13  -3    7.40    3.80
  -3  13   3    2.10    4.30
   3 -13  -3    6.70    4.90
   3  13   3    5.80    3.40
   3  13   3    2.70    2.80
  -3 -13   3    7.10    3.40
   3  13   3    5.50    3.60
  -3  13  -3   12.90    4.90
   4 -13   3   -1.80    4.70
  -4  13   3   11.60    4.90
   4  13  -3    3.10    3.40
   4 -13   3    4.30    5.10
  -4  13   3    6.20    4.70
  -4 -13   3    6.60    3.00
  -4  13  -3   11.30    4.80
   4 -13  -3   -1.60    5.00
   4  13   3    3.00    2.90
   4  13   3    0.10    2.30
  -5  13   3    0.80    5.10
   5  13  -3    1.50    3.10
   5  13  -3   10.90    3.20
   5 -13   3    1.60    5.00
  -5 -13   3   -4.40    2.40
   5  13   3    2.20    1.90
  -5  13  -3    2.80    4.80
   5  13   3    2.90    3.00
  -6  13   3    3.80    4.60
   6  13  -3    0.40    2.60
   6 -13   3    6.70    5.80
   6 -13   3   11.40    5.60
  -6  13   3    5.50    4.70
   6  13  -3   -0.10    2.80
   6  13   3    0.00    2.60
  -6  13  -3   -2.00    4.40
   6 -13  -3   -2.60    5.60
   6  13   3    6.10    4.30
   7  13  -3    2.50    1.90
   7 -13   3    5.20    5.50
  -7  13   3    7.00    5.10
  -7  13   3    4.60    4.70
   7  13  -3    6.40    2.70
   7 -13   3    2.70    5.30
   7  13  -3    3.40    1.60
   7 -13  -3   -0.30    5.40
   7  13   3    9.20    2.70
  -7  13  -3   -1.60    4.50
   8 -13   3   23.80    7.40
  -8  13   3   11.20    5.30
   8  13  -3   17.50    2.90
  -8  13  -3   16.70    5.60
   8  13   3   18.10    2.90
   8 -13  -3   30.30    7.80
   9 -13   3    7.10    7.20
  -9  13   3    5.30    5.20
  -9  13  -3   18.10    6.00
   9 -13  -3    4.10    6.50
 -10  13   3   -2.80    5.00
  10 -13   3    0.90    7.90
 -10  13  -3    8.40    5.60
  10 -13  -3    2.50    7.60
   0 -14   3   32.80    5.70
   0 -14  -3   35.60    4.30
   0  14  -3   40.80    6.00
   0 -14   3   39.40    4.50
   0 -14  -3   30.30    3.60
   0  14   3   33.10    5.70
   0  14   3   29.80    5.40
   0 -14   3   37.70    4.50
   1 -14   3   -2.10    4.60
  -1  14   3    0.60    4.90
  -1  14   3   -1.30    4.30
   1 -14   3    1.20    5.50
   1  14  -3    1.80    4.40
   1 -14   3    4.50    4.00
   1 -14  -3    8.20    4.20
   1  14   3    9.00    3.90
  -1  14  -3    0.00    4.80
   1  14   3   -0.10    3.80
  -1 -14   3    5.00    4.20
   1 -14  -3   18.40    6.00
   1  14   3   -1.00    4.20
   2 -14   3   -1.30    4.30
   2  14  -3    5.70    4.20
   2  14  -3    6.80    4.10
  -2  14   3    5.10    4.40
   2 -14   3   -6.10    4.20
   2  14   3   -5.90    3.50
   2  14   3    4.20    4.10
  -2 -14   3   -2.50    4.20
   2 -14  -3   -1.30    4.20
   2  14   3    8.00    3.40
   3  14  -3    5.50    3.90
   3  14  -3   12.80    4.40
  -3  14   3   11.40    5.40
  -3  14   3    8.90    5.30
   3 -14   3    2.30    4.90
  -3  14  -3    9.00    5.20
   3  14   3    8.50    3.30
  -3 -14   3    1.70    3.30
   3  14   3   11.10    4.10
   3  14   3   10.00    3.40
   3 -14  -3    5.10    4.90
   4  14  -3    7.20    3.80
   4  14  -3    5.60    3.40
   4 -14   3   12.10    8.50
   4 -14   3    9.70    4.80
  -4  14   3    6.70    4.70
  -4  14   3   12.80    5.30
   4  14   3   13.30    3.90
  -4 -14   3   12.20    3.30
  -4  14  -3    6.90    5.50
   4 -14  -3    9.40    5.30
   4  14   3    6.60    2.70
   5  14  -3   17.00    4.30
  -5  14   3   16.50    5.70
  -5  14   3   11.00    5.10
   5 -14   3   17.40    5.90
   5  14  -3    3.20    3.10
   5 -14   3   16.00    5.90
   5 -14  -3   19.40    6.00
  -5  14  -3   11.70    5.30
  -5 -14   3   10.50    2.90
   5  14   3   10.50    4.20
   6 -14   3   12.20    6.00
  -6  14   3    2.60    4.90
   6  14  -3   -1.50    2.80
  -6  14   3    2.00    5.10
   6 -14   3    0.90    5.40
  -6  14  -3    2.20    4.90
   6  14   3    0.20    2.80
   7  14  -3    5.50    2.80
  -7  14   3    3.30    4.90
   7 -14   3   10.50    6.50
  -7  14  -3   11.10    5.40
   7 -14  -3    8.90    5.80
   7  14   3    6.20    2.90
   8 -14   3    3.70    6.20
   8 -14  -3    2.20    6.00
  -9  14   3    2.60    6.10
  -9  14  -3   16.00    6.30
   0  15  -3    1.20    4.80
   0 -15   3    7.80    3.10
   0  15   3   -0.30    4.00
   0 -15   3    3.40    4.70
   0 -15  -3    5.30    2.90
   0  15   3   -2.00    4.80
   1 -15   3    8.60    5.00
  -1  15   3   -5.70    4.20
   1  15  -3    8.60    4.80
  -1  15   3    3.80    5.40
   1 -15   3   -2.60    3.80
  -1 -15   3    0.30    4.10
   1  15   3    3.60    3.80
  -1  15  -3    6.70    5.60
   1 -15  -3    2.60    3.90
   1  15   3    5.00    4.90
  -2  15   3   -3.10    4.60
   2 -15   3    2.20    4.60
   2 -15   3    1.90    4.50
  -2  15   3   -3.50    4.00
   2  15  -3   -3.40    4.30
   2  15   3    2.00    4.60
   2 -15  -3    6.60    4.60
   2  15   3    2.40    3.70
  -2  15  -3   -0.50    4.70
  -2 -15   3    7.90    3.90
  -3  15   3   12.80    5.70
   3 -15   3    4.10    4.90
   3 -15   3    7.00    6.70
   3  15  -3   11.10    4.10
   3  15  -3   -0.80    4.10
  -3  15   3   10.30    5.40
  -3  15  -3    9.40    5.80
   3  15   3    1.40    3.00
   3  15   3    9.30    4.60
  -3 -15   3   10.20    4.50
   3 -15  -3   16.00    5.30
   4 -15   3    0.10    4.90
   4  15  -3    9.10    4.20
  -4  15   3    5.20    4.70
   4  15  -3    8.40    3.70
   4 -15   3   19.60    6.70
  -4  15   3   10.80    5.30
  -4  15  -3    5.90    5.30
   4  15   3    9.00    2.90
  -4 -15   3    7.80    3.40
   4 -15  -3   10.30    6.30
   4  15   3    5.50    3.90
  -5  15   3    2.60    5.30
   5  15  -3    6.10    3.80
  -5  15   3    4.60    5.40
   5 -15   3   -2.20    5.20
   5  15   3   -0.70    3.30
  -5  15  -3   -3.50    5.30
  -5 -15   3   -0.60    2.70
   5 -15  -3    4.20    5.60
   6 -15   3   -6.20    5.30
  -6  15   3    6.80    5.30
   6  15  -3    2.60    3.20
   6  15   3    0.30    3.10
   6 -15  -3   -5.70    5.60
  -6  15  -3    1.00    4.80
   7 -15   3    5.30    5.80
   7 -15  -3    3.20    6.30
  -8  15   3   10.20    6.50
  -8  15  -3    8.50    6.10
   0  16   3    7.80    4.40
   0  16   3   16.20    5.90
   0  16  -3   14.90    5.80
   0 -16   3    9.30    4.90
   1 -16   3    5.50    6.00
  -1  16   3    4.50    4.40
   1  16  -3   -1.70    5.70
   1 -16   3    1.70    5.60
  -1  16   3    8.10    5.50
  -1 -16   3    4.50    3.90
   1  16   3   10.30    4.00
  -1  16  -3    8.10    5.50
   2 -16   3    1.80    4.50
  -2  16   3    0.10    4.80
   2  16  -3   -1.40    4.30
   2 -16   3    0.60    4.40
  -2  16  -3    5.30    5.50
  -2 -16   3   10.50    4.10
   2 -16  -3    1.50    4.60
   2  16   3    1.80    3.50
   2  16   3   -2.90    4.10
  -3  16   3   -5.10    4.90
   3 -16   3   -2.30    4.50
   3  16  -3    3.60    4.50
  -3  16   3   -2.00    4.30
   3 -16   3   -2.40    4.60
   3  16   3    7.20    5.00
  -3 -16   3   -1.90    3.60
   3 -16  -3    6.50    5.00
  -3  16  -3    2.30    5.10
   3  16   3    3.70    4.30
   4 -16   3    7.40    5.50
   4  16  -3   -2.90    3.80
  -4  16   3    3.50    5.80
   4 -16  -3    0.00    4.90
   4  16   3    0.40    3.70
  -4  16  -3    2.60    5.60
   4  16   3   -2.20    4.00
   5 -16   3   -5.90    5.50
  -5  16   3    1.10    6.40
   5  16  -3   -3.00    3.60
   5  16   3    2.30    3.70
   5 -16  -3    2.40    5.70
  -5  16  -3   -6.80    5.30
  -6  16   3   -0.10    5.30
   6 -16   3   -4.80    5.90
  -6  16  -3    8.70    6.20
   6 -16  -3    6.10    6.10
   0  17   3   -1.00    5.10
   0 -17   3    2.80    5.60
   0  17   3    3.20    4.20
   0  17  -3   -2.20    5.20
   1  17  -3    0.00    4.80
  -1  17   3    4.20    5.10
  -1  17   3    7.50    4.30
   1 -17   3    4.40    5.20
   1  17   3    3.10    4.00
  -1 -17   3    1.80    4.40
  -1  17  -3    5.40    5.80
   1  17   3    4.60    4.90
  -2  17   3    4.50    5.10
   2 -17   3    0.00    4.60
  -2  17   3   -6.80    5.50
   2  17  -3    1.10    4.60
   2  17   3    2.10    4.90
  -2  17  -3    3.10    5.70
  -2 -17   3    3.30    4.30
   2  17   3   -5.80    3.30
   2 -17  -3   -2.40    4.60
   3 -17   3    3.80    7.70
  -3  17   3    1.80    5.20
   3  17  -3    8.70    7.50
   3  17  -3    0.00    3.50
  -3 -17   3   -8.10    3.30
   3 -17  -3    5.70    6.00
  -3  17  -3    2.50    5.70
   0   0  -4 1407.46   73.29
   0   0   4 1405.86   73.19
   0   0  -4 1409.86   73.09
   0   0   4 1418.36   73.19
   0   0  -4 1327.57   73.39
  -1   0   4  172.88    9.80
   1   0   4  172.28    9.70
  -1   0  -4  172.98    9.70
  -1   0   4  178.08    9.70
   1   0  -4  179.48    9.80
  -1   0  -4  172.48    9.90
   1   0   4  171.58    9.70
   1   0  -4  169.68    9.60
   2   0  -4  116.49    7.30
   2   0  -4  121.39    7.20
  -2   0  -4  116.39    7.00
  -2   0   4  133.29    7.20
   2   0   4  128.09    7.10
   2   0   4  119.29    7.20
  -2   0  -4  115.49    7.00
  -2   0   4  124.09    7.00
  -2   0   4  118.99    7.20
  -2   0  -4  116.49    7.00
   2   0   4  112.39    7.10
   2   0  -4  116.09    7.00
   3   0  -4  913.11   47.60
  -3   0  -4  897.01   47.40
   3   0  -4  792.32   47.50
   3   0   4  796.62   47.40
  -3   0   4  930.31   47.50
   3   0   4  938.51   47.50
  -3   0  -4  949.60   47.40
  -3   0   4  920.11   47.40
   3   0   4  897.31   47.50
  -3   0   4  869.91   47.40
   3   0  -4  925.21   47.50
  -3   0  -4  952.60   47.40
  -4   0   4  626.64   32.50
  -4   0  -4  620.64   32.50
  -4   0   4  614.54   32.60
   4   0   4  535.45   32.60
   4   0  -4  634.44   32.80
   4   0   4  626.74   32.70
  -4   0  -4  620.64   32.50
  -4   0  -4  634.84   32.60
  -4   0   4  640.04   32.70
   4   0  -4  642.54   32.70
   4   0   4  541.75   32.60
  -5   0   4    1.10    1.70
  -5   0  -4    5.40    1.90
  -5   0   4    1.10    1.80
  -5   0  -4    2.50    1.70
  -5   0   4    3.80    1.80
   5   0   4    4.10    1.90
   5   0  -4    4.20    2.00
  -5   0  -4    2.70    1.70
   5   0  -4    0.60    2.00
   5   0  -4    8.50    2.10
   5   0   4    6.30    2.10
   6   0   4  154.98   10.50
  -6   0   4  181.08   10.50
   6   0   4  164.98   10.30
   6   0   4  193.48   10.50
  -6   0   4  171.48   10.10
  -6   0  -4  175.58   10.10
  -6   0   4  180.98   10.20
   6   0  -4  166.68   10.70
  -6   0  -4  181.98   10.20
   6   0  -4  198.68   10.60
  -6   0  -4  182.28   10.20
   7   0   4   84.79    6.80
  -7   0   4   99.69    6.20
  -7   0   4   91.89    6.20
  -7   0  -4  101.39    6.20
  -7   0   4   89.69    7.00
  -7   0  -4   98.29    7.00
  -7   0   4   90.19    6.70
  -7   0  -4   99.99    6.10
   7   0  -4   84.09    7.00
   8   0  -4   52.79    5.20
  -8   0  -4   49.40    4.20
  -8   0   4   50.49    4.50
  -8   0   4   51.59    4.50
  -8   0  -4   45.80    4.40
  -8   0  -4   51.89    4.80
  -8   0   4   54.39    5.10
   8   0   4   41.80    4.90
   8   0   4   44.20    5.30
   8   0   4   51.89    5.40
   8   0  -4   45.30    5.80
  -8   0   4   40.70    4.60
  -9   0   4   29.70    3.80
   9   0   4   22.30    4.60
  -9   0  -4   31.10    3.90
  -9   0   4   33.10    4.50
  -9   0   4   35.20    4.10
  -9   0  -4   28.40    3.70
  -9   0   4   28.60    3.30
   9   0   4   23.30    4.30
  -9   0  -4   28.20    3.80
   9   0  -4   28.90    4.90
 -10   0  -4   -1.50    2.10
 -10   0  -4   -0.60    2.60
 -10   0  -4    4.30    3.10
 -10   0   4    3.60    3.10
 -10   0  -4    1.90    2.20
  10   0   4    2.00    4.10
 -10   0   4   -0.20    2.20
  10   0  -4   -0.70    3.80
 -10   0   4    1.90    2.90
  10   0   4    2.50    3.40
 -11   0   4   -1.10    2.00
 -11   0   4    2.40    2.00
 -11   0   4    0.40    3.40
 -11   0  -4    4.90    2.80
 -11   0  -4   -1.50    1.80
 -11   0   4   -1.70    2.70
 -11   0  -4    2.60    2.60
 -11   0  -4   -1.20    1.90
  11   0  -4    0.80    4.10
  11   0   4    1.50    3.90
 -12   0  -4    4.00    1.80
 -12   0   4    1.70    4.10
  12   0   4   -3.30    4.20
  12   0  -4    1.40    4.50
 -12   0  -4    1.90    3.00
 -12   0   4   -3.10    3.00
 -12   0  -4    3.30    2.90
 -12   0   4    1.90    1.90
 -13   0  -4   49.00    5.60
 -13   0   4   53.99    6.30
  13   0  -4   48.30    6.90
 -13   0  -4   59.49    5.90
  13   0   4   49.30    6.90
 -14   0   4    3.40    3.70
  14   0  -4    7.30    5.80
  14   0   4    7.30    8.30
 -14   0  -4   -4.20    3.40
 -14   0  -4    1.30    3.50
 -15   0   4   -7.40    3.60
  15   0   4    6.20    5.30
 -15   0  -4   -1.40    3.30
  15   0  -4    3.90    5.60
   0   1  -4 1104.39   59.49
   0  -1  -4 1125.59   59.49
   0  -1   4 1115.09   59.59
   0  -1  -4 1161.58   59.69
   0   1   4 1136.29   59.59
   0  -1   4 1150.08   59.59
   0   1   4 1132.39   59.59
   0   1  -4 1140.09   59.59
   1   1  -4   85.59    5.20
   1  -1   4   77.59    5.20
  -1  -1  -4   71.29    5.00
   1  -1   4   71.69    5.10
  -1   1   4   88.09    5.40
  -1   1   4   88.39    5.20
  -1   1   4   88.69    5.10
   1  -1   4   80.99    5.20
   1   1  -4   81.89    5.20
   1   1  -4   80.99    5.00
  -1  -1  -4   72.69    5.10
  -1  -1  -4   82.89    5.00
   1   1   4   87.29    4.90
  -1  -1   4   77.29    5.20
   1  -1  -4   75.09    5.00
  -1   1  -4   78.99    5.10
   1   1   4   72.69    5.10
   1  -1  -4   87.09    5.20
  -1   1  -4   82.99    5.20
  -1   1  -4   71.49    5.10
   1   1   4   79.09    5.10
  -2  -1  -4 2374.96  131.79
   2   1  -4 2679.83  131.99
   2   1  -4 2493.45  131.79
   2  -1   4 2489.95  131.99
   2  -1   4 2444.16  131.99
  -2   1   4 2520.35  131.99
  -2  -1  -4 2688.13  131.79
   2   1  -4 2492.05  132.09
  -2  -1   4 2545.75  131.99
   2  -1  -4 2587.24  131.99
   2  -1  -4 2534.05  131.89
   2  -1  -4 2527.15  131.99
  -2  -1   4 2526.35  131.89
  -2   1  -4 2512.85  131.89
   2   1   4 2506.15  131.89
  -2   1  -4 2490.25  131.89
  -2  -1   4 2417.46  131.99
  -3   1   4  897.31   48.30
   3  -1   4  912.51   48.30
   3   1  -4  958.00   48.30
  -3  -1  -4  948.21   48.20
  -3  -1  -4  925.01   48.00
   3  -1   4  922.91   48.30
  -3   1   4  918.71   48.20
   3  -1   4  898.91   48.30
  -3   1   4  897.41   48.30
   3   1  -4  899.31   48.10
  -3  -1   4  925.41   48.20
  -3   1  -4  922.91   48.20
   3  -1  -4  901.91   48.40
  -3   1  -4  905.11   48.20
   3   1   4  822.72   48.30
   3  -1  -4  951.50   48.30
   3  -1  -4  940.21   48.40
   3   1   4  858.01   48.10
  -3   1  -4  938.11   48.20
   4   1  -4   22.50    3.00
   4  -1   4   26.30    3.10
  -4   1   4   27.60    3.00
   4   1  -4   28.60    2.90
  -4  -1  -4   25.70    3.10
   4  -1   4   24.80    3.10
   4  -1   4   20.70    2.90
  -4   1   4   31.30    3.20
  -4  -1  -4   27.50    2.50
   4   1  -4   31.80    2.80
  -4   1   4   26.60    3.10
   4  -1  -4   26.10    3.00
  -4   1  -4   25.80    3.30
   4   1   4   23.10    2.50
   4   1   4   24.70    2.80
  -4   1  -4   27.60    2.80
  -4   1  -4   28.40    3.10
  -4  -1   4   25.30    2.70
  -4  -1   4   26.80    3.10
   4   1   4   30.50    2.80
   4  -1  -4   24.40    3.20
   4  -1  -4   30.50    3.10
   5  -1   4   73.09    5.00
   5   1  -4   62.79    4.60
   5   1  -4   73.09    4.90
  -5  -1  -4   72.89    4.30
   5   1  -4   57.39    4.80
   5  -1   4   67.49    5.40
  -5   1   4   73.89    5.00
  -5   1   4   69.19    5.10
  -5  -1  -4   66.39    4.60
  -5   1   4   67.19    5.00
   5   1   4   66.69    4.80
  -5   1  -4   69.19    4.90
   5  -1  -4   66.49    5.10
   5   1   4   66.19    4.70
  -5  -1   4   66.99    5.30
  -5  -1   4   64.69    4.40
   5  -1  -4   69.19    5.60
   5  -1  -4   73.19    5.20
   5   1   4   64.29    4.50
  -5   1  -4   68.99    4.90
  -5  -1   4   66.99    4.90
  -5   1  -4   71.19    4.70
   6   1  -4  168.68   10.20
  -6  -1  -4  169.78    9.10
   6   1  -4  146.39    9.50
   6   1  -4  147.89    9.70
  -6   1   4  162.58    9.80
   6  -1   4  149.69   10.00
  -6   1   4  171.28    9.70
  -6  -1  -4  164.18    9.30
  -6   1   4  162.08   10.20
   6  -1   4  145.09    9.80
  -6   1   4  172.08    9.70
  -6  -1   4  164.88    9.30
   6   1   4  153.18    9.50
  -6   1  -4  156.98    9.70
  -6   1  -4  170.58    9.60
   6   1   4  148.79    9.50
  -6  -1   4  179.28    9.20
   6  -1  -4  147.49   10.10
  -6   1  -4  177.98    9.60
   6  -1  -4  167.18    9.90
  -6  -1   4  164.18   10.30
   6   1   4  158.58    9.40
  -7   1   4   51.29    4.50
  -7   1   4   50.19    5.00
   7   1  -4   46.40    4.80
   7  -1   4   40.90    5.20
   7   1  -4   51.09    4.40
  -7  -1  -4   46.80    3.40
   7  -1   4   47.70    4.70
  -7   1   4   48.60    4.50
  -7   1   4   47.80    4.60
   7  -1   4   51.89    5.30
  -7  -1  -4   43.30    4.00
   7   1  -4   41.60    4.20
   7   1   4   45.60    4.60
  -7  -1   4   46.80    4.60
  -7  -1   4   43.90    3.50
   7  -1  -4   49.70    5.60
  -7   1  -4   41.10    4.30
   7   1   4   45.10    4.30
  -7   1  -4   44.30    4.20
  -7   1  -4   42.40    4.80
   7   1   4   39.00    4.20
  -7  -1   4   46.00    4.50
   7  -1  -4   54.79    4.60
  -8   1   4    4.30    3.10
  -8  -1  -4    8.00    1.70
   8  -1   4    4.70    3.70
  -8   1   4    6.90    3.20
   8   1  -4   11.90    2.90
  -8  -1  -4    5.80    2.80
   8   1  -4    6.70    3.20
  -8   1   4    8.60    2.90
   8  -1   4    7.30    3.60
  -8   1   4    7.30    2.80
  -8  -1   4    9.40    3.10
   8   1   4    8.00    2.90
   8   1   4    3.00    3.20
  -8  -1   4    4.00    2.70
  -8   1  -4    4.40    2.70
   8  -1  -4    2.50    3.40
  -8  -1   4    5.60    1.70
  -8   1  -4    5.50    2.70
   8   1   4    2.00    3.00
  -8   1  -4    8.60    2.80
   9   1  -4   23.50    4.20
  -9  -1  -4   25.50    3.20
   9   1  -4   18.50    3.60
  -9   1   4   21.50    3.40
   9  -1   4   12.60    4.40
   9  -1   4   16.60    4.30
  -9   1   4   16.40    3.80
  -9   1   4   18.20    3.90
  -9   1   4   17.60    3.40
   9   1   4   18.80    3.80
   9  -1  -4   11.40    4.20
  -9   1  -4   13.90    3.20
  -9   1  -4   18.30    3.70
   9   1   4   19.20    3.60
   9   1   4   15.10    4.00
  -9  -1   4    8.70    3.40
  -9  -1   4   16.00    3.10
  -9   1  -4   18.60    3.20
 -10   1   4   30.70    3.90
 -10   1   4   33.30    3.80
 -10  -1  -4   37.40    4.30
  10  -1   4   30.20    5.00
 -10  -1  -4   30.00    3.70
 -10   1   4   28.80    4.60
  10  -1   4   27.20    4.60
 -10   1  -4   35.20    4.40
 -10  -1   4   28.20    4.20
 -10   1  -4   27.30    4.00
 -10  -1   4   21.40    4.00
  10   1   4   33.60    7.60
 -10   1  -4   35.20    4.30
  10  -1  -4   32.00    5.20
 -11  -1  -4   17.00    2.90
  11  -1   4    5.30    4.50
  11   1  -4   16.20    4.30
 -11   1   4   18.30    4.10
 -11   1   4   15.20    3.10
 -11  -1  -4   15.70    3.10
 -11   1   4   10.40    3.60
 -11  -1   4   14.30    3.40
  11  -1  -4   10.40    4.80
  11   1   4   15.10    4.20
 -11  -1   4    7.90    3.40
 -11   1  -4   13.60    3.00
 -11   1  -4   14.30    3.00
 -11   1  -4    6.40    3.20
 -11   1  -4   14.50    4.00
 -12   1   4   25.90    3.30
 -12  -1  -4   21.10    3.40
 -12   1   4   24.60    3.50
 -12   1   4   16.80    3.80
 -12  -1  -4   17.60    3.30
  12  -1   4   22.10    5.60
  12   1  -4   20.70    4.90
  12   1   4   26.10    5.10
 -12  -1   4   15.00    3.80
  12  -1  -4   20.00    5.60
 -12   1  -4   26.60    3.40
 -12   1  -4   22.70    4.00
 -12   1  -4   28.00    4.10
 -12   1  -4   24.10    3.30
  13  -1   4   22.20    5.60
 -13   1   4   19.90    3.00
 -13  -1  -4   26.50    3.70
 -13  -1  -4   26.00    3.70
  13   1  -4   32.00    5.90
 -13   1   4   13.80    4.30
 -13   1   4   25.10    4.70
  13  -1  -4   17.10    5.80
 -13   1  -4   14.60    4.30
 -13  -1   4   18.80    3.90
  13   1   4   32.80    5.70
 -13   1  -4   17.60    3.90
 -13   1  -4   21.20    3.00
 -13  -1   4   24.00    7.00
 -14   1   4    4.10    3.80
  14   1  -4   -0.60    4.60
 -14  -1  -4    4.30    3.00
  14  -1   4    7.40    5.40
 -14   1  -4   -0.30    3.20
  14  -1  -4    5.20    5.30
 -14  -1   4    3.50    3.40
  14   1   4   10.10    4.90
  15   1  -4    4.70    5.20
 -15   1   4    9.40    4.30
 -15  -1  -4    7.30    4.20
  15  -1   4    2.60    5.40
 -15  -1   4    2.70    3.90
 -15   1  -4   -1.20    3.40
  15   1   4   15.60    5.50
  15  -1  -4    0.70    5.60
   0   2  -4 3563.14  200.28
   0  -2  -4 3685.13  201.08
   0   2   4 3285.97  209.08
   1   2  -4 2188.18  116.99
   1   2  -4 2375.66  117.09
  -1  -2  -4 2214.08  117.09
  -1  -2  -4 2246.58  116.99
  -1   2   4 2175.58  117.09
   1   2  -4 2308.07  117.29
   1  -2   4 2218.38  117.09
   1  -2   4 2224.28  117.09
  -1   2   4 2298.17  117.19
  -1  -2  -4 2285.57  116.99
   1  -2  -4 2221.58  117.09
   1  -2  -4 2218.28  117.09
  -1  -2   4 2035.40  117.09
  -1  -2   4 2249.27  117.09
  -1  -2   4 2283.67  117.19
  -1   2  -4 2277.17  117.19
   1  -2  -4 2220.58  117.19
  -1   2  -4 2266.67  117.09
   1   2   4 2193.08  117.09
  -1   2  -4 2202.78  117.19
  -2  -2  -4  831.12   44.40
   2  -2   4  865.01   44.80
  -2   2   4  856.11   44.70
   2   2  -4  803.72   44.50
  -2   2   4  821.42   44.60
  -2  -2  -4  851.81   44.30
   2  -2   4  830.62   44.70
   2  -2   4  861.91   44.80
  -2   2   4  864.61   44.80
   2   2  -4  905.21   44.60
   2   2  -4  833.42   44.60
  -2  -2  -4  872.21   44.40
   2   2   4  787.62   44.50
   2  -2  -4  882.51   44.70
  -2   2  -4  821.22   44.70
  -2   2  -4  847.92   44.70
  -2  -2   4  835.52   44.40
  -2   2  -4  872.01   44.70
   2   2   4  874.11   44.50
  -2  -2   4  852.01   44.60
   2  -2  -4  827.12   44.60
   2   2   4  772.62   44.40
   2  -2  -4  856.91   44.80
  -2  -2   4  832.02   44.30
   3  -2   4  508.55   26.60
  -3  -2  -4  497.15   26.10
  -3   2   4  493.05   26.50
  -3  -2  -4  482.85   26.00
   3   2  -4  481.25   26.40
   3   2  -4  486.85   26.20
  -3   2   4  505.75   26.60
   3   2  -4  464.35   26.30
   3  -2   4  499.25   26.60
  -3  -2  -4  500.35   26.00
   3  -2   4  501.45   26.60
  -3   2   4  496.15   26.60
  -3   2  -4  501.85   26.50
   3   2   4  477.85   26.20
   3  -2  -4  494.55   26.50
   3  -2  -4  516.75   26.60
  -3   2  -4  489.25   26.50
  -3   2  -4  497.75   26.50
   3   2   4  475.85   26.20
  -3  -2   4  492.55   26.00
  -3  -2   4  494.95   26.30
   3  -2  -4  511.75   26.70
  -3  -2   4  471.15   26.00
   4   2  -4  467.05   25.10
  -4   2   4  472.05   25.30
   4   2  -4  418.66   24.90
   4  -2   4  517.95   25.60
   4  -2   4  491.35   25.40
  -4  -2  -4  447.36   24.60
  -4   2   4  459.25   25.20
  -4  -2  -4  457.35   24.70
   4  -2   4  484.55   25.40
  -4  -2   4  467.15   24.60
   4  -2  -4  478.95   25.30
   4   2   4  404.96   24.90
   4  -2  -4  470.15   26.90
  -4   2  -4  458.15   25.20
  -4   2  -4  484.15   25.30
   4  -2  -4  499.75   25.60
  -4  -2   4  475.05   24.60
  -4   2  -4  470.95   25.20
  -4  -2   4  469.25   25.10
   5  -2   4  819.32   42.50
   5  -2   4  845.02   42.50
   5   2  -4  805.32   42.10
   5   2  -4  735.63   42.10
   5   2  -4  726.23   41.90
  -5   2   4  763.82   42.40
   5  -2   4  828.62   42.40
  -5   2   4  839.42   42.60
  -5  -2  -4  792.22   41.80
  -5  -2  -4  760.12   41.40
  -5   2   4  790.22   42.20
  -5   2   4  764.82   42.30
  -5   2  -4  807.82   42.30
  -5  -2   4  786.72   41.50
   5   2   4  847.42   42.00
  -5   2  -4  793.92   42.30
   5  -2  -4  830.22   42.40
   5  -2  -4  820.52   42.50
   5   2   4  728.73   41.80
   5  -2  -4  841.82   42.60
   5   2   4  730.33   41.90
  -5  -2   4  797.82   42.10
  -5   2  -4  795.22   42.20
   6  -2   4  410.16   21.40
   6  -2   4  405.86   21.10
   6   2  -4  337.07   20.50
  -6  -2  -4  381.76   20.30
  -6   2   4  369.36   21.00
  -6   2   4  394.76   21.20
   6   2  -4  396.66   20.80
   6   2  -4  381.06   20.50
  -6   2   4  375.06   20.80
   6  -2   4  358.16   21.10
  -6   2   4  374.46   20.80
  -6   2  -4  389.26   20.80
  -6  -2   4  382.46   20.60
   6  -2  -4  365.86   21.20
  -6   2  -4  384.26   21.00
   6   2   4  357.56   20.40
   6   2   4  380.56   20.50
  -6   2  -4  386.96   20.80
   6   2   4  349.87   20.50
   6  -2  -4  384.96   21.00
  -7   2   4   89.89    6.70
   7   2  -4   99.69    6.10
  -7   2   4   91.79    6.70
  -7   2   4   89.79    7.10
   7  -2   4   84.09    7.00
   7  -2   4   90.39    7.20
  -7  -2  -4   83.89    5.70
   7   2  -4   80.79    6.30
   7   2  -4   87.59    8.80
   7  -2   4   96.69    7.20
   7   2   4   84.79    6.00
   7   2   4   93.89    6.30
   7   2   4  103.69    6.30
   7  -2  -4   93.39    6.80
  -7   2  -4   88.09    7.20
  -7  -2   4   82.39    8.50
  -7   2  -4   93.19    6.70
   7  -2  -4   84.69    7.20
  -7   2  -4   98.79    6.40
   8   2  -4    9.10    2.80
  -8   2   4    5.80    3.50
   8   2  -4   13.40    3.20
  -8  -2  -4    7.80    2.10
   8  -2   4   -2.70    4.40
  -8   2   4    9.00    3.60
   8  -2   4    5.20    3.90
  -8   2   4    7.90    3.10
  -8   2   4    6.40    3.20
   8   2   4    8.40    2.90
  -8   2  -4   12.50    3.10
  -8   2  -4    5.80    3.10
  -8   2  -4    3.80    2.90
   8  -2  -4    1.70    4.80
   8   2   4    5.90    3.00
  -8  -2   4    1.60    2.50
  -8  -2   4    7.80    3.00
   8   2   4    6.70    2.50
  -9  -2  -4   21.60    2.90
  -9   2   4   24.70    4.40
   9   2  -4   22.50    3.70
   9  -2   4   35.80    5.20
  -9   2   4   25.70    3.90
   9   2  -4   27.10    4.20
  -9   2   4   27.80    4.10
  -9   2   4   29.60    4.50
   9  -2   4   24.30    4.70
  -9  -2  -4   20.30    2.90
   9  -2  -4   32.50    5.60
   9   2   4   16.00    3.60
  -9  -2   4   25.70    3.70
  -9   2  -4   26.20    4.00
  -9   2  -4   22.60    3.90
   9   2   4   20.40    3.80
  -9   2  -4   18.90    3.60
  -9  -2   4   28.10    3.60
 -10   2   4  132.39   10.10
  10   2  -4  145.79   10.10
 -10  -2  -4  134.29    8.80
 -10   2   4  141.59    9.20
 -10  -2  -4  144.99    8.80
  10  -2   4  129.69   10.60
 -10   2   4  126.99    9.80
  10  -2   4  115.29   10.70
  10  -2  -4  105.89   10.80
 -10   2  -4  134.19   10.90
 -10   2  -4  135.49    9.00
  10   2   4  143.69    9.70
 -10  -2   4  144.79    9.20
 -10  -2   4  136.59    9.20
 -11  -2  -4   55.49    5.00
 -11   2   4   65.29    6.00
  11   2  -4   57.69    7.10
  11  -2   4   59.99    7.40
  11  -2   4   62.49    7.50
 -11   2   4   66.49    5.70
 -11   2   4   73.99    6.40
 -11  -2  -4   65.69    5.10
 -11  -2   4   59.29    5.60
 -11  -2   4   53.09    5.70
 -11   2  -4   55.79    5.80
 -11   2  -4   60.99    5.80
  11   2   4   60.19    7.00
 -11   2  -4   58.29    6.20
  11  -2  -4   61.49    7.70
 -11   2  -4   58.89    6.50
  12   2  -4    9.70    4.30
 -12   2   4    8.50    3.40
  12  -2   4   12.70    5.10
 -12  -2  -4   14.00    2.80
 -12   2   4   19.10    4.40
 -12  -2  -4   16.50    2.90
 -12   2  -4   15.10    3.50
 -12  -2   4   15.30    3.50
 -12  -2   4   17.80    3.40
  12   2   4   12.50    4.20
 -12   2  -4    8.40    3.70
  12  -2  -4   15.60    5.10
 -12   2  -4   13.80    3.60
 -13   2   4    5.60    3.20
 -13  -2  -4    0.70    2.50
 -13  -2  -4   -0.20    2.40
  13   2  -4   -0.50    4.10
 -13   2   4   -0.20    3.40
 -13  -2   4    3.90    3.30
  13   2   4    0.30    4.40
 -13  -2   4   -0.60    3.00
 -13   2  -4   -4.20    3.40
 -13   2  -4    6.80    3.00
  14   2  -4   15.10    5.10
 -14   2   4    7.00    4.20
  14  -2   4    7.70    5.70
 -14  -2  -4    6.50    2.80
  14  -2  -4    7.40    5.10
 -14  -2   4    5.00    6.00
 -14   2  -4    3.40    3.70
  14   2   4   11.40    4.80
 -14  -2   4   -0.70    5.00
 -15   2   4   20.00    6.10
  15  -2   4   20.70    6.30
 -15   2  -4   14.80    4.40
  15  -2  -4   16.90    6.20
 -15  -2   4   10.00    3.90
   0  -3  -4    9.60    1.90
   0  -3  -4    8.30    2.30
   0   3  -4    7.60    2.10
   0   3   4   13.40    2.60
   0   3   4    9.40    2.20
   0  -3  -4    8.50    1.80
   0   3  -4    9.00    2.10
   0  -3   4   12.10    2.20
   0  -3   4   11.80    2.10
   0   3  -4    9.50    2.40
   0  -3   4    9.40    2.30
   1  -3   4 1484.05   75.79
  -1  -3  -4 1353.66   75.79
  -1   3   4 1464.05   75.69
  -1   3   4 1495.35   75.79
  -1  -3  -4 1400.16   75.39
  -1   3   4 1411.86   75.59
   1   3  -4 1461.45   75.59
   1   3  -4 1467.05   75.49
   1  -3   4 1451.15   75.59
   1   3  -4 1367.86   75.79
   1  -3   4 1456.95   75.69
   1  -3  -4 1445.26   75.59
   1  -3  -4 1459.05   75.69
  -1  -3   4 1453.55   75.59
  -1   3  -4 1444.36   75.69
   1  -3  -4 1402.96   75.59
   1   3   4 1271.07   75.59
   1   3   4 1466.85   75.59
  -1   3  -4 1476.45   75.69
   1   3   4 1525.85   75.49
  -2  -3  -4  667.13   34.80
   2  -3   4  678.63   35.40
  -2  -3  -4  641.14   34.90
   2   3  -4  642.14   35.00
  -2   3   4  699.43   35.50
   2   3  -4  645.44   35.10
   2   3  -4  649.83   35.20
  -2  -3  -4  667.73   34.90
   2  -3   4  656.13   35.40
   2  -3   4  671.43   35.50
  -2   3   4  676.73   35.30
  -2   3   4  698.53   35.40
   2  -3  -4  693.23   35.40
   2  -3  -4  670.93   35.30
   2   3   4  583.94   34.90
   2   3   4  654.63   35.10
  -2  -3   4  683.33   34.90
  -2   3  -4  671.03   35.40
  -2   3  -4  684.63   35.40
   2   3   4  631.34   35.00
  -2  -3   4  648.34   34.90
  -2  -3   4  670.73   35.20
   2  -3  -4  668.73   35.50
  -3   3   4  557.54   30.10
   3  -3   4  570.64   30.00
  -3  -3  -4  554.04   29.40
   3   3  -4  510.55   29.50
   3   3  -4  593.94   29.70
   3  -3   4  568.94   30.20
   3   3  -4  564.74   29.80
   3  -3   4  565.24   30.10
  -3   3   4  545.45   29.90
  -3   3   4  505.35   31.50
   3  -3  -4  551.64   29.90
   3  -3  -4  552.44   30.20
  -3   3  -4  565.24   30.10
  -3   3  -4  574.64   30.00
   3   3   4  612.04   29.50
   3   3   4  505.55   29.70
  -3  -3   4  576.24   29.80
   4  -3   4  302.97   17.10
   4   3  -4  326.27   16.80
  -4   3   4  300.07   17.10
   4  -3   4  314.97   17.20
   4   3  -4  310.97   16.60
   4  -3   4  315.27   17.10
  -4   3   4  315.87   17.10
  -4   3   4  295.57   17.00
  -4   3   4  317.67   17.30
  -4  -3  -4  306.07   16.20
   4   3  -4  302.67   16.40
   4   3   4  310.87   16.50
   4   3   4  296.27   16.50
   4  -3  -4  306.87   17.00
   4   3   4  275.57   16.20
  -4  -3   4  310.37   16.70
   4  -3  -4  294.17   17.30
  -4   3  -4  312.17   17.10
  -4   3  -4  298.57   17.00
   5  -3   4   74.09    5.90
   5  -3   4   72.09    5.50
   5  -3   4   70.89    5.90
  -5  -3  -4   71.69    4.10
  -5   3   4   69.09    5.40
  -5   3   4   68.99    5.80
   5   3  -4   70.19    4.90
   5   3  -4   64.79    4.50
  -5   3   4   68.69    5.50
  -5   3   4   74.09    5.30
   5  -3  -4   62.09    5.30
   5   3   4   61.29    4.10
  -5   3  -4   71.19    5.30
  -5   3  -4   63.59    5.50
   5   3   4   65.69    4.50
  -5  -3   4   66.59    4.80
  -5   3  -4   71.69    5.30
   5  -3  -4   72.49    6.00
  -6   3   4  313.37   18.20
  -6   3   4  349.77   18.80
   6   3  -4  319.47   17.70
  -6   3   4  321.67   18.50
  -6   3   4  321.47   18.40
   6   3  -4  314.47   17.80
   6  -3   4  347.47   18.80
   6  -3   4  327.07   18.60
   6  -3   4  344.87   18.70
  -6  -3  -4  327.77   17.40
   6   3  -4  351.26   18.00
  -6   3  -4  317.87   18.20
  -6   3  -4  320.37   18.30
   6   3   4  319.97   17.70
  -6   3  -4  324.87   18.40
   6  -3  -4  319.37   18.40
   6  -3  -4  324.47   18.80
  -6  -3   4  325.87   17.90
   6   3   4  332.27   17.80
   6   3   4  298.17   17.40
  -7  -3  -4    2.10    1.40
  -7   3   4    5.20    2.90
   7   3  -4    1.80    2.30
  -7   3   4    3.30    2.80
  -7   3   4   -0.90    3.20
   7  -3   4    3.50    3.40
  -7   3   4    3.60    2.90
   7   3  -4    1.10    2.30
   7   3  -4    2.90    2.10
  -7   3  -4    3.90    2.70
   7   3   4    4.40    2.20
  -7   3  -4    3.30    3.00
  -7  -3   4    1.60    2.20
  -7   3  -4   -0.90    2.90
   7   3   4    2.00    2.10
   8   3  -4   22.00    3.70
  -8  -3  -4   20.70    2.70
  -8   3   4   20.90    3.90
   8   3  -4   26.30    3.20
   8  -3   4   23.10    4.50
  -8   3   4   19.90    4.40
  -8   3   4   10.30    4.00
   8  -3   4   21.90    4.90
  -8   3   4   22.00    4.50
   8   3  -4   18.40    3.30
  -8  -3  -4   19.00    2.20
  -8   3  -4   18.30    3.90
  -8   3  -4   19.70    3.90
  -8  -3   4   13.10    3.50
  -8   3  -4   14.40    4.30
   8   3   4   23.10    3.20
   8  -3  -4   25.90    5.30
   9  -3   4   33.00    5.60
  -9  -3  -4   28.80    3.20
  -9   3   4   27.70    4.70
  -9   3   4   32.20    4.60
   9   3  -4   25.90    4.10
  -9   3   4   22.30    4.30
   9  -3   4   27.90    5.00
  -9  -3  -4   26.80    3.00
  -9   3  -4   28.80    5.20
   9   3   4   20.60    3.80
   9  -3  -4   29.80    5.80
  -9  -3   4   29.20    3.60
  -9   3  -4   25.50    4.30
  -9  -3   4   30.70    3.70
 -10  -3  -4    1.00    1.90
 -10   3   4    4.30    3.60
 -10   3   4    6.60    3.60
  10  -3   4    4.50    4.70
  10  -3   4   -0.10    4.30
 -10   3   4    0.90    3.30
 -10  -3  -4    0.00    1.80
  10   3  -4    3.60    2.70
  10   3  -4    1.60    3.40
 -10  -3   4   -1.50    2.40
  10  -3  -4   -3.90    4.40
  10   3   4    2.90    3.00
 -10   3  -4   -4.20    3.20
 -10  -3   4   -0.20    2.50
  10   3   4    3.50    3.30
 -10   3  -4   -1.40    3.20
 -11   3   4   18.70    4.40
  11  -3   4   27.70    5.80
  11  -3   4   21.00    5.40
 -11   3   4   32.00    4.50
 -11  -3  -4   26.00    3.20
  11   3  -4   24.60    4.40
 -11  -3  -4   19.80    2.60
 -11   3  -4   19.50    3.80
 -11  -3   4   16.40    3.20
  11   3   4   26.40    4.20
 -11  -3   4   19.50    3.40
  11  -3  -4   26.30    6.10
 -12   3   4    6.60    3.70
  12   3  -4    5.60    3.70
  12  -3   4    7.90    5.00
 -12   3   4    3.40    3.60
 -12  -3   4    4.00    2.80
  12   3   4    5.20    3.70
 -12  -3   4   12.20    3.10
  12  -3  -4   12.30    5.70
 -12   3  -4   10.60    3.60
 -12   3  -4    9.90    3.60
  13  -3   4   41.40    6.90
 -13   3   4   37.70    5.80
 -13   3   4   36.80    4.90
 -13  -3  -4   43.00    5.30
 -13  -3  -4   43.60    5.40
  13   3  -4   42.30    5.90
 -13   3  -4   46.00    5.80
 -13   3  -4   44.10    5.60
 -13  -3   4   47.70    5.10
  13   3   4   41.80    5.80
 -13  -3   4   43.20    5.30
  13  -3  -4   36.70    6.70
 -14   3   4    2.20    3.30
 -14   3   4    3.10    4.40
  14  -3   4    4.20    5.20
  14   3  -4    6.00    4.60
 -14  -3  -4    3.30    3.70
  14   3   4    8.10    4.60
  14  -3  -4    4.50    5.30
 -14   3  -4    3.30    3.80
 -14  -3   4    7.00    3.10
 -14   3  -4    1.10    3.20
  15   3  -4   -3.30    4.50
 -15   3   4    8.20    4.20
 -15   3   4    1.00    4.50
  15  -3   4    8.90    5.70
 -15   3  -4    7.70    4.80
  15   3   4    4.40    4.90
 -15   3  -4    1.10    4.10
  15  -3  -4    4.80    6.40
   0   4  -4    5.00    1.90
   0   4  -4    1.40    1.80
   0   4   4   -0.90    1.80
   0  -4  -4   -1.70    2.00
   0   4   4   -0.50    2.10
   0  -4  -4   -0.70    1.50
   0  -4   4   -1.50    1.90
   0  -4  -4   -0.70    1.60
   0  -4   4   -3.20    1.60
   0  -4   4    1.30    1.90
   0   4  -4   -2.70    1.90
  -1  -4  -4  328.97   16.70
   1  -4   4  296.87   16.60
  -1   4   4  276.87   16.50
   1  -4   4  292.37   16.60
  -1   4   4  317.77   16.90
  -1   4   4  300.87   16.80
  -1   4   4  322.87   16.70
   1   4  -4  299.47   16.60
   1  -4   4  301.77   16.80
  -1  -4  -4  284.57   16.30
   1   4  -4  294.07   16.40
  -1   4  -4  294.57   16.70
  -1  -4   4  295.07   16.30
  -1  -4   4  304.07   16.60
   1  -4  -4  304.57   16.70
   1  -4  -4  300.57   16.50
  -1   4  -4  310.67   16.70
  -1   4  -4  318.47   16.80
   1  -4  -4  303.97   16.60
   1   4   4  305.17   16.60
  -1  -4   4  329.37   16.70
   1   4   4  270.77   16.30
  -2   4   4  182.48   10.20
   2   4  -4  188.18   10.10
  -2   4   4  175.98   10.40
   2  -4   4  164.68   10.30
   2  -4   4  179.48   10.20
  -2  -4  -4  181.58    9.40
  -2   4   4  177.88   11.10
  -2   4   4  182.48   10.40
  -2  -4  -4  179.58    9.50
  -2  -4  -4  173.48    9.60
  -2  -4   4  173.68   10.00
   2  -4  -4  166.58   10.10
  -2  -4   4  171.88    9.50
   2   4   4  154.88    9.60
   2  -4  -4  173.78   10.10
   2   4   4  160.08    9.80
  -2   4  -4  181.98   10.30
   2  -4  -4  174.18   10.40
  -2  -4   4  183.68    9.50
  -2   4  -4  175.98   10.30
   3   4  -4  654.03   33.60
   3  -4   4  641.24   33.90
   3  -4   4  613.54   33.80
  -3   4   4  652.73   34.00
  -3  -4  -4  585.54   33.00
  -3   4   4  631.94   33.90
   3  -4   4  635.64   34.00
  -3   4   4  647.44   33.90
   3   4  -4  595.14   33.20
   3   4  -4  649.24   33.40
  -3   4   4  617.14   33.70
  -3   4  -4  627.44   33.80
   3   4   4  584.64   33.10
  -3  -4   4  637.44   33.50
   3   4   4  622.54   33.30
  -3   4  -4  637.94   33.80
  -3   4  -4  639.94   33.90
   3  -4  -4  643.34   33.80
   3  -4  -4  645.34   34.00
   3   4   4  624.14   33.20
   4   4  -4   36.40    2.90
  -4   4   4   38.40    4.30
   4  -4   4   46.70    4.70
  -4   4   4   46.70    4.80
  -4   4   4   42.90    4.10
   4  -4   4   34.40    4.60
   4   4  -4   36.50    3.30
   4   4  -4   44.10    3.70
   4   4   4   37.60    3.10
   4   4   4   38.80    2.90
  -4  -4   4   41.20    3.40
   4   4   4   33.70    2.40
   4  -4  -4   42.70    4.90
  -4   4  -4   39.30    4.40
  -4   4  -4   42.90    4.20
   5   4  -4   57.59    4.20
  -5   4   4   67.49    6.10
  -5   4   4   67.59    5.60
   5  -4   4   66.79    5.50
  -5   4   4   70.49    6.00
   5   4  -4   62.49    4.50
   5   4  -4   61.49    4.60
   5  -4   4   64.09    6.00
   5  -4   4   61.69    6.00
  -5   4   4   66.29    5.40
   5   4   4   67.19    4.20
   5   4   4   60.59    4.30
  -5   4  -4   57.99    5.30
  -5   4  -4   71.69    5.70
   5  -4  -4   68.59    5.40
  -5   4  -4   62.79    5.40
  -5  -4   4   65.29    4.70
   5  -4  -4   67.89    6.20
   6   4  -4    0.00    1.60
  -6   4   4   -2.90    2.70
  -6   4   4   -4.30    3.10
   6   4  -4   -1.60    1.90
  -6   4   4   -0.10    3.00
   6  -4   4    1.20    3.30
  -6   4   4   -1.00    2.70
  -6   4  -4    0.10    2.80
  -6   4  -4   -1.20    2.90
  -6  -4   4   -1.20    2.00
   6   4   4   -0.10    1.60
   7  -4   4  133.29    9.10
   7  -4   4  122.99    9.30
  -7   4   4  113.09    8.60
  -7   4   4  121.19    8.50
  -7   4   4  104.89    8.70
   7   4  -4  111.99    7.50
   7   4  -4  116.09    7.20
   7   4  -4  111.69    7.40
   7   4   4  110.19    7.20
  -7   4  -4  118.79    8.50
  -7   4  -4  113.99    8.20
   7  -4  -4  118.69   10.00
   7   4   4  119.29    7.20
  -7  -4   4  117.59    7.40
   8  -4   4   68.89    8.00
  -8   4   4   75.99    6.90
  -8   4   4   63.99    7.10
  -8  -4  -4   67.19    3.90
   8   4  -4   69.19    5.70
  -8   4   4   73.59    6.70
   8  -4   4   76.69    7.40
   8   4  -4   72.99    5.50
  -8  -4  -4   62.29    4.00
   8   4  -4   76.29    5.40
  -8  -4   4   68.49    5.40
  -8   4  -4   58.29    6.20
   8  -4  -4   73.59    8.20
   8   4   4   68.79    5.50
   8   4   4   77.49    5.50
  -9   4   4   15.10    4.30
   9   4  -4    9.40    3.10
   9  -4   4   12.30    4.90
  -9  -4  -4   10.30    1.40
   9   4  -4   13.70    3.00
  -9  -4  -4   12.30    1.50
  -9   4   4   13.80    4.40
   9  -4   4   15.10    5.30
  -9   4  -4    9.30    4.00
   9   4   4   18.10    3.20
  -9  -4   4   10.10    4.30
  -9  -4   4   12.30    3.20
   9  -4  -4    6.00    5.30
  -9   4  -4   14.10    3.90
 -10  -4  -4   33.50    2.80
  10  -4   4   35.70    6.10
 -10   4   4   39.80    5.20
 -10   4   4   47.60    5.80
  10   4  -4   36.50    4.40
 -10  -4  -4   37.70    2.80
  10   4  -4   31.10    3.80
  10  -4   4   53.79    6.40
 -10  -4   4   36.90    4.40
 -10   4  -4   46.20    5.20
 -10  -4   4   36.70    4.10
  10   4   4   46.30    4.90
  10  -4  -4   33.10    6.10
  10   4   4   31.90    4.00
  11  -4   4   29.50    5.70
 -11  -4  -4   32.70    2.70
  11  -4   4   33.40    6.00
 -11   4   4   26.10    4.80
 -11   4   4   31.50    4.80
 -11  -4  -4   27.70    2.60
  11   4  -4   33.80    4.50
  11   4   4   31.40    4.20
 -11  -4   4   34.50    4.20
  11  -4  -4   34.30    6.20
 -11  -4   4   33.70    3.80
 -11   4  -4   44.90    5.10
  12  -4   4   11.90    5.40
 -12  -4  -4   17.90    2.20
  12  -4   4   14.10    7.00
 -12   4   4   20.30    4.50
 -12  -4  -4   19.60    2.20
 -12   4   4   21.00    4.50
 -12   4  -4   14.90    4.10
 -12  -4   4   14.90    3.10
  12  -4  -4   14.10    5.70
 -12   4  -4   14.80    4.20
 -12  -4   4   14.90    2.90
 -13   4   4    1.40    3.70
  13   4  -4   -0.80    3.70
 -13   4   4   -0.40    3.60
 -13  -4  -4   -3.20    1.20
  13  -4   4   -7.70    5.50
 -13  -4  -4    1.90    1.30
 -13   4  -4   -8.10    3.00
  13   4   4    1.50    3.80
 -13  -4   4   -3.00    2.60
 -13  -4   4   -3.40    2.40
 -13   4  -4   -1.10    3.70
  13  -4  -4   -2.70    5.60
  14   4  -4    7.00    4.50
 -14   4   4   -2.10    3.50
 -14   4   4   -0.20    4.30
  14  -4   4   -1.40    5.90
  14  -4  -4    0.50    6.00
 -14   4  -4    7.60    3.90
 -14  -4   4   -1.80    2.80
  14   4   4    5.70    4.40
 -14   4  -4    0.60    4.20
  15   4  -4    6.30    5.00
  15  -4   4    1.30    5.50
 -15   4   4    8.10    5.10
 -15   4  -4    6.20    4.30
 -15   4  -4   11.40    3.80
  15   4   4    3.20    4.70
  15  -4  -4    2.50    6.40
   0   5   4  251.27   14.50
   0  -5   4  249.88   14.40
   0   5  -4  252.37   14.60
   0  -5  -4  260.47   14.50
   0   5   4  258.17   14.50
   0   5   4  275.77   14.70
   0  -5   4  273.27   14.50
   0  -5   4  257.97   14.70
   0   5  -4  273.57   14.50
   0  -5  -4  271.27   14.30
   0   5  -4  230.18   14.40
  -1   5   4   64.59    5.10
  -1   5   4   65.79    4.80
  -1  -5  -4   65.09    4.20
   1  -5   4   59.19    5.10
   1   5  -4   65.49    4.70
  -1  -5  -4   66.89    4.50
  -1   5   4   68.09    5.30
   1  -5   4   70.69    5.20
   1   5  -4   63.89    4.80
  -1   5   4   65.59    4.90
   1   5  -4   53.69    4.50
   1  -5   4   68.09    4.80
   1   5   4   67.99    4.70
   1   5   4   68.39    4.90
  -1   5  -4   60.49    5.10
   1   5   4   65.69    4.40
   1  -5  -4   61.59    4.60
  -1  -5   4   62.89    4.70
  -1   5  -4   75.29    5.10
   1  -5  -4   69.59    5.30
  -1  -5   4   65.59    4.40
  -1   5  -4   70.89    5.00
   1   5   4   61.29    4.50
  -1  -5   4   71.19    4.60
  -2   5   4  444.46   22.50
   2  -5   4  415.46   22.50
   2   5  -4  428.36   22.20
  -2   5   4  423.46   22.40
   2   5  -4  405.76   22.00
   2   5  -4  390.86   21.90
  -2  -5  -4  418.56   21.50
  -2   5   4  426.06   22.60
   2  -5   4  435.76   22.60
  -2   5   4  439.56   22.60
  -2  -5  -4  378.86   21.50
   2  -5   4  418.56   22.40
  -2   5  -4  424.66   22.40
   2   5   4  404.36   22.10
  -2   5  -4  406.56   22.40
   2   5   4  394.66   21.90
   2  -5  -4  396.46   22.50
   2  -5  -4  391.86   22.20
  -2   5  -4  427.96   22.50
   2   5   4  390.06   21.90
  -2  -5   4  384.26   21.50
   2   5   4  360.16   21.80
  -2  -5   4  394.66   22.10
  -2  -5   4  411.66   21.60
   3  -5   4  502.65   27.00
  -3   5   4  484.65   26.80
   3   5  -4  480.45   26.50
  -3   5   4  523.55   27.00
  -3   5   4  505.75   27.60
   3  -5   4  496.85   26.90
  -3   5   4  510.25   27.10
   3  -5   4  485.85   27.40
  -3  -5   4  508.25   26.50
   3   5   4  484.75   26.30
   3   5   4  468.85   26.10
  -3   5  -4  496.75   27.00
   3  -5  -4  493.95   27.10
   3  -5  -4  497.45   27.30
   3   5   4  456.85   26.10
  -3   5  -4  487.85   27.40
  -3   5  -4  496.05   27.00
  -4   5   4  296.67   17.20
  -4   5   4  296.87   17.10
   4   5  -4  290.57   16.20
  -4   5   4  303.37   17.30
  -4   5   4  324.97   17.50
   4  -5   4  315.67   17.40
   4  -5   4  300.87   17.10
   4  -5   4  305.07   17.40
   4   5  -4  294.07   16.40
   4   5  -4  316.37   16.60
  -4   5  -4  296.47   17.20
   4   5   4  296.27   16.20
   4   5   4  308.27   16.30
   4  -5  -4  281.27   17.00
  -4  -5   4  310.87   16.50
  -4   5  -4  311.57   17.30
   4   5   4  281.77   15.90
   4   5   4  304.27   15.90
  -4   5  -4  291.97   17.10
   4  -5  -4  308.67   17.50
   5   5  -4   26.30    2.60
  -5   5   4   23.20    4.40
   5  -5   4   24.30    4.20
   5   5  -4   28.50    3.30
  -5   5   4   27.10    4.20
   5   5  -4   23.30    2.80
  -5   5   4   21.60    3.70
   5  -5   4   25.50    5.10
  -5   5   4   20.90    4.40
  -5   5  -4   29.70    3.90
   5  -5  -4   32.50    5.40
  -5  -5   4   25.30    3.10
  -5   5  -4   31.40    3.80
   5   5   4   22.70    2.70
   5   5   4   23.00    2.50
  -5   5  -4   21.20    3.80
  -6   5   4  282.17   16.90
  -6   5   4  301.87   17.20
   6   5  -4  276.37   15.70
  -6   5   4  280.37   16.70
   6   5  -4  289.67   15.60
   6  -5   4  295.87   17.40
   6   5  -4  295.87   16.00
   6  -5   4  286.87   17.20
   6   5   4  281.37   15.60
   6   5   4  295.57   15.70
   6  -5  -4  316.47   17.50
  -6   5  -4  277.47   16.80
  -6  -5   4  273.17   15.90
  -6   5  -4  282.27   16.90
   7   5  -4  149.88    9.40
   7  -5   4  166.48   11.50
  -7   5   4  152.78   10.50
  -7   5   4  152.98   10.80
   7   5  -4  156.08    8.90
   7  -5   4  156.18   11.10
   7   5  -4  147.19    9.20
  -7   5   4  148.39   10.20
  -7   5  -4  147.19   10.20
   7   5   4  160.88    9.00
  -7  -5   4  152.78    9.10
   7  -5  -4  155.68   12.00
  -8   5   4   25.00    4.50
   8   5  -4   32.10    4.10
   8   5  -4   32.40    3.60
   8  -5   4   26.30    5.90
   8  -5   4   22.50    5.20
   8   5  -4   28.50    3.20
  -8   5   4   31.50    5.10
   8  -5  -4   17.40    5.90
   8   5   4   26.00    3.10
  -8  -5   4   29.40    3.80
  -8   5  -4   18.60    4.70
   8   5   4   35.00    3.80
  -8   5  -4   30.00    4.80
   9  -5   4  112.89    9.70
   9   5  -4   98.59    7.50
  -9   5   4  105.69    8.70
  -9   5   4   97.29    8.80
   9  -5   4  121.09   10.40
   9   5  -4  115.39    7.20
  -9  -5   4  105.79    7.00
   9   5   4  102.79    7.20
   9  -5  -4  103.39   10.30
  -9   5  -4  106.49    8.50
  -9  -5   4   96.49    7.00
   9   5   4  119.29    7.40
  10  -5   4   50.89    6.50
  10  -5   4   44.70    6.60
 -10   5   4   39.50    5.20
  10   5  -4   42.50    5.00
 -10   5   4   49.60    6.20
  10   5  -4   39.40    5.70
  10   5   4   41.20    4.70
  10   5   4   41.10    4.90
 -10   5  -4   43.20    5.60
  10  -5  -4   48.30    6.90
 -11   5   4   16.10    4.50
  11  -5   4    3.50    4.70
  11   5  -4   14.40    2.80
  11   5  -4   13.30    3.50
 -11   5   4   13.60    4.20
  11   5   4   11.60    3.20
 -11   5  -4   10.40    3.90
  11   5   4   11.70    3.00
 -11  -5   4   14.00    2.80
 -11  -5   4    9.20    3.80
 -12   5   4   26.90    5.10
 -12   5   4   31.10    5.20
  12  -5   4   22.80    5.70
  12   5  -4   23.00    4.30
  12  -5   4   22.40    6.30
 -12   5  -4   22.90    5.00
 -12  -5   4   22.10    3.00
  12   5   4   25.10    4.10
 -12  -5   4   25.80    3.10
 -12   5  -4   22.50    4.80
  12  -5  -4   35.00    7.10
  13   5  -4   11.60    4.10
 -13   5   4    3.50    4.20
  13  -5   4   -1.00    5.50
  13  -5  -4   13.80    5.90
  13   5   4    7.00    3.80
 -13   5  -4    9.00    4.20
 -13   5  -4   10.30    4.10
 -13  -5   4    9.40    2.50
  14   5  -4   20.70    4.80
  14  -5   4   16.50    6.50
 -14   5   4   10.80    4.60
  14   5   4   14.00    4.50
  14  -5  -4   14.50    6.50
 -14   5  -4   13.70    4.60
   0   6   4   60.29    4.70
   0   6   4   41.30    4.20
   0   6   4   54.89    4.70
   0   6   4   41.80    4.10
   0   6  -4   55.59    4.60
   0  -6   4   53.59    4.60
   0  -6  -4   53.79    4.50
   0  -6   4   51.89    4.20
   0  -6  -4   51.99    4.00
   0   6  -4   46.40    4.60
   0   6  -4   46.80    4.50
   0  -6   4   54.69    4.30
   1  -6   4  392.36   21.30
  -1   6   4  398.36   21.70
  -1  -6  -4  388.26   20.90
  -1   6   4  409.66   21.50
   1  -6   4  393.86   21.60
   1  -6   4  383.66   21.30
   1   6  -4  375.76   21.10
  -1   6   4  425.26   21.70
  -1  -6  -4  390.76   21.00
   1   6  -4  368.36   22.00
  -1   6   4  396.76   21.40
  -1  -6   4  355.26   22.90
   1   6   4  389.46   21.30
   1  -6  -4  397.06   21.50
  -1   6  -4  398.66   21.50
  -1   6  -4  406.56   21.50
  -1   6  -4  389.76   21.60
   1   6   4  351.46   21.10
   1  -6  -4  385.26   21.20
  -1  -6   4  376.86   20.90
  -1  -6   4  402.56   21.00
   1   6   4  375.76   21.20
   2  -6   4   96.09    7.30
  -2   6   4   91.89    7.20
   2  -6   4  106.39    7.50
   2   6  -4   91.49    6.40
  -2   6   4  102.69    7.30
   2   6  -4  109.39    6.70
  -2  -6  -4  102.79    5.70
   2  -6   4  100.29    7.20
  -2   6   4  117.39    7.30
  -2   6   4  104.39    7.00
   2   6  -4   92.69    6.40
   2   6   4  100.09    6.30
   2   6   4  102.29    6.70
   2   6   4  109.29    6.50
  -2  -6   4  107.79    5.70
   2   6   4   90.59    6.30
  -2  -6   4   98.99    5.70
   2  -6  -4  110.39    7.60
  -2   6  -4  102.99    7.40
   2  -6  -4  110.39    6.80
  -2   6  -4   97.19    7.10
  -2   6  -4  105.09    7.10
  -2  -6   4  100.69    6.70
  -3   6   4  485.95   25.70
  -3   6   4  514.85   25.80
   3   6  -4  454.25   24.80
   3  -6   4  446.56   25.40
   3   6  -4  461.25   24.90
   3   6  -4  470.55   25.20
  -3   6   4  483.25   25.50
   3  -6   4  470.05   25.60
  -3   6   4  464.65   25.70
   3  -6   4  466.65   25.70
   3   6   4  480.75   24.90
  -3  -6   4  446.66   25.00
  -3   6  -4  468.65   25.60
   3   6   4  449.06   24.70
  -3   6  -4  465.25   25.50
   3  -6  -4  466.65   25.70
   3   6   4  458.55   24.70
   3  -6  -4  439.16   25.30
  -3   6  -4  459.25   25.50
   3   6   4  423.06   24.70
   4  -6   4    4.60    3.50
   4  -6   4    9.20    2.90
  -4   6   4    4.20    3.40
   4  -6   4    1.80    3.10
  -4   6   4    6.20    3.30
  -4   6   4    7.50    3.10
   4   6  -4    8.50    2.30
   4  -6  -4    4.10    2.70
  -4   6  -4    8.80    3.30
   4   6   4    7.90    1.20
   4   6   4    6.10    2.00
   4   6   4    5.00    2.00
  -4   6  -4    8.00    3.50
   4  -6  -4   14.00    3.90
  -4  -6   4    1.80    1.80
  -5   6   4    2.30    2.80
   5  -6   4    6.40    3.90
  -5   6   4   -4.30    2.80
   5   6  -4    3.00    1.90
   5   6  -4    2.20    2.20
   5  -6   4   -0.50    2.80
   5   6  -4    1.60    1.50
  -5   6   4    7.40    3.40
   5   6   4    3.70    1.80
  -5   6  -4    6.60    3.40
  -5  -6   4    1.40    2.00
  -5   6  -4   -2.20    3.20
   5  -6  -4    4.00    4.10
   5   6   4    3.00    1.50
   6  -6   4   16.40    4.80
  -6   6   4   15.20    3.90
   6   6  -4   20.10    2.20
   6   6  -4   15.70    2.40
  -6   6   4   19.70    4.00
  -6   6   4   15.70    4.90
   6  -6   4   16.20    4.60
   6   6  -4   18.40    2.80
  -6   6  -4   17.60    4.20
   6  -6  -4   16.10    4.90
   6   6   4   17.30    2.10
  -6  -6   4   16.20    2.40
   6   6   4   18.20    2.30
  -7   6   4   24.50    4.20
   7   6  -4   27.40    3.10
   7  -6   4   28.00    5.50
   7  -6   4   28.90    5.90
   7   6  -4   26.80    3.10
  -7   6   4   30.00    4.70
  -7   6   4   27.70    5.10
   7   6  -4   28.20    4.30
  -7  -6   4   26.10    3.40
  -7   6  -4   28.60    4.90
   7  -6  -4   25.50    5.80
   7   6   4   33.60    3.60
  -7   6  -4   28.00    5.10
   7   6   4   27.30    3.20
   8  -6   4   11.20    5.60
  -8   6   4    0.50    3.10
   8   6  -4    0.20    2.40
   8   6  -4    3.80    2.10
   8   6  -4    2.10    2.10
   8  -6   4    7.90    3.80
  -8   6   4    2.40    3.90
   8  -6  -4   15.10    5.80
  -8  -6   4   -0.20    2.10
   8   6   4    3.20    2.20
  -8   6  -4    1.00    3.80
   8   6   4    0.10    2.10
   9   6  -4    8.30    2.90
  -9   6   4   22.00    4.50
   9  -6   4   14.40    5.30
   9  -6   4    9.90    5.70
  -9   6   4   11.10    4.40
   9   6  -4   16.00    2.60
   9   6   4   16.20    2.70
   9   6   4   19.00    2.80
  -9  -6   4   16.00    2.50
  -9   6  -4   15.50    4.30
   9  -6  -4   17.10    6.00
  -9  -6   4   11.10    2.30
  10   6  -4    6.70    2.40
  10   6  -4    2.10    2.70
  10  -6   4    5.10    4.60
  10  -6   4   11.80    5.40
 -10   6   4    2.80    3.90
 -10   6   4    3.30    4.00
  10   6   4    7.20    2.50
  10  -6  -4    6.40    5.30
 -10  -6   4    4.60    1.90
 -10  -6   4    8.80    2.00
 -10   6  -4    7.30    4.50
  11  -6   4   21.40    6.00
  11  -6   4   25.00    5.90
 -11   6   4   15.60    4.60
  11   6  -4   17.10    3.60
  11   6  -4   16.80    2.90
 -11   6   4   13.90    4.70
  11   6   4   20.00    3.40
 -11   6  -4   22.50    5.00
 -11  -6   4   20.90    2.50
 -11  -6   4   21.20    2.40
  11  -6  -4    9.30    5.80
  11   6   4   21.20    3.20
  12  -6   4    5.50    5.80
 -12   6   4    4.30    5.00
 -12   6   4    2.00    4.40
  12  -6   4    7.50    5.10
  12   6  -4    0.30    3.20
  12  -6  -4   16.70    6.60
 -12   6  -4   -0.10    4.20
 -12  -6   4   -0.30    1.80
 -12  -6   4    3.50    1.80
  12   6   4    3.90    3.00
 -12   6  -4   -4.30    3.60
 -13   6   4    3.80    4.40
  13  -6   4    1.60    6.40
 -13   6   4    5.00    4.30
  13   6  -4    5.20    3.60
  13  -6  -4    1.90    5.80
 -13   6  -4    0.10    4.20
  13   6   4   -0.50    3.40
 -13   6  -4    1.30    3.70
 -14   6   4    9.40    4.60
  14   6  -4    4.20    4.20
  14  -6   4    0.20    5.80
 -14   6  -4    7.60    4.70
  14  -6  -4   -0.80    6.00
 -14   6  -4   14.10    4.80
  14   6   4   13.10    4.20
   0   7   4   45.00    4.90
   0   7   4   57.59    4.80
   0   7   4   49.90    4.40
   0  -7   4   61.19    4.70
   0   7   4   66.19    5.30
   0  -7  -4   54.49    4.80
   0  -7   4   56.89    4.70
   0   7  -4   63.29    5.10
   0  -7   4   46.20    4.90
   0   7  -4   56.79    5.10
   0  -7  -4   56.89    4.30
   0   7  -4   44.60    4.90
  -1  -7  -4   65.29    4.40
   1   7  -4   59.99    5.00
   1   7  -4   60.29    5.20
  -1   7   4   63.79    5.80
  -1  -7  -4   65.49    4.80
   1  -7   4   69.99    5.70
   1  -7   4   64.59    5.20
   1   7  -4   62.59    5.10
  -1   7   4   53.29    5.40
   1  -7   4   63.59    5.30
  -1   7   4   65.09    5.80
  -1  -7   4   67.09    4.60
   1  -7  -4   64.39    5.10
   1   7   4   65.79    5.20
   1   7   4   63.49    4.90
  -1   7  -4   56.99    5.20
  -1   7  -4   69.39    5.70
   1  -7  -4   56.89    5.20
   1   7   4   59.49    4.80
  -1  -7   4   58.79    5.10
  -1  -7   4   63.39    4.70
  -1   7  -4   62.89    5.40
   2   7  -4  164.28   10.30
   2  -7   4  188.48   11.30
   2   7  -4  161.38   10.50
  -2   7   4  189.38   11.20
  -2   7   4  178.68   10.90
  -2   7   4  190.38   11.60
  -2   7   4  197.18   11.30
   2  -7   4  191.78   11.50
   2   7  -4  185.28   11.50
   2  -7   4  165.08   10.90
  -2  -7  -4  179.68    9.50
   2  -7  -4  183.78   11.30
   2  -7  -4  162.88   11.00
  -2   7  -4  177.48   11.00
  -2   7  -4  189.48   11.30
   2   7   4  164.98   10.30
   2   7   4  174.98   10.30
   2   7   4  181.68   10.40
  -2  -7   4  173.78   10.70
  -2   7  -4  189.48   11.10
  -2  -7   4  174.88    9.60
   2   7   4  175.58   10.70
   3  -7   4   35.60    4.20
  -3   7   4   43.60    5.20
  -3   7   4   35.50    4.60
   3  -7   4   39.60    4.70
   3   7  -4   33.10    4.10
   3   7  -4   28.80    3.40
   3   7  -4   41.80    3.60
  -3   7   4   41.50    4.90
   3  -7   4   32.40    4.40
   3   7   4   29.90    3.90
  -3   7  -4   45.70    5.30
  -3  -7   4   38.60    3.90
   3   7   4   32.10    3.40
   3   7   4   30.50    3.50
   3   7   4   33.30    3.30
  -3   7  -4   40.60    4.60
   3  -7  -4   27.40    4.60
   3  -7  -4   43.80    4.30
   4   7  -4   32.70    3.40
   4   7  -4   35.50    3.90
   4   7  -4   41.70    4.40
  -4   7   4   47.80    5.70
  -4   7   4   44.40    5.20
   4  -7   4   37.40    5.00
   4  -7   4   37.20    5.10
   4   7   4   42.30    4.00
  -4   7  -4   50.69    5.60
   4   7   4   46.10    3.60
  -4   7  -4   41.30    4.90
   4   7   4   38.50    3.10
   4   7   4   34.60    3.00
   4  -7  -4   35.20    5.30
  -4  -7   4   36.90    3.80
   5   7  -4   22.20    3.00
  -5   7   4   22.40    4.30
   5  -7   4   16.50    4.50
  -5   7   4   18.90    5.20
  -5   7   4   21.20    4.20
   5  -7   4   16.30    4.70
  -5  -7   4   14.00    2.60
  -5   7  -4   17.10    4.20
  -5   7  -4   24.20    5.10
   5   7   4   20.00    2.60
   5  -7  -4   22.50    5.00
   6  -7   4   22.00    5.20
   6   7  -4   25.90    3.00
  -6   7   4   28.20    4.70
   6  -7   4   25.60    5.40
  -6   7   4   26.10    4.90
   6   7  -4   21.50    2.80
  -6   7   4   33.40    5.20
   6   7  -4   24.70    3.10
   6   7   4   23.00    2.80
  -6   7  -4   27.40    4.90
   6  -7  -4   28.90    5.90
  -6   7  -4   23.30    4.80
  -6  -7   4   23.60    2.80
   6   7   4   24.10    2.80
  -7   7   4   15.60    4.50
   7   7  -4   12.70    2.50
   7  -7   4   16.20    5.10
  -7   7   4   13.00    4.30
   7   7  -4   15.30    2.50
   7  -7   4   18.40    5.60
   7   7  -4   14.10    2.20
   7   7   4    9.50    2.00
  -7   7  -4   10.40    4.80
   7   7   4   13.20    2.40
  -7  -7   4   12.70    2.30
   7  -7  -4   18.70    6.00
   8  -7   4   64.29    8.30
  -8   7   4   73.79    7.60
   8   7  -4   76.99    5.10
   8  -7   4   83.79    9.10
   8   7  -4   67.39    5.10
  -8   7   4   76.99    7.30
  -8  -7   4   66.39    5.00
  -8   7  -4   81.49    7.60
   8   7   4   79.29    5.30
   8  -7  -4   75.89    9.20
  -9   7   4   34.70    5.40
  -9   7   4   29.60    5.40
   9   7  -4   38.60    3.70
   9  -7   4   36.20    6.70
   9  -7   4   43.60    6.40
   9   7  -4   35.90    4.00
   9  -7  -4   38.40    6.90
   9   7   4   32.90    3.70
  -9  -7   4   34.40    3.20
  -9   7  -4   34.40    5.30
  10   7  -4    8.00    2.30
 -10   7   4   11.00    4.50
  10  -7   4    9.80    6.10
  10   7  -4   15.50    2.90
  10  -7   4   17.60    5.40
 -10   7   4    3.70    4.30
 -10  -7   4   14.60    1.90
 -10  -7   4   14.80    1.90
  10   7   4    8.50    2.50
 -10   7  -4   18.40    4.60
  10   7   4   10.70    2.50
  10  -7  -4    7.70    5.70
 -11   7   4    4.90    4.40
  11  -7   4   -6.80    4.60
 -11   7   4    3.30    4.60
  11  -7   4    2.90    5.40
  11   7  -4    1.80    2.80
  11   7  -4   -3.40    2.40
 -11  -7   4    0.40    1.40
  11  -7  -4    8.40    5.90
 -11   7  -4   -0.70    3.90
  11   7   4   -3.10    2.60
 -11  -7   4    0.10    1.30
  11   7   4    1.30    2.50
  12  -7   4    6.70    5.80
 -12   7   4    9.00    4.60
  12   7  -4    5.00    3.10
 -12   7   4    8.90    4.90
  12  -7   4    5.00    5.80
  12  -7  -4   14.50    6.90
  12   7   4    4.10    2.80
 -12   7  -4   14.20    4.50
 -12   7  -4   12.50    4.40
  13   7  -4   17.30    3.90
  13  -7   4   12.60    6.50
 -13   7   4   20.10    5.00
 -13   7  -4   21.70    5.30
 -13   7  -4   22.60    5.60
  13  -7  -4    8.70    6.70
  13   7   4   15.40    3.80
 -14   7   4   -2.40    4.60
 -14   7  -4   -0.10    4.40
   0  -8   4   75.09    6.20
   0   8  -4   64.59    6.00
   0  -8   4   78.69    5.80
   0   8   4   80.59    5.90
   0   8   4   66.89    6.50
   0   8   4   67.89    5.80
   0  -8   4   81.49    5.70
   0  -8  -4   73.89    5.70
   0  -8  -4   72.39    5.40
   0   8  -4   68.99    6.10
   0   8   4   65.19    5.60
   0   8  -4   71.99    5.80
   1   8  -4   87.09    6.60
  -1   8   4   93.19    7.20
  -1  -8  -4   86.69    5.70
   1  -8   4   91.99    6.90
  -1   8   4   78.79    6.70
   1  -8   4   95.99    6.60
  -1  -8  -4   84.79    6.00
   1  -8   4   89.59    7.00
  -1   8   4   82.29    6.80
   1   8  -4   83.09    6.60
   1  -8  -4   90.59    6.10
   1   8   4   90.39    7.50
  -1   8  -4   92.89    6.90
   1  -8  -4   88.99    6.60
  -1  -8   4   87.39    5.90
  -1   8  -4   80.59    7.00
  -1  -8   4   96.39    6.00
   1   8   4   80.09    6.50
  -1  -8   4   86.29    6.50
  -1   8  -4   91.79    7.20
   1   8   4   85.09    6.30
   2  -8   4   26.10    3.70
   2   8  -4   23.10    3.40
   2  -8   4   17.40    3.60
   2   8  -4   13.40    2.80
  -2   8   4   26.30    4.10
  -2   8   4   19.70    3.80
   2  -8   4   21.70    3.90
   2   8  -4   15.60    3.40
  -2  -8   4   16.80    3.00
  -2   8  -4   19.60    4.10
  -2  -8   4   19.80    1.80
   2   8   4   17.50    3.00
   2   8   4   19.60    2.90
   2  -8  -4   23.80    4.40
   2  -8  -4   20.30    3.40
   2   8   4   15.50    3.30
   2   8   4   20.60    2.90
   3  -8   4   50.99    5.80
   3   8  -4   48.50    4.40
  -3   8   4   62.79    6.20
   3   8  -4   44.50    4.80
  -3   8   4   54.29    6.00
  -3   8   4   55.79    6.40
   3  -8   4   55.19    6.30
   3   8  -4   51.99    5.50
  -3   8  -4   42.60    5.60
  -3  -8   4   50.39    4.70
   3  -8  -4   44.90    5.90
   3   8   4   52.59    5.00
   3   8   4   49.99    4.50
   3   8   4   47.80    4.50
   3   8   4   44.80    4.10
  -3   8  -4   62.59    6.10
  -4   8   4   10.70    3.40
   4  -8   4    3.00    4.20
   4   8  -4   15.10    2.80
  -4   8   4   17.90    4.10
   4   8  -4    8.70    2.40
   4  -8   4   10.80    4.30
   4   8  -4    7.00    3.50
   4   8   4   12.00    2.10
   4  -8  -4   15.90    4.60
   4   8   4   10.20    1.90
   4   8   4    6.20    2.30
   4   8   4   15.10    2.90
  -4   8  -4   12.60    3.50
  -4   8  -4    6.20    3.80
  -4  -8   4    6.10    3.00
   5  -8   4    8.50    4.70
   5   8  -4    9.40    2.80
   5   8  -4    7.80    2.20
  -5   8   4    4.60    4.20
  -5   8   4    9.20    4.10
   5  -8   4    8.50    4.70
  -5   8   4    5.10    4.20
   5   8  -4    9.60    2.60
  -5  -8   4   12.10    2.60
  -5   8  -4    4.20    4.00
   5   8   4    9.60    2.70
   5  -8  -4    6.40    5.00
   5   8   4    9.80    2.20
  -5   8  -4   10.10    3.50
  -6   8   4   32.50    5.30
   6  -8   4   37.60    6.10
   6  -8   4   33.10    6.10
  -6   8   4   38.40    5.10
   6   8  -4   41.30    4.40
  -6  -8   4   37.30    3.90
   6  -8  -4   33.10    6.30
   6   8   4   34.30    4.00
  -6   8  -4   38.70    5.60
  -7   8   4    5.40    4.30
   7   8  -4   12.50    2.10
   7   8  -4   10.20    2.30
  -7   8   4   13.40    4.40
   7  -8   4   17.20    4.40
   7  -8   4    1.80    5.90
  -7   8  -4   15.00    4.70
   7  -8  -4    7.80    5.60
  -7  -8   4    5.70    2.10
   7   8   4    7.30    2.20
   7   8   4    9.80    2.40
   8   8  -4   49.80    3.80
   8  -8   4   34.80    6.20
   8  -8   4   46.40    7.00
  -8   8   4   38.70    5.60
  -8   8   4   37.50    5.70
   8   8  -4   37.60    3.40
   8  -8  -4   51.39    7.80
   8   8   4   49.40    4.00
   8   8   4   36.30    3.80
  -8  -8   4   37.20    3.40
  -8   8  -4   42.10    5.80
  -9   8   4    0.00    4.00
   9   8  -4   -0.40    2.20
   9   8  -4    4.00    2.00
   9  -8   4    1.40    4.80
   9  -8   4    2.70    6.20
  -9   8   4    2.40    4.60
  -9   8  -4   -0.80    4.30
  -9  -8   4    1.70    1.30
   9   8   4    3.00    2.00
  10  -8   4   14.30    6.80
 -10   8   4   12.90    4.80
 -10   8   4   20.10    5.10
  10   8  -4   14.20    2.80
  10   8  -4   11.00    2.30
  10  -8   4   16.70    5.70
  10   8   4   15.60    2.60
  10   8   4   14.30    2.50
 -10   8  -4   21.90    5.50
  10  -8  -4   10.60    6.20
  11   8  -4   19.30    3.30
  11  -8   4   20.70    7.00
  11  -8   4   18.30    6.90
 -11   8   4   14.30    5.00
  11  -8  -4   16.40    6.50
 -11   8  -4   19.80    5.60
  12   8  -4   12.60    3.30
  12  -8   4   17.90    6.60
  12  -8   4   11.70    5.70
 -12   8   4   15.30    5.00
 -12   8   4   17.60    5.10
  12  -8  -4   14.10    7.40
 -12   8  -4    5.60    5.10
 -12   8  -4    8.60    4.60
  12   8   4    9.00    2.80
  13  -8   4   11.50    6.40
 -13   8   4    6.80    5.40
  13  -8  -4    9.50    6.50
 -13   8  -4   11.60    5.20
   0  -9   4    6.70    3.40
   0   9  -4   -2.60    3.00
   0   9   4    6.90    3.30
   0  -9   4    3.10    2.80
   0   9   4    1.10    3.20
   0   9  -4    3.40    3.40
   0  -9  -4    4.30    3.00
   0   9   4    0.50    4.30
   0   9  -4    5.30    5.20
   0   9   4    2.00    3.40
   0  -9   4    4.20    3.10
   0  -9  -4    1.30    2.30
   1   9  -4    4.90    3.60
  -1  -9  -4    2.60    2.50
   1  -9   4    3.20    3.60
   1   9  -4    0.40    3.10
  -1  -9  -4    2.00    2.00
   1  -9   4    0.40    3.40
   1   9  -4   -4.90    2.70
  -1   9   4    3.40    3.10
  -1   9   4   -3.90    2.90
  -1  -9   4    4.00    2.40
   1   9   4    3.90    3.00
  -1  -9   4   -0.80    3.30
   1  -9  -4    1.20    3.30
   1   9   4   -3.80    3.10
   1   9   4    3.60    3.00
   1   9   4   -0.30    3.00
  -1   9  -4    1.00    3.50
  -1  -9   4    0.60    2.30
   2   9  -4   11.50    3.60
   2   9  -4    2.90    3.10
  -2   9   4   11.40    3.90
   2  -9   4    7.50    3.20
  -2   9   4    6.60    3.80
  -2   9   4    9.60    4.10
   2  -9   4   10.10    4.10
   2   9  -4    2.80    3.10
   2   9   4    9.00    3.10
   2   9   4    5.50    2.80
   2   9   4    5.50    2.60
  -2   9  -4   10.20    3.90
   2  -9  -4    3.90    3.10
  -2   9  -4   13.10    4.30
  -2  -9   4    8.80    2.90
   3  -9   4   51.69    6.50
   3   9  -4   42.60    5.10
  -3   9   4   42.00    5.50
   3   9  -4   42.00    5.40
  -3   9   4   49.20    6.60
  -3   9   4   44.40    5.60
   3  -9   4   40.60    5.60
   3   9  -4   45.60    4.90
   3   9   4   49.80    5.40
   3   9   4   48.00    4.80
  -3   9  -4   52.89    6.60
  -3  -9   4   48.80    5.00
   3  -9  -4   47.70    5.70
   3   9   4   34.10    4.10
  -3   9  -4   48.60    6.10
   3   9   4   39.50    4.70
  -4   9   4   21.80    4.80
   4  -9   4   25.40    5.20
   4   9  -4   23.10    3.80
   4   9  -4   15.30    3.00
  -4   9   4   25.40    4.80
   4  -9   4   20.10    7.30
   4   9  -4   22.50    3.50
  -4   9   4   20.70    4.80
   4   9   4   22.30    2.70
  -4  -9   4   18.60    3.10
  -4   9  -4   13.20    4.70
  -4   9  -4   21.60    4.90
   4   9   4   11.50    3.40
   4  -9  -4   23.40    5.20
   4   9   4   25.60    3.20
   4   9   4   21.10    2.80
   5  -9   4   16.20    5.20
  -5   9   4   18.90    4.80
   5  -9   4   13.00    4.20
   5   9  -4   11.60    2.60
  -5   9   4   16.50    4.60
   5   9  -4   12.00    2.90
   5   9   4   12.00    1.40
   5   9   4    7.30    3.00
   5  -9  -4    4.90    5.70
   5   9   4   13.90    2.60
   5   9   4   12.00    1.50
  -5   9  -4   11.10    4.50
  -6   9   4   47.70    5.80
  -6   9   4   32.30    5.60
   6   9  -4   33.10    4.20
   6  -9   4   40.20    6.50
   6  -9   4   42.60    5.80
   6   9  -4   31.70    3.60
  -6  -9   4   30.70    3.40
   6   9   4   35.00    3.70
  -6   9  -4   45.80    6.00
   6  -9  -4   33.00    6.40
   6   9   4   42.80    4.30
  -7   9   4   11.80    4.80
   7   9  -4   11.60    2.40
   7  -9   4   15.90    5.70
   7   9  -4   19.70    2.40
   7   9  -4   16.20    2.60
  -7   9   4   20.20    4.70
   7  -9   4    9.70    4.40
  -7   9  -4   13.20    4.70
  -7  -9   4   14.10    2.20
   7   9   4   13.90    2.90
   7  -9  -4   13.60    5.50
   7   9   4   20.20    2.80
   8   9  -4   35.10    3.40
   8  -9   4   25.50    5.10
  -8   9   4   40.50    6.00
   8   9  -4   27.80    3.00
   8   9   4   35.50    3.80
  -8  -9   4   30.20    2.90
   9   9  -4  103.89    6.40
  -9   9   4   95.09    9.30
  -9   9   4  117.59    9.30
   9   9  -4   91.19    8.20
   9  -9   4   82.89    8.80
   9  -9   4   87.99   10.60
  -9   9  -4  103.49    9.30
   9  -9  -4   93.79   11.70
   9   9   4  107.89    6.60
 -10   9   4   40.30    6.30
 -10   9   4   44.00    6.30
  10   9  -4   31.50    3.50
  10  -9   4   31.00    7.30
  10  -9   4   41.80    7.50
  10   9  -4   38.20    4.00
  10   9   4   33.70    3.60
  10   9   4   31.90    3.60
 -10   9  -4   38.60    6.50
  10  -9  -4   34.10    7.40
  11  -9   4   -6.80    6.00
 -11   9   4    7.20    4.90
  11  -9   4   12.70    6.10
 -11   9   4    1.70    4.40
  11   9  -4    1.70    2.40
 -11   9  -4    2.60    4.60
  11  -9  -4   -9.30    5.10
  12  -9   4   -0.30    6.80
 -12   9   4    7.60    4.80
 -12   9  -4    6.40    4.80
  12  -9  -4    5.30    5.90
 -13   9   4    6.20    5.50
  13  -9   4   32.80    8.40
 -13   9  -4   15.60    5.30
  13  -9  -4   31.80    8.30
   0  10   4   15.10    4.20
   0 -10  -4   17.90    3.80
   0 -10   4   19.30    3.70
   0 -10  -4   17.60    3.20
   0  10   4   13.50    4.10
   0  10  -4   13.10    4.40
   0 -10   4   18.80    3.50
   0 -10   4   12.60    4.00
   1 -10   4   26.50    4.10
   1  10  -4   17.50    4.20
  -1  10   4   24.50    4.40
  -1 -10  -4   22.70    3.20
  -1 -10  -4   32.40    3.50
  -1  10   4   27.70    4.60
  -1  10   4   23.30    4.50
   1 -10   4   28.70    5.20
   1  10  -4   30.10    4.90
   1 -10   4   25.20    4.50
  -1 -10   4   25.10    3.20
   1 -10  -4   30.90    4.70
   1 -10  -4   19.00    3.70
   1  10   4   33.30    4.50
  -1 -10   4   22.70    3.30
  -1  10  -4   23.20    5.00
   1  10   4   27.00    4.00
   1  10   4   22.10    4.00
  -1 -10   4   27.20    4.20
  -2  10   4  138.69   11.50
   2  10  -4  137.69    9.80
  -2  10   4  181.28   11.00
   2 -10   4  161.88   11.00
   2 -10   4  139.89   10.80
  -2  10   4  176.28   11.00
   2  10  -4  142.69   10.10
   2  10  -4  158.78   10.60
   2  10   4  138.49    9.90
   2  10   4  142.99    9.80
  -2 -10   4  150.48   10.20
   2  10   4  143.09   10.30
   2 -10  -4  152.38   10.90
   2  10   4  146.29    9.90
  -2  10  -4  170.48   11.50
  -3  10   4   12.00    4.80
  -3  10   4    9.60    4.50
   3  10  -4    7.50    2.90
  -3  10   4   -0.20    5.20
   3  10  -4   14.30    3.90
   3 -10   4   11.80    5.00
   3 -10   4   22.10    6.10
   3  10  -4   12.20    3.60
  -3  10  -4   10.00    4.60
   3  10   4   13.60    3.40
  -3 -10   4   13.00    3.30
  -3  10  -4   12.00    4.70
   3  10   4    4.40    3.30
   3 -10  -4   16.80    5.20
  -4  10   4   45.00    6.00
   4  10  -4   44.00    5.40
   4 -10   4   57.99    7.20
   4  10  -4   47.50    6.20
  -4  10   4   51.59    6.30
   4 -10   4   46.90    6.60
   4  10  -4   51.29    5.50
   4  10   4   43.80    4.40
  -4 -10   4   42.40    4.90
   4  10   4   55.49    5.20
   4  10   4   47.60    4.70
   4 -10  -4   48.70    6.40
   4  10   4   66.49    6.60
   5  10  -4    9.30    2.90
   5  10  -4    3.00    3.10
  -5  10   4    4.30    4.30
  -5  10   4   12.00    4.60
   5  10  -4    3.60    2.50
   5 -10   4   -2.10    4.80
   5 -10   4    0.80    4.60
  -5  10  -4    1.60    4.30
   5  10   4    2.80    1.60
   5  10   4    5.80    3.00
   5  10   4    4.50    1.50
  -5 -10   4    5.40    2.60
   5 -10  -4   -2.00    4.70
   5  10   4    3.20    2.50
  -6  10   4    6.90    3.40
   6 -10   4    4.80    4.90
   6  10  -4    9.80    2.60
   6 -10   4   11.20    5.20
   6  10  -4    0.30    2.70
  -6  10   4    5.50    4.30
  -6 -10   4    7.50    2.60
   6  10   4    5.20    2.70
  -6  10  -4   -0.50    4.30
   6  10   4    9.50    2.40
   6 -10  -4   12.40    5.90
   7  10  -4    3.30    2.20
   7  10  -4   -0.40    2.00
   7  10  -4    1.60    1.90
   7 -10   4    3.60    5.90
   7 -10   4    0.10    3.80
  -7  10   4    3.00    4.00
  -7 -10   4   -0.70    1.70
   7 -10  -4    9.90    5.50
   7  10   4    2.70    2.40
   7  10   4    2.90    2.00
   8  10  -4   69.19    5.20
   8  10  -4   70.09    5.00
  -8  10   4   80.09    8.40
  -8  10   4   83.59    8.20
   8 -10   4   59.09    7.80
   8 -10   4   89.29    9.60
   8  10  -4   66.59    4.50
  -8  10  -4   81.29    8.20
  -8 -10   4   62.49    4.40
   8  10   4   81.79    5.40
   8  10   4   66.49    4.90
   8 -10  -4   76.69    9.50
   9  10  -4   17.10    2.60
   9 -10   4   30.20    7.70
  -9  10   4   24.40    5.80
   9 -10   4   19.30    6.60
  -9  10   4   17.60    5.80
   9  10  -4   24.80    3.00
   9  10   4   23.50    2.90
  -9  10  -4   23.10    5.80
   9 -10  -4   32.20    7.20
  10 -10   4    1.00    6.10
 -10  10   4   13.00    5.00
  10 -10   4   -3.00    5.50
 -10  10   4    6.20    4.80
  10  10  -4    1.90    2.10
 -10  10  -4   10.70    5.50
  10 -10  -4   -0.20    6.20
 -11  10   4   -0.10    4.80
  11 -10   4   -5.20    6.50
 -11  10  -4    5.60    5.00
  11 -10  -4  -10.20    5.70
 -12  10   4    6.90    5.30
 -12  10  -4    6.60    4.90
   0 -11   4   50.69    5.60
   0  11   4   38.90    5.30
   0  11  -4   49.10    6.00
   0  11   4   42.20    5.50
   0  11   4   57.89    7.10
   0  11  -4   36.80    5.40
   0 -11   4   32.60    5.20
   0 -11  -4   44.10    5.00
   0 -11   4   42.70    4.90
   0 -11  -4   49.99    4.90
  -1 -11  -4  194.38   10.90
   1 -11   4  184.58   11.90
   1  11  -4  201.68   13.20
  -1  11   4  186.68   13.00
   1 -11   4  187.28   12.70
  -1  11   4  187.48   12.70
  -1  11   4  191.28   12.60
   1  11  -4  193.38   12.60
  -1 -11  -4  196.48   11.10
   1  11   4  184.88   12.40
   1 -11  -4  194.98   11.80
  -1  11  -4  167.38   12.50
  -1 -11   4  185.98   11.20
   1  11   4  194.28   12.20
  -1 -11   4  186.48   12.50
   1  11   4  187.78   12.30
  -1 -11   4  191.78   11.10
  -2  11   4   18.60    4.80
  -2  11   4   18.70    4.60
   2 -11   4   11.40    4.50
  -2  11   4   17.10    5.50
   2 -11   4   14.90    4.80
   2  11  -4    9.80    3.90
   2  11  -4   12.10    4.20
   2  11   4   10.20    3.50
   2 -11  -4   12.10    4.70
   2  11   4   14.00    3.70
  -2 -11   4   10.10    3.50
  -2  11  -4   11.10    5.70
  -2  11  -4   18.10    4.60
   2  11   4   10.00    3.90
   3  11  -4   10.40    3.70
  -3  11   4   10.70    4.60
   3 -11   4    6.80    4.90
   3 -11   4    9.10    4.60
  -3  11   4   11.60    4.30
   3  11  -4    7.80    3.80
  -3  11  -4    5.70    4.30
   3  11   4   14.20    3.10
   3 -11  -4    9.60    4.60
   3  11   4    8.10    3.20
   3  11   4    5.60    4.40
   3  11   4   17.30    3.80
  -3 -11   4    2.40    3.20
  -4  11   4    5.60    4.40
   4 -11   4    5.30    4.80
   4  11  -4    1.30    3.10
   4  11  -4    4.70    3.20
  -4  11   4    2.40    4.40
   4 -11   4    5.60    4.50
   4  11   4   -0.30    2.90
   4  11   4    1.20    2.50
  -4  11  -4    8.30    4.40
  -4 -11   4   -4.40    2.60
   4  11   4   -6.20    2.70
   4  11   4   -3.00    2.10
   4 -11  -4   -0.50    4.40
  -5  11   4    6.10    4.40
   5  11  -4    9.20    3.00
   5 -11   4    6.60    4.80
  -5  11   4   11.10    4.80
   5  11  -4    4.20    2.80
   5 -11   4    6.50    4.90
   5  11  -4    4.30    3.00
   5  11   4    3.60    1.60
   5  11   4    5.60    3.60
  -5  11  -4    4.10    4.50
  -5 -11   4    6.30    2.60
   5  11   4    5.10    1.80
   5  11   4    6.30    2.70
   5 -11  -4   -1.50    4.60
  -6  11   4   21.30    8.20
   6  11  -4   15.50    2.70
   6  11  -4   11.70    3.00
   6 -11   4   20.30    5.70
  -6  11   4   13.50    4.90
   6  11  -4   11.10    4.20
   6 -11   4   22.40    6.10
  -6  11  -4   15.50    5.80
   6  11   4   18.10    3.20
   6 -11  -4   15.60    5.70
   6  11   4   11.90    2.70
  -7  11   4    1.30    4.20
  -7  11   4    7.80    4.90
   7  11  -4    8.70    2.60
   7  11  -4   14.00    2.40
   7 -11   4   26.40    6.20
   7 -11   4    8.60    5.40
   7  11   4    9.80    2.70
  -7  11  -4    7.40    4.80
   7 -11  -4   18.20    6.00
  -7 -11   4   10.20    2.10
   7  11   4    8.10    2.40
   8  11  -4    1.60    2.20
   8 -11   4    2.40    5.70
  -8  11   4   -2.90    4.70
   8  11  -4   -1.70    1.30
   8 -11   4    9.00    6.60
   8  11  -4   -0.60    2.00
  -8  11   4    3.70    5.10
  -8 -11   4    3.60    1.30
   8 -11  -4   -5.80    5.60
   8  11   4    1.10    1.90
   8  11   4    4.50    2.30
  -8  11  -4    7.50    5.00
   9 -11   4   -6.20    6.30
  -9  11   4   12.50    5.00
   9  11  -4    3.50    2.10
   9 -11   4    7.40    5.80
  -9  11   4    5.30    4.80
   9 -11  -4   -1.70    5.90
  -9  11  -4    0.80    5.30
   9  11   4    5.40    2.00
 -10  11   4    2.90    5.10
  10 -11   4   30.30    7.40
  10 -11  -4    6.20    6.80
 -10  11  -4   14.10    5.60
  11 -11   4    4.40   12.40
 -11  11   4    1.70    5.10
 -11  11  -4    6.10    5.90
  11 -11  -4    8.30    8.40
  12 -11   4   -9.80    6.80
 -12  11   4    7.10    5.30
 -12  11  -4    0.60    5.00
  12 -11  -4   -9.60    6.90
   0  12   4   31.90    5.30
   0 -12  -4   25.40    3.50
   0 -12  -4   29.00    4.20
   0  12   4   27.50    4.80
   0 -12   4   28.90    8.10
   0  12   4   32.90    4.90
   0 -12   4   29.80    3.90
   0 -12   4   30.00    4.20
   0  12  -4   19.70    4.70
   0  12  -4   25.80    5.10
   1 -12   4   27.10    4.70
   1  12  -4   27.80    4.90
  -1  12   4   17.80    4.90
  -1 -12  -4   24.90    2.90
   1 -12   4   15.00    4.60
  -1  12   4   25.50    4.90
   1 -12   4   22.80    4.00
   1  12  -4   20.80    4.80
  -1 -12   4   19.70    4.60
   1 -12  -4   25.20    3.70
  -1 -12   4   25.30    3.10
   1  12   4   18.70    4.50
  -1  12  -4   28.40    5.10
   1  12   4   19.20    4.00
  -1 -12   4   23.70    3.40
   1 -12  -4   25.50    5.10
  -2  12   4   25.70    5.60
   2  12  -4   29.80    4.70
   2 -12   4   24.30    5.30
   2  12  -4   38.40    5.30
  -2  12   4   33.60    5.40
   2 -12   4   36.90    5.20
   2 -12  -4   26.10    5.10
   2  12   4   33.90    4.50
  -2 -12   4   27.40    4.50
  -2  12  -4   38.10    5.70
   2  12   4   27.20    4.20
   2  12   4   34.70    4.80
   3  12  -4   22.60    4.50
   3  12  -4   29.60    6.70
  -3  12   4   16.90    4.80
   3 -12   4   21.20    5.10
   3 -12   4   24.20    5.30
  -3  12   4   29.90    5.10
  -3  12  -4   31.50    5.90
   3  12   4   25.80    4.70
   3  12   4   27.60    4.00
   3  12   4   14.30    3.30
   3 -12  -4   16.30    5.10
  -3 -12   4   21.60    3.90
   4 -12   4    7.40    4.60
   4 -12   4   12.90    4.90
  -4  12   4    6.20    4.40
  -4  12   4    5.80    4.50
   4  12  -4    8.60    3.60
   4  12  -4    6.00    3.50
   4  12   4    8.00    3.20
   4  12   4    9.10    2.90
   4  12   4    6.50    3.30
   4 -12  -4    6.70    4.60
  -4 -12   4    9.70    3.00
  -4  12  -4   14.50    4.70
  -5  12   4    5.20    4.40
   5 -12   4    8.60    5.00
   5  12  -4    7.20    3.20
   5 -12   4    9.70    5.40
  -5  12   4   12.50    4.80
   5  12  -4   10.70    3.40
   5  12  -4   11.90    3.10
  -5  12  -4   11.00    4.70
   5  12   4    3.70    2.90
   5  12   4    9.70    3.10
  -5 -12   4    4.90    2.80
   5  12   4    4.90    1.90
   5  12   4    4.70    2.00
   5 -12  -4    6.10    5.40
   6  12  -4    5.30    2.90
  -6  12   4   -2.60    4.30
   6 -12   4    6.20    5.30
   6 -12   4   10.50    5.40
   6  12  -4    1.60    2.60
  -6  12   4    2.50    4.30
   6  12  -4    4.90    2.40
   6 -12  -4    9.00    5.30
  -6 -12   4    4.80    2.40
  -6  12  -4   -1.50    4.20
   6  12   4    7.80    2.80
   6  12   4    4.20    2.80
  -7  12   4   11.40    5.00
  -7  12   4   10.90    5.10
   7 -12   4   15.10    5.70
   7 -12   4    4.50    5.40
   7  12  -4    3.00    2.50
   7  12  -4    3.30    2.10
  -7  12  -4    6.30    4.60
   7  12   4    0.30    2.30
  -7 -12   4    5.30    1.90
   7 -12  -4   -6.00    6.00
   8  12  -4    6.60    2.40
   8 -12   4    2.70    6.20
  -8  12   4    4.60    4.90
  -8  12   4    3.60    5.40
   8  12  -4    1.00    1.10
   8 -12   4    2.60    5.60
   8  12   4    4.10    2.20
   8 -12  -4    4.40    6.50
  -8  12  -4    8.40    5.20
  -9  12   4    5.20    5.00
   9 -12   4    8.50    6.40
   9  12  -4   -1.60    2.40
  -9  12  -4   -0.90    5.10
   9 -12  -4   -4.70    6.00
   9  12   4    2.10    3.20
  10 -12   4    8.30    6.90
 -10  12   4    4.40    5.10
 -10  12  -4    9.50    5.40
  10 -12  -4   16.30    7.80
 -11  12   4    1.50    5.90
  11 -12   4    0.40    7.70
  11 -12  -4   26.60    8.80
 -11  12  -4   10.00    6.20
   0 -13   4    8.00    4.40
   0  13  -4    5.90    4.40
   0 -13   4   11.40    3.50
   0  13   4    2.70    3.60
   0 -13  -4    5.90    3.40
   0 -13   4    9.10    3.10
   0  13   4    8.00    4.10
   0 -13  -4    7.60    2.80
   1 -13   4   14.30    4.30
  -1  13   4   12.40    5.10
   1 -13   4    7.60    5.60
   1  13  -4   18.80    4.70
  -1  13   4   21.00    4.60
   1  13  -4   19.80    4.90
  -1 -13   4    8.90    4.30
   1  13   4   15.70    4.60
   1 -13  -4   18.90    4.40
  -1  13  -4   14.90    4.80
   1  13   4   13.20    3.90
   1 -13  -4    6.80    3.80
   1  13   4   12.60    4.10
  -2  13   4   -1.90    4.30
   2 -13   4    1.40    4.40
  -2  13   4    0.90    4.60
   2  13  -4    0.80    3.80
   2 -13   4   12.40    4.50
   2  13  -4    2.70    3.60
   2  13   4   -0.20    3.30
  -2  13  -4    0.10    4.30
   2 -13  -4    2.10    4.10
   2  13   4    3.50    3.50
   2  13   4    3.60    3.80
  -2 -13   4    4.60    3.60
   3  13  -4   33.00    8.20
   3  13  -4   20.80    4.50
   3 -13   4   20.50    5.70
  -3  13   4   25.90    6.20
   3 -13   4   26.10    5.30
  -3  13   4   19.40    5.40
   3  13   4   25.80    4.30
   3  13   4   17.80    4.20
   3  13   4   23.90    3.70
   3 -13  -4   21.90    5.40
  -3 -13   4   23.30    4.10
  -3  13  -4   33.20    6.60
  -4  13   4    2.50    4.50
   4 -13   4    9.00    4.60
  -4  13   4    4.20    4.60
   4  13  -4    3.40    4.30
   4 -13   4   -0.90    4.90
   4  13  -4    0.10    3.40
  -4 -13   4    2.40    3.00
  -4  13  -4   -2.20    4.50
   4  13   4    1.90    2.40
   4 -13  -4    7.90    5.10
   4  13   4   -1.60    2.70
   5 -13   4    2.40    4.90
   5  13  -4    0.30    3.00
  -5  13   4    4.20    4.80
   5  13  -4    4.20    3.30
  -5  13   4    6.10    4.60
  -5  13  -4    5.90    4.80
   5  13   4    2.00    2.90
   5  13   4   -0.30    2.10
   5  13   4    2.90    1.90
  -5 -13   4    1.40    2.70
   6 -13   4    0.70    5.00
   6  13  -4    1.10    2.70
  -6  13   4    7.60    4.70
  -6  13   4   -1.10    4.50
   6 -13   4   -0.10    4.70
   6  13  -4    0.70    2.80
  -6  13  -4   -3.30    4.40
   6 -13  -4    9.80    5.90
   6  13   4    0.30    2.70
  -6 -13   4    2.10    2.40
  -7  13   4    1.20    4.40
   7 -13   4   -5.00    5.00
  -7  13   4   14.80    5.20
   7  13  -4    1.30    2.60
   7 -13   4   -1.40    5.30
   7 -13  -4    5.10    5.60
  -7  13  -4   -0.90    4.40
   7  13   4   -4.10    2.30
  -7 -13   4   -3.20    2.60
   8  13  -4    8.20    2.60
   8 -13   4    0.50    6.10
  -8  13   4   10.00    5.70
  -8  13  -4   -1.50    5.40
   8 -13  -4    0.00    5.90
  -9  13   4   12.20    6.70
   9 -13   4   -2.20    6.30
  -9  13  -4    9.30    6.30
   9 -13  -4    7.00    7.40
 -10  13   4    7.30    5.70
  10 -13   4    8.50    6.80
  10 -13  -4    3.20    7.00
 -10  13  -4    6.90    5.60
   0 -14   4   14.10    3.70
   0  14   4   14.30    4.90
   0 -14  -4   13.20    3.40
   0 -14   4    6.00    2.90
   0 -14   4   14.40    4.50
   0  14   4    8.40    4.00
   0  14  -4    7.90    5.00
   0 -14  -4    8.00    2.70
  -1  14   4    5.00    4.50
  -1  14   4    2.30    3.90
   1 -14   4    1.30    4.10
   1 -14   4    1.60    4.70
   1  14  -4    2.30    4.30
   1  14   4    7.30    4.10
   1  14   4    6.90    4.60
   1 -14  -4    3.60    4.10
  -1 -14   4    7.20    4.30
  -1  14  -4    7.70    5.20
   1  14   4    7.90    3.90
  -2  14   4    2.20    7.60
   2 -14   4    3.50    4.60
   2 -14   4    2.50    4.60
  -2  14   4   13.30    4.60
   2  14  -4    9.80    4.40
   2 -14  -4   11.30    4.90
   2  14   4    4.10    3.40
  -2 -14   4    3.90    3.80
   2  14   4    4.30    3.80
   2  14   4    6.70    4.30
  -3  14   4    5.30    5.50
   3  14  -4   -0.90    3.90
   3 -14   4    5.60    4.80
  -3  14   4    5.30    4.40
   3 -14   4    2.30    4.60
   3  14  -4   -1.10    3.40
  -3  14  -4   10.20    5.20
   3  14   4    3.20    3.00
   3 -14  -4    1.00    4.90
   3  14   4   -2.00    3.10
  -3 -14   4    3.30    3.40
   3  14   4    0.20    3.70
   4  14  -4   13.50    4.20
  -4  14   4    8.30    4.90
   4 -14   4   10.20    4.90
  -4  14   4   18.80    5.50
  -4 -14   4    9.90    3.50
  -4  14  -4    7.60    4.90
   4  14   4   10.40    2.90
   4  14   4   11.00    3.90
   4 -14  -4   11.50    5.40
   4  14   4   15.80    3.30
   5 -14   4    5.00    5.30
   5  14  -4   -0.40    3.00
   5  14  -4    2.00    3.40
  -5  14   4    5.10    4.60
   5 -14   4    5.70    5.40
  -5  14   4    8.10    5.00
  -5 -14   4    3.10    2.80
  -5  14  -4    3.50    5.50
   5 -14  -4   -6.70    5.10
   5  14   4   -1.20    3.10
  -6  14   4    5.00    4.80
  -6  14   4    9.60    5.50
   6 -14   4   11.40    6.10
   6 -14   4   -0.80    6.20
   6 -14  -4    1.40    5.90
   6  14   4    1.50    3.30
  -6  14  -4    4.20    4.90
  -6 -14   4   -0.60    2.40
  -7  14   4   -6.80    5.00
   7 -14   4   -2.20    5.30
   7  14  -4   -2.50    2.80
   7 -14  -4   11.10    6.00
   7  14   4    0.10    2.70
  -7  14  -4    6.20    4.90
   8 -14   4    6.20    6.80
   8 -14  -4   -0.20    5.90
   9 -14   4   -2.60    7.00
  -9  14   4   -3.00    5.20
   9 -14  -4    6.60    7.10
  -9  14  -4    5.60    5.80
   0 -15   4   11.20    4.80
   0  15   4    4.90    3.80
   0 -15   4   11.50    3.30
   0 -15  -4    2.10    2.90
   0  15   4    3.10    5.00
   1  15  -4    8.30    5.10
  -1  15   4   16.20    5.40
   1 -15   4   26.50    4.80
   1 -15   4   12.30    5.40
  -1  15   4   15.20    4.60
   1  15   4   15.10    4.40
   1  15   4   11.50    5.00
  -1  15  -4   19.70    6.10
  -1 -15   4   10.80    4.60
   1 -15  -4   23.60    4.50
  -2  15   4    4.20    4.10
  -2  15   4    6.60    5.70
   2 -15   4    1.20    4.50
   2 -15   4    3.10    4.40
   2  15  -4    3.60    4.60
   2  15   4    6.70    3.60
   2  15   4    3.10    4.50
  -2 -15   4    0.40    3.80
   2 -15  -4   -2.80    4.20
   2  15   4   -5.10    6.20
  -2  15  -4    3.80    5.00
  -3  15   4    1.90    4.90
   3 -15   4   10.30    5.00
   3  15  -4   -2.20    4.00
   3 -15   4   -1.60    4.60
  -3  15  -4    9.60    5.80
   3 -15  -4    9.10    5.00
  -3 -15   4   -3.10    3.40
   3  15   4    6.50    4.20
   3  15   4    2.30    3.00
  -4  15   4   -1.50    4.80
   4 -15   4   -1.10    5.50
   4  15  -4    2.30    3.90
   4  15  -4    0.30    3.30
  -4  15   4   -9.30    3.70
   4 -15   4    4.70    5.10
  -4  15  -4    6.90    5.20
   4 -15  -4    6.70    5.20
   4  15   4    0.30    2.50
   4  15   4    3.40    3.80
  -4 -15   4    0.20    3.30
   5 -15   4    1.40    5.50
   5  15  -4    5.90    3.70
  -5  15   4    2.70    5.00
  -5  15   4    3.90    5.90
  -5  15  -4    4.80    5.30
  -5 -15   4    5.80    3.10
   5 -15  -4    2.10    5.90
   5  15   4    8.00    3.70
  -6  15   4    4.70    5.20
   6  15  -4    7.90    3.40
   6 -15   4   -0.70    5.60
  -6  15  -4    8.20    5.80
   6  15   4    6.60    3.40
   6 -15  -4   -0.10    5.90
  -7  15   4    5.10    6.20
   7 -15   4    5.30    6.50
   7 -15  -4    2.70    5.80
  -7  15  -4    6.30    7.00
   0  16   4    1.30    3.90
   0  16  -4    2.50    5.30
   0 -16   4   -8.00    4.30
   0  16   4    0.40    4.50
   1  16  -4    4.20    4.90
   1 -16   4   12.20    4.70
  -1  16   4    2.70    4.00
  -1  16   4   -4.40    4.60
  -1 -16   4    3.50    4.40
   1  16   4    7.60    5.20
   1  16   4    5.80    3.90
  -1  16  -4    6.80    5.70
   1 -16  -4   10.00    5.60
  -2  16   4    8.30    5.90
   2 -16   4   16.10    5.10
   2  16  -4    8.80    5.10
  -2  16   4   11.10    5.90
   2 -16   4   -1.30    4.60
   2  16   4    7.50    4.70
  -2  16  -4   11.00    5.50
   2 -16  -4   11.50    4.90
   2  16   4    0.80    3.50
  -2 -16   4    6.20    4.00
  -3  16   4   13.80    5.80
   3 -16   4    3.40    4.90
   3  16  -4   12.70    4.80
  -3  16   4    3.90    4.70
   3 -16   4    7.10    5.80
   3  16   4   12.30    4.70
   3 -16  -4   11.50    5.40
   3  16   4   11.80    4.30
  -3 -16   4    8.20    4.00
  -3  16  -4    8.60    5.60
   4  16  -4   -0.10    4.10
  -4  16   4    1.00    5.60
   4 -16   4    9.60    5.30
   4  16   4    7.50    4.30
  -4 -16   4    2.30    3.50
   4 -16  -4   -0.60    5.10
  -4  16  -4   10.20    5.70
   5 -16   4   17.90    6.50
   5  16  -4   13.70    4.40
   5 -16  -4    4.70    5.80
  -5  16  -4   13.80    6.40
   5  16   4   11.60    4.10
  -6  16   4   -1.00    5.90
   6 -16   4    2.80    5.90
   6 -16  -4   -0.90    6.10
  -6  16  -4   -3.70    5.20
   0  17  -4    0.20    5.30
   0  17   4   -2.50    5.00
   0  17   4    1.20    4.10
   0 -17   4    0.10    4.70
  -1  17   4    1.80    4.60
  -1  17   4   -1.50    5.20
   1  17  -4    0.40    5.20
   1 -17   4   11.50    5.30
   1  17   4   -1.70    3.60
  -1 -17   4    0.30    4.40
   1  17   4    3.10    5.10
  -1  17  -4   -8.00    5.20
   2  17  -4   -2.80    4.90
   2 -17   4   -0.10    4.90
  -2  17   4    7.40    5.30
  -2  17   4   -4.90    5.40
   2 -17  -4    1.00    4.80
  -2 -17   4   -3.20    4.00
  -2  17  -4    2.50    5.30
   2  17   4   -1.20    3.30
   2  17   4    3.50    4.90
  -3  17   4    6.30    5.30
   3  17  -4   15.60    5.20
   3  17   4    1.50    4.80
  -3 -17   4    1.80    4.10
  -3  17  -4   10.00    5.60
   0   0   5    1.10    1.90
   0   0  -5    4.60    2.30
   0   0  -5    3.80    1.90
   0   0  -5    2.90    2.00
   0   0   5    7.40    2.30
   0   0   5    2.30    2.00
   1   0   5 2365.46  124.89
  -1   0   5 2384.16  124.99
   1   0   5 2409.86  124.89
  -1   0   5 2373.76  124.89
  -1   0   5 2392.16  124.89
   1   0  -5 2415.36  124.89
   1   0  -5 2387.66  124.99
  -1   0  -5 2396.36  124.89
  -1   0  -5 2393.56  124.89
   1   0   5 2306.77  124.89
   1   0  -5 2445.56  124.89
  -1   0  -5 2338.87  124.89
  -2   0   5 1230.58   63.79
  -2   0   5 1212.48   63.79
   2   0   5 1149.39   63.79
  -2   0  -5 1236.48   63.79
   2   0  -5 1249.88   63.89
   2   0   5 1216.58   63.79
   2   0  -5 1218.38   63.79
  -2   0   5 1226.78   63.89
   2   0   5 1247.98   63.79
   2   0  -5 1123.69   63.89
  -2   0  -5 1246.68   63.79
  -2   0  -5 1179.88   63.79
   3   0   5 1197.08   61.59
   3   0  -5 1176.68   61.69
  -3   0   5 1144.99   61.49
  -3   0   5 1117.89   61.59
   3   0  -5 1150.68   61.69
   3   0  -5 1203.08   61.59
   3   0   5 1199.98   61.59
  -3   0  -5 1179.18   61.49
  -3   0  -5 1139.69   61.49
  -3   0   5 1160.18   61.49
   3   0   5 1163.98   61.59
  -3   0  -5 1176.88   61.49
  -4   0  -5  396.76   20.40
  -4   0   5  393.16   20.40
  -4   0   5  373.66   20.40
   4   0  -5  395.06   20.40
  -4   0  -5  379.26   20.40
   4   0   5  383.26   20.50
  -4   0   5  377.46   20.50
   4   0  -5  364.96   20.60
   4   0   5  328.77   20.30
  -4   0  -5  368.76   20.30
   5   0   5   65.69    5.00
   5   0  -5   83.89    5.50
  -5   0  -5   74.49    5.00
   5   0   5   65.09    5.40
  -5   0  -5   80.29    5.10
  -5   0  -5   80.19    5.20
   5   0  -5   67.39    5.40
  -5   0   5   73.49    5.80
   5   0   5   77.59    5.50
  -5   0   5   77.09    5.10
  -5   0   5   74.39    5.20
   5   0  -5   68.59    5.90
  -6   0   5   65.99    5.00
   6   0   5   74.79    5.70
  -6   0  -5   69.29    5.00
   6   0  -5   79.99    5.50
   6   0   5   63.49    5.20
  -6   0   5   68.39    5.00
  -6   0  -5   72.69    5.20
   6   0  -5   65.69    5.40
   6   0  -5   69.59    5.60
  -6   0  -5   70.59    4.90
  -6   0   5   67.19    5.60
   7   0  -5   52.89    6.00
   7   0   5   66.39    5.80
   7   0  -5   66.09    5.60
  -7   0  -5   69.89    5.00
  -7   0  -5   71.89    5.10
  -7   0   5   68.99    5.40
  -7   0   5   56.69    5.00
   7   0   5   61.79    5.90
  -7   0   5   63.49    4.90
   7   0  -5   65.59    5.60
   7   0   5   66.79    5.50
  -7   0  -5   70.69    5.20
  -8   0   5    7.60    2.90
  -8   0  -5   15.90    2.80
  -8   0   5   12.90    3.40
  -8   0  -5    9.10    2.80
   8   0   5    9.30    3.70
   8   0   5   13.30    3.50
  -8   0   5   10.50    2.60
   8   0  -5    6.80    3.80
   8   0   5    8.40    3.30
   8   0  -5   10.40    3.40
  -8   0  -5    8.80    2.50
  -8   0   5   10.90    2.70
  -9   0  -5   44.40    4.50
  -9   0   5   45.30    5.30
  -9   0   5   46.30    4.60
  -9   0   5   49.99    4.80
  -9   0  -5   47.80    5.10
  -9   0   5   48.10    5.20
  -9   0  -5   42.70    4.40
   9   0   5   46.10    5.30
  10   0   5    5.90    3.80
 -10   0   5    7.40    3.40
 -10   0  -5    5.60    2.50
 -10   0   5    1.40    2.50
  10   0  -5    7.40    4.50
 -10   0  -5    5.20    3.20
 -10   0  -5    8.80    2.50
 -10   0   5    2.10    3.40
 -10   0   5    4.70    2.50
  10   0   5    2.60    4.00
 -11   0  -5   29.70    3.40
  11   0   5   20.20    4.50
 -11   0   5   25.80    3.00
 -11   0   5   26.40    4.40
 -11   0  -5   27.50    3.70
 -11   0  -5   25.40    3.70
 -11   0   5   31.80    3.50
 -11   0   5   15.00    4.00
  11   0  -5   17.40    4.80
 -11   0  -5   25.90    2.90
  11   0   5   24.20    4.40
 -12   0  -5    2.90    1.80
 -12   0  -5    4.50    3.10
 -12   0   5    1.90    3.40
 -12   0  -5   -2.30    2.80
 -12   0   5    2.80    3.60
  12   0   5   -3.40    4.20
 -12   0   5    2.60    1.90
  12   0  -5   -0.80    4.40
  13   0  -5   -1.30    4.80
 -13   0  -5   -1.80    2.70
 -13   0   5    3.30    3.60
[truncated: 1,037,436 more chars]
